# Supplementary material for: A Winter-to-Summer Transition of Bacterial and Archaeal Communities in Arctic Sea Ice
Source: Microorganisms. 2022 Aug 10;10(8):1618. doi: 10.3390/microorganisms10081618 (PMC9414599; doi:10.3390/microorganisms10081618)
Supplement: Supplementary file 1 [file microorganisms-10-01618-s001.zip]

Archive with 5 entries (5 files):
- Supplement S1.pdf
- SupplementS2a.txt
- SupplementS2b.txt
- SupplementS3.xlsx
- SupplementS4.xlsx
