# Supplementary material for: A Winter-to-Summer Transition of Bacterial and Archaeal Communities in Arctic Sea Ice
Source: Microorganisms. 2022 Aug 10;10(8):1618. doi: 10.3390/microorganisms10081618 (PMC9414599; doi:10.3390/microorganisms10081618)
Supplement: Supplementary file 1 [file microorganisms-10-01618-s001.zip › SupplementS2a.txt]

Kingdom	Phylum	Class	Order	Family	Genus	OTU	sequence	DNA01 gene counts	DNA01 rel. abundance [%]	DNA01 cell abundance [cells ml-1]	DNA02 gene counts	DNA02 rel. abundance [%]	DNA02 cell abundance [cells ml-1]	DNA05 gene counts	DNA05 rel. abundance [%]	DNA05 cell abundance [cells ml-1]	DNA07 gene counts	DNA07 rel. abundance [%]	DNA07 cell abundance [cells ml-1]	DNA09 gene counts	DNA09 rel. abundance [%]	DNA09 cell abundance [cells ml-1]	DNA10 gene counts	DNA10 rel. abundance [%]	DNA10 cell abundance [cells ml-1]	DNA11 gene counts	DNA11 rel. abundance [%]	DNA11 cell abundance [cells ml-1]
Archaea	Crenarchaeota	Nitrososphaeria	Marine_Benthic_Group_A	NA	NA	ASV_DNA_0958	GGTAATACCAGCTCCCCGAGTGGTCGGGACGATTATTGGGCCTAAAGCATCCGTAGCCGGTTCTGTAGGTCTTATGTTAAAATCAATTGCTTAACAATTGAACTGCATGAGATACCACAAAACTAGGAGGCGGGAGAGGTGGACGGTACTCCACGGGTAGGGGTAAAATCCTCTGAACCGTGGAAGACCACCAGTGGCGAAGGCGGTCCACCAGAACGCGCTCGACGGTGAGGGATGAAAGCTGGGGTAGCGAACCGG	0	0	0.00E+00	0	0	0.00E+00	0	0	0.00E+00	18	0.028095149	2.47E+00	0	0	0.00E+00	0	0	0.00E+00	0	0	0.00E+00
Archaea	Crenarchaeota	Nitrososphaeria	Nitrosopumilales	Nitrosopumilaceae	Candidatus_Nitrosopelagicus	ASV_DNA_0093	GGTAAAACCAGCACCTCAAGTGGTCAGGATGATTATTGGGCCTAAAGCATCCGTAGCCTGTTCTGTAAGTTTTCGGTTAAATCTATGCGCTCAACGTATAGGCTGCCGAAAATACTGCAGAACTAGGGAGTGGGAGAGGTAGACGGTACTCGGTAGGAAGGGGTAAAATCCTTTGATCTATTGATGACCACCTGTGGCGAAGGCGGTCTACCAGAACACGTTCGACGGTGAGGGATGAAAGCTGGGGGAGCAAACCGG	0	0	0.00E+00	63	0.09118805	2.19E+01	33	0.058564634	1.04E+01	160	0.249734657	2.19E+01	0	0	0.00E+00	37	0.086263173	2.55E+01	0	0	0.00E+00
Archaea	Crenarchaeota	Nitrososphaeria	Nitrosopumilales	Nitrosopumilaceae	Candidatus_Nitrosopelagicus	ASV_DNA_0122	GGTAAAACCAGCACCTCAAGTGGTCAGGATGATTATTGGGCCTAAAGCATCCGTAGCCTGTTCTGTAAGTTTTCGGTTAAATCTATTCGCTCAACGTATAGGCTGCCGAAAATACTGCAGAACTAGGGAGTGGGAGAGGTAGACGGTACTCGGTAGGAAGGGGTAAAATCCTTTGATCTATTGATGACCACCTGTGGCGAAGGCGGTCTACCAGAACACGTTCGACGGTGAGGGATGAAAGCTGGGGGAGCAAACCGG	22	0.028170457	9.98E+00	91	0.131716072	3.16E+01	51	0.09050898	1.60E+01	223	0.348067678	3.06E+01	21	0.054276188	3.44E+00	0	0	0.00E+00	0	0	0.00E+00
Archaea	Crenarchaeota	Nitrososphaeria	Nitrosopumilales	Nitrosopumilaceae	Candidatus_Nitrosopelagicus	ASV_DNA_0291	GGTAAAACCAGCACCTCAAGTGGTCAGGATGTTTATTGGGCCTAAAGCATCCGTAGCCTGTTCTGTAAGTTTCCGGTTAAATCTATGCGCTCAACGTATAGGCTGCCGAAAATACTGCAGAACTAGGGAGTGGGAGAGGTAGACGGTACTCGGTAGGAAGGGGTAAAATCCTTTGATCTATCGATGACCACCTGTGGCGAAGGCGGTCTACCAGAACACGTTCGACGGTGAGGGATGAAAGCTGGGGGAGCAAACCGG	0	0	0.00E+00	46	0.066581751	1.60E+01	30	0.053240576	9.42E+00	105	0.163888369	1.44E+01	0	0	0.00E+00	0	0	0.00E+00	0	0	0.00E+00
Archaea	Crenarchaeota	Nitrososphaeria	Nitrosopumilales	Nitrosopumilaceae	Candidatus_Nitrosopelagicus	ASV_DNA_0307	GGTAAAACCAGCACCTCAAGTGGTCAGGATGATTATTGGGCCTAAAGCATCCGTAGCCTGTTCTATAAGTTTCCGGTTAAATCCATACGCTCAACGTATGGGCTGCCGGAAATACTGTAGAACTAGGGAGTGGGAGAGGTAGACGGTACTCGATAGGAAGAGGTAAAATTCTTTGATCTATTGATGACCACCTGTGGCGAAGGCGGTCTACCAGAACACGTTCGACGGTGAGGGATGAAAGCTGGGGGAGCAAACCGG	0	0	0.00E+00	16	0.02315887	5.56E+00	7	0.012422801	2.20E+00	76	0.118623962	1.04E+01	0	0	0.00E+00	0	0	0.00E+00	0	0	0.00E+00
Archaea	Crenarchaeota	Nitrososphaeria	Nitrosopumilales	Nitrosopumilaceae	Candidatus_Nitrosopelagicus	ASV_DNA_0346	GGTAAAACCAGCACCTCAAGTGGTCAGGATGATTATTGGGCCTAAAGCATCCGTAGCCTGTTCTGTAAGTTTCCGGTTAAATCTATGCGCTCAACGTATAGGCTGCCGAAAATACTGCAGAACTAGGGAGTGGGAGAGGTAGACGGTACTCGGTAGGAAGGGGTAAAATCCTTTGATCTATCGATGACCACCTGTGGCGAAGGCGGTCTACCAGAACACGTTCGACGGTGAGGGATGAAAGCTGGGGGAGCAAACCGG	0	0	0.00E+00	0	0	0.00E+00	0	0	0.00E+00	87	0.13579322	1.19E+01	0	0	0.00E+00	0	0	0.00E+00	0	0	0.00E+00
Archaea	Crenarchaeota	Nitrososphaeria	Nitrosopumilales	Nitrosopumilaceae	Candidatus_Nitrosopelagicus	ASV_DNA_0491	GGTAAAACCAGCACCTCAAGTGGTCAGGATGATTATTGGGCCTAAAGCATCCGTAGCCTGTTCTGTAAGTTTTCGGTTAAATCTATGCGCTCAACGTATAGGCTGTCGAAAATACTGCAGAACTAGGGAGTGGGAGAGGTAGACGGTACTCGGTAGGAAGGGGTAAAATCCTTTGATCTATCGATGACCACCTGTGGCGAAGGCGGTCTACCAGAACACGTTCGACGGTGAGGGATGAAAGCTGGGGGAGCAAACCGG	0	0	0.00E+00	0	0	0.00E+00	22	0.039043089	6.91E+00	30	0.046825248	4.11E+00	0	0	0.00E+00	0	0	0.00E+00	0	0	0.00E+00
Archaea	Crenarchaeota	Nitrososphaeria	Nitrosopumilales	Nitrosopumilaceae	Candidatus_Nitrosopelagicus	ASV_DNA_1451	GGTAAAACCAGCACCTCAAGTGGTCAGGATGATTATTGGGCCTAAAGCATCCGTAGCCTGTTTTGTAAGTCTCCGATTAAATCCATCAACTCAAGTGATGGGCTGTCGGAGATACTGCAAAACTAGGGAGTGGGAGAGGTAGACGGTACTCGGTAGGAAGGGGTAAAATCCTTTGATCTATTGATGACCACCTGTGGCGAAGGCGGTCTACCAGAACACGTTCGACGGTGAGGGATGAAAGCTGGGGGAGCAAACCGG	0	0	0.00E+00	0	0	0.00E+00	0	0	0.00E+00	8	0.012486733	1.10E+00	0	0	0.00E+00	0	0	0.00E+00	0	0	0.00E+00
Archaea	Crenarchaeota	Nitrososphaeria	Nitrosopumilales	Nitrosopumilaceae	Candidatus_Nitrosopumilus	ASV_DNA_0001	GGTAAAACCAGCACCTCAAGTGGTCAGGATGATTATTGGGCCTAAAGCATCCGTAGCCGGCTCTGTAAGTTTTCGGTTAAATCTGTACGCTTAACGTACAGGCTGCCGGGAATACTGCAGAGCTAGGGAGTGGGAGAGGTAGACGGTACTCGGTAGGAAGTGGTAAAATGCTTTGATCTATCGATGACCACCTGTGGCGAAGGCGGTCTACCAGAACACGTCCGACGGTGAGGGATGAAAGCTGGGGGAGCAAACCGG	6101	7,812,179,881	2.77E+03	13335	1,930,147,059	4.64E+03	12006	2,130,687,868	3.77E+03	7602	1,186,551,789	1.04E+03	289	0.746943734	4.74E+01	216	0.503590413	1.49E+02	112	0.295889253	6.26E+01
Archaea	Crenarchaeota	Nitrososphaeria	Nitrosopumilales	Nitrosopumilaceae	Candidatus_Nitrosopumilus	ASV_DNA_0004	GGTAAAACCAGCACCTCAAGTGGTCAGGATGATTATTGGGCCTAAAGCATCCGTAGCCGGCTCTGTAAGTTTTCGGTTAAATCTGTACGCTTAACGTACAGGCTGCCGGGAATACTGCAAAGCTAGGGAGTGGGAGAGGTAGACGGTACTCGGTAGGAAGTGGTAAAATGCTTTGATCTATCGATGACCACCTGTGGCGAAGGCGGTCTACCAGAACACGTCCGACGGTGAGGGATGAAAGCTGGGGGAGCAAACCGG	3844	4,922,147,101	1.74E+03	7637	1,105,401,806	2.65E+03	7771	1,379,108,398	2.44E+03	4505	7,031,591,434	6.18E+02	213	0.550515624	3.49E+01	111	0.258789518	7.66E+01	94	0.248335623	5.25E+01
Archaea	Crenarchaeota	Nitrososphaeria	Nitrosopumilales	Nitrosopumilaceae	Candidatus_Nitrosopumilus	ASV_DNA_0015	GGTAAAACCAGCACCTCAAGTGGTCAGGATGATTATTGGGCCTAAAGCATCCGTAGCCGGCTCTGTAAGTTTTCGGTTAAATCTGTACGCTCAACGTACAGGCTGCCGGGAATACTGCAGAACTAGGGAGTGGGAGAGGTAGACGGTACTCGGTAGGAAGTGGTAAAATGCTTTGATCTATCGATGACCACCTGTGGCGAAGGCGGTCTACCAGAACACGTCCGACGGTGAGGGATGAAAGCTGGGGGAGCAAACCGG	170	0.217680803	7.72E+01	729	1,055,176,007	2.53E+02	601	1,066,586,214	1.89E+02	2056	3,209,090,342	2.82E+02	99	0.255873459	1.62E+01	72	0.167863471	4.97E+01	24	0.06340484	1.34E+01
Archaea	Crenarchaeota	Nitrososphaeria	Nitrosopumilales	Nitrosopumilaceae	Candidatus_Nitrosopumilus	ASV_DNA_0038	GGTAAAACCAGCACCTCAAGTGGTCAGGATGATTATTGGGCCTAAAGCATCCGTAGCCGGCTCTGTAAGTTTTCGGTTAAATCTGTACGCTTAACGTACAGGCTGCCGGGAATACTGCAGAGCTAGGGAGTGGGAGAAGTAGACGGTACTCGGGAGGAAGTGGTAAAATGCTTTGATCTCTCGATGACCACCTGTGGCGAAGGCGGTCTACTAGAACACGTCCGACGGTGAGGGATGAAAGCTGGGGGAGCAAACCGG	96	0.12292563	4.36E+01	360	0.521074572	1.25E+02	304	0.539504508	9.55E+01	911	1,421,926,703	1.25E+02	69	0.178336047	1.13E+01	15	0.034971556	1.04E+01	7	0.018493078	3.91E+00
Archaea	Crenarchaeota	Nitrososphaeria	Nitrosopumilales	Nitrosopumilaceae	Candidatus_Nitrosopumilus	ASV_DNA_0040	GGTAAAACCAGCACCTCAAGTGGTCAGGATGATTATTGGGCCTAAAGCATCCGTAGCCGGCTCTGTAAGTTTTCGGTTAAATCTGTACGCTCAACGTACAGGCTGCCGGGAATACTGCAAAGCTAGGGAGTGGGAGAAGTAGACGGTACTCGGTAGGAAGTGGTAAAATGCTTTGATCTATCGATGACCACCTGTGGCGAAGGCGGTCTACTAGAACACGTCCGACGGTGAGGGATGAAAGCTGGGGGAGCAAACCGG	125	0.160059414	5.67E+01	318	0.460282538	1.11E+02	235	0.417051182	7.38E+01	714	1,114,440,907	9.79E+01	76	0.19642811	1.25E+01	51	0.118903292	3.52E+01	0	0	0.00E+00
Archaea	Crenarchaeota	Nitrososphaeria	Nitrosopumilales	Nitrosopumilaceae	Candidatus_Nitrosopumilus	ASV_DNA_0127	GGTAAAACCAGCACCTCAAGTGGTCAGGATGATTATTGGGCCTAAAGCATCCGTAGCCGGCTCTGTAAGTTTTCGGTTAAATCTGTACGCTTAACGTACAGGCTGCCGGGAATACTGCAGAGCTAGGGAGTGGGAGAGGTAGACGGTACTCGATAGGAAGTGGTAAAATGCTTTGATCTATCGATGACCACCTGTGGCGAAGGCGGTCTACCAGAACACGTCCGACGGTGAGGGATGAAAGCTGGGGGAGCAAACCGG	0	0	0.00E+00	103	0.149085225	3.58E+01	113	0.200539505	3.55E+01	305	0.47605669	4.18E+01	0	0	0.00E+00	0	0	0.00E+00	0	0	0.00E+00
Archaea	Crenarchaeota	Nitrososphaeria	Nitrosopumilales	Nitrosopumilaceae	Candidatus_Nitrosopumilus	ASV_DNA_0208	GGTAAAACCAGCACCTCAAGTGGTCAGGATGATTATTGGGCCTAAAGCATCCGTAGCCGGCTCTGTAAGTTTTCGGTTAAATCTGTACGCTCAACGTACAGGCTGCCGGGAATACTGCAGAGCTAGGGAGTGGGAGAAGTAGACGGTACTCGGGAGGAAGTGGTAAAATGCTTTGATCTCTCGATGACCACCTGTGGCGAAGGCGGTCTACTAGAACATGTCCGACGGTGAGGGATGAAAGCTGGGGGAGCAAACCGG	20	0.025609506	9.08E+00	99	0.143295507	3.44E+01	81	0.143749556	2.54E+01	146	0.227882874	2.00E+01	0	0	0.00E+00	0	0	0.00E+00	0	0	0.00E+00
Archaea	Crenarchaeota	Nitrososphaeria	Nitrosopumilales	Nitrosopumilaceae	Candidatus_Nitrosopumilus	ASV_DNA_0264	GGTAAAACCAGCACCTCAAGTGGTCAGGATGATTATTGGGCCTAAAGCATCCGTAGCCGGCTCTGTAAGTTTTCGGTTAAATCTGTACGCTTAACGTACAGGCTGCCGGGAATACTGCAGAACTAGGGAGTGGGAGAGGTAGACGGTACTCGGTAGGAAGGGGTAAAATCCTTTGATCTATCGATGACCACCTGTGGCGAAGGCGGTCTACCAGAACATGTCCGACGGTGAGGGATGAAAGCTGGGGGAGCAAACCGG	0	0	0.00E+00	12	0.017369152	4.17E+00	23	0.040817775	7.22E+00	126	0.196666042	1.73E+01	0	0	0.00E+00	0	0	0.00E+00	0	0	0.00E+00
Archaea	Crenarchaeota	Nitrososphaeria	Nitrosopumilales	Nitrosopumilaceae	Candidatus_Nitrosopumilus	ASV_DNA_1180	GGTAAAACCAGCACCTCAAGTGGTCAGGATGATTATTGGGCCTAAAGCATCCGTAGCCGGCTCTGTAAGTTTTCGGTTAAATCTGTACGCTCAACGTACAGGCTGCCGGGAATACTGCAGAGCTAGGGAGTGGGAGAGGTAGACGGTACTCGGTAGGAAGGGGTAAAATCCTTTGATCTATTGATGACCACCTGTGGCGAAGGCGGTCTACCAGAACACGTCCGACGGTGAGGGATGAAAGCTGGGGGAGCAAACCGG	0	0	0.00E+00	0	0	0.00E+00	0	0	0.00E+00	0	0	0.00E+00	0	0	0.00E+00	16	0.037302994	1.10E+01	0	0	0.00E+00
Archaea	Crenarchaeota	Nitrososphaeria	Nitrosopumilales	Nitrosopumilaceae	Candidatus_Nitrosopumilus	ASV_DNA_1524	GGTAAAACCAGCACCTCAAGTGGTCAGGATGATTATTGGGCCTAAAGCATCCGTAGCCGGCTCTGTAAGTTTTCGGTCAAATCTGTACGCTTAACGTACAGGCTGCCGGGAATACTGCAGAACTAGGGAGTGGGAGAGGTAGACGGTACTCGATAGGAAGGGGTAAAATCCTTTGATCTATTGATGACCACCTGTGGCGAAGGCGGTCTACCAGAACATGTCCGACGGTGAGGGATGAAAGCTGGGGGAGCAAACCGG	0	0	0.00E+00	6	0.008684576	2.09E+00	0	0	0.00E+00	0	0	0.00E+00	0	0	0.00E+00	0	0	0.00E+00	0	0	0.00E+00
Archaea	Crenarchaeota	Nitrososphaeria	Nitrosopumilales	Nitrosopumilaceae	NA	ASV_DNA_0218	GGTAAAACCAGCACCTCAAGTGGTCAGGAGGATTATTGGGCCTAAAGCATCCGTAGCCGGCTCTGTAAGTTTTCGGTTAAATCCATGTGCTCAACGCATGGGCTGCCGAAAATACTGCATAGCTAGGGAGTGGGAGAGGTAGACGGTACTCGGTAGGAAGGGGTAAAATCCTTTGATCTATCGATGACCACCTGTGGCGAAGGCGGTCTACCAGAACACGTTCGACGGTGAGGGATGAAAGCTGGGGGAGCAAACCGG	0	0	0.00E+00	26	0.037633164	9.04E+00	25	0.044367147	7.85E+00	95	0.148279953	1.30E+01	19	0.049107027	3.12E+00	0	0	0.00E+00	0	0	0.00E+00
Archaea	Crenarchaeota	Nitrososphaeria	Nitrosopumilales	Nitrosopumilaceae	NA	ASV_DNA_0297	GGTAAAACCAGCACCTCAAGTGGTCAGGATGATTATTGGGCCTAAAGCATCCGTAGCCGGCTCTGTAAGTTTTCGGTTAAATCTATGCGCTCAACGTATGGGCTGCCGAAAATACTGTAGAGATAGGGAGTGGGAGAGGTAGACGGTACTCGGTAGGAAGGGGTAAAATCCTTTGATCTATCGATGACCACCTGTGGCGAAGGCGGTCTACCAGAACACGTTCGACGGTGAGGGATGAAAGCTGGGGGAGCAAACCGG	0	0	0.00E+00	15	0.02171144	5.21E+00	22	0.039043089	6.91E+00	83	0.129549853	1.14E+01	0	0	0.00E+00	0	0	0.00E+00	0	0	0.00E+00
Archaea	Crenarchaeota	Nitrososphaeria	Nitrosopumilales	Nitrosopumilaceae	NA	ASV_DNA_0368	GGTAAAACCAGCACCTCAAGTGGTCAGGAGGATTATTGGGCCTAAAGCATCCGTAGCCGGCTCTGTAAGTTTTCGGTTAAATCCATGTGCTCAACGCATGGGCTGCCGAAAATACTGCATAGCTAGGGAGTGGGAGAGGTAGACGGTACTCAGTAGGAAGGGGTAAAATCCTTTGATCTATTGATGACCACCTGTGGCGAAGGCGGTCTACCAGAACACGTTCGACGGTGAGGGATGAAAGCTGGGGGAGCAAACCGG	0	0	0.00E+00	0	0	0.00E+00	0	0	0.00E+00	41	0.063994506	5.62E+00	0	0	0.00E+00	0	0	0.00E+00	0	0	0.00E+00
Archaea	Crenarchaeota	Nitrososphaeria	Nitrosopumilales	Nitrosopumilaceae	NA	ASV_DNA_0374	GGTAAAACCAGCACCTCAAGTGGTCAGGATGATTATTGGGCCTAAAGCATCCGTAGCCGGCTCTGTAAGTTTTCGGTTAAATCCATACGCTCAACGTATGGGCTGCCGAAAATACTGCAGAGATAGGGAGTGGGAGAGGTAGACGGTACTCGGTAGGAAGGGGTAAAATCCTTTGATCTATCGATGACCACCTGTGGCGAAGGCGGTCTACCAGAACACGTTCGACGGTGAGGGATGAAAGCTGGGGGAGCAAACCGG	0	0	0.00E+00	0	0	0.00E+00	0	0	0.00E+00	32	0.049946931	4.39E+00	0	0	0.00E+00	0	0	0.00E+00	0	0	0.00E+00
Archaea	Crenarchaeota	Nitrososphaeria	Nitrosopumilales	Nitrosopumilaceae	NA	ASV_DNA_0474	GGTAAAACCAGCACCTCAAGTGGTCAGGATGATTATTGGGCCTAAAGCATCCGTAGCCGGCTCTGTTAGTTTTCGGTTAAATCTATGTGCTCAACGCATGGGCTGCCGAAAATACTGCAGGGCTAGGGAGTGGGAGAGGTAGACGGTACTCGGTAGGAAGGGGTAAAATCCTTTGATCTATCGATGACCACCTGTGGCGAAGGCGGTCTACCAGAACACGTTCGACGGTGAGGGATGAAAGCTGGGGGAGCAAACCGG	0	0	0.00E+00	0	0	0.00E+00	0	0	0.00E+00	49	0.076481239	6.72E+00	0	0	0.00E+00	0	0	0.00E+00	0	0	0.00E+00
Archaea	Crenarchaeota	Nitrososphaeria	Nitrosopumilales	Nitrosopumilaceae	NA	ASV_DNA_0597	GGTAAAACCAGCACCTCAAGTGGTCAGGAGGATTATTGGGCCTAAAGCATCCGTAGCCGGCTCTGTAAGTTTTCGGTTAAATCTATATGCTCAACATATAGGCTGCCGAAAATACTGCACAGCTAGGGAATGGGAGAGGTAGACGGTACTCGGTAGGAAGGGGTAAAATCCTTTGATCTATCGATGACCACCTGTGGCGAAGGCGGTCTACCAGAACATGTTCGACGGTGAGGGATGAAAGCTGGGGGAGCAAACCGG	0	0	0.00E+00	0	0	0.00E+00	5	0.008873429	1.57E+00	12	0.018730099	1.64E+00	0	0	0.00E+00	0	0	0.00E+00	0	0	0.00E+00
Archaea	Halobacterota	Halobacteria	Halobacterales	Halomicrobiaceae	NA	ASV_DNA_1343	GGTAATACCGGCAGCTCGAGTGATGATCACTATTATTGGGCCTAAAGCGTCCGTAGCCGGTCAAACAAGTCCTTCGGTAAATCCACCCGCTTAACGGGTGGGCTCTCGAGGGAAACTGCTTGACTTGGGGCCGGGAGATCTGAGGGGTACGTCTGGGGTAGGGGTGAAATCCTGTAATCCTAGACGGACCATCGGTGGCGAAAGCGCCTCAGAAGAACGGACCCGACGGTCAGGGACGAAAGCTAGGGTCTCGAACCGG	0	0	0.00E+00	0	0	0.00E+00	0	0	0.00E+00	10	0.015608416	1.37E+00	0	0	0.00E+00	0	0	0.00E+00	0	0	0.00E+00
Archaea	Nanoarchaeota	Nanoarchaeia	Woesearchaeales	SCGC_AAA286-E23	NA	ASV_DNA_0133	GGTAATACCGGCGCCACGAGTGGAGTTCACTATTATTGGGTCTAAAGTGTTCGTAGCTGGTTTGTTAAGTCTCTTGTGAAATTTCTGTTGCTTAACTCAGAAATTGCAAGAGATACTGGCAAACTTGAGACCGGAAGAGGTTGCAAGTATTGTTTGGGTAGCGGTAAAATGTTATAATCCTTACAAGACTAACTAAGGCGAAGGCATGCAACTTGGACGGATCTGACAGTGAGGAACGAGAGCTGGGGGAGCAAACCGG	13	0.016646179	5.90E+00	14	0.020264011	4.87E+00	15	0.026620288	4.71E+00	855	1,334,519,573	1.17E+02	48	0.124059859	7.87E+00	46	0.107246107	3.17E+01	177	0.467610694	9.89E+01
Archaea	Nanoarchaeota	Nanoarchaeia	Woesearchaeales	NA	NA	ASV_DNA_1224	GGTAACACCAGCGCCACAAGTGGCAATCGCATATTGGGCCTAAAGCGTCCGTAGTTGGTTTGGTAAATCTCTCGTGAAATTGAGCAGCTCAACTGTTCAGCGTGCGGGAGACACTGCCTTACTTGGAACCGGGAGGGGTGAGAGGTATTCTGGGGGGAGCGGTAAAATGTGATAATCCTCGGAGGACCACCTGTGGCGAAGGCGTCTCACTAGAACGGATTCGACAATGAGGGACGAAGGCTAGGGGAGCAAACCGG	5	0.006402377	2.27E+00	0	0	0.00E+00	0	0	0.00E+00	0	0	0.00E+00	0	0	0.00E+00	0	0	0.00E+00	0	0	0.00E+00
Archaea	Thermoplasmatota	Thermoplasmata	Marine_Group_II	NA	NA	ASV_DNA_0128	GGTAATACCGGCGCCTCAAGTGGTAGTCGCTTTTATTGGGCCTAAAACGTCCGTAGCCGGTCTGATACATTCGTGGGTAAATCAACCAGCTTAACTGGTTGAATTCTGCGAGGACGGTCAGACTTGGGACCGGGAGAGGTGTGGGGTACGCTCAGGGTAGGGGTAAAATCCTGTCATCCTGAGCGGACCACCTGTTGCGAAGGCGCCACACTAGAACGGATCCGACGGTCAGGGACGAAGCCTAGGGGCACGAACCGG	75	0.096035648	3.40E+01	113	0.163559518	3.93E+01	158	0.280400369	4.96E+01	162	0.25285634	2.22E+01	4	0.010338322	6.56E-01	9	0.020982934	6.21E+00	0	0	0.00E+00
Archaea	Thermoplasmatota	Thermoplasmata	Marine_Group_II	NA	NA	ASV_DNA_0160	GGTAATACCGGCAGCTCGAGTGGTCGTCGCTTTTATTGGGCCTAAAACGTCCGTAGCCTGTTTGGTAAATCTGTGGGTAAATCAACCAGCTTAACTGGTTGAATTCTGCAGAGACTGCCAGACTAGGGACCGGGAGAGGTGTGGGGTACTCTAGGGGTAGGGGTAAAATCCTGTCATCCTTAGAGGACCACCAGTTGCGAAGGCGCCACACTAGAACGGATCCGACGGTCAGGGACGAAGCCTAGGGGCACGAACCGG	119	0.152376562	5.40E+01	122	0.176586383	4.24E+01	105	0.186342017	3.30E+01	118	0.184179309	1.62E+01	0	0	0.00E+00	9	0.020982934	6.21E+00	0	0	0.00E+00
Archaea	Thermoplasmatota	Thermoplasmata	Marine_Group_II	NA	NA	ASV_DNA_0224	GGTAATACCGGCAGCTCGAGTGGTCGTCGCTTTTATTGGGCCTAAAACGTCCGTAGCCGGTTTGGTAAATCTGTGGGTAAATCAACTAGCTTAACTAGTTGAATTCTGCAGAGACTGCCAGACTAGGAACCGGGAGAGGTGTGGGGTACTCAAGGGGTAGGGGTAAAATCCTGTCATCCTTTGAGGACCACCAGTTGCGAAGGCGCCACACTGGAACGGATTCGACGGTCAGGGACGAAGCCTAGGGGCACGAACCGG	0	0	0.00E+00	91	0.131716072	3.16E+01	78	0.138425499	2.45E+01	113	0.176375101	1.55E+01	0	0	0.00E+00	0	0	0.00E+00	0	0	0.00E+00
Archaea	Thermoplasmatota	Thermoplasmata	Marine_Group_II	NA	NA	ASV_DNA_0247	GGTAATACCGGCGCCTCAAGTGGTAGTCGCTTTTATTGGGCCTAAAACGTCCGTAGCCGGTTTGGTACATTCGTGGGTAAATCAACTCGCTCAACGAGTTGAATTCTGCGAGGACGGCCAGACTTGGGACCGGGAGAGGTGTGGGGTACTCTCAGGGTAGGGGTAAAATCCTGTCATCCTGAGAGGACCACCTGTTGCGAAGGCGCCACACTAGAACGGATCCGACGGTCAGGGACGAAGCCTAGGGGCACGAACCGG	54	0.069145667	2.45E+01	43	0.062239463	1.49E+01	72	0.127777383	2.26E+01	69	0.107698071	9.46E+00	0	0	0.00E+00	4	0.009325748	2.76E+00	0	0	0.00E+00
Archaea	Thermoplasmatota	Thermoplasmata	Marine_Group_II	NA	NA	ASV_DNA_0265	GGTAATACCGGCAGCTCAAGTGGTCGTCGCTTTTATTGGGCCTAAAACGTCCGTAGCCTGTTTGGTAAATCTGTGGGTAAATCAACGAGCTTAACTCGTTGAATTCTGCAGAGACTGCCAGACTAGGGACCGGGAGAGGTATGAGGTACTCTGGGGGTAGGGGTAAAATCCTGTCATCCCCAGAGGACCACCTGTTGCGAAGGCGTCATACTGGAACGGATCCGACGGTCAGGGACGAAGCCTAGGGGCACGAACCGG	53	0.067865192	2.41E+01	40	0.057897175	1.39E+01	61	0.108255839	1.92E+01	56	0.08740713	7.68E+00	0	0	0.00E+00	0	0	0.00E+00	0	0	0.00E+00
Archaea	Thermoplasmatota	Thermoplasmata	Marine_Group_II	NA	NA	ASV_DNA_0285	GGTAATACCGGCAGCTCGAGTGGTCGTCGCTTTTATTGGGCCTAAAACGTCCGTAGCCGGTTTGGTAAATCTGTGGGTAAATCAACTAGCTTAACTAGTTGAATTCTGCAGAGACTGCCAGACTAGGAACCGGGAGAGGTGTGGGGTACTCAAGGGGTAGGGGTAAAATCCTGTCATCCTTTGAGGACCACCAGTTGCGAAGGCGCCACACTAGAACGGATTCGACGGTCAGGGACGAAGCCTAGGGGCACGAACCGG	57	0.072987093	2.59E+01	87	0.125926355	3.02E+01	66	0.117129268	2.07E+01	43	0.067116189	5.89E+00	0	0	0.00E+00	0	0	0.00E+00	0	0	0.00E+00
Archaea	Thermoplasmatota	Thermoplasmata	Marine_Group_II	NA	NA	ASV_DNA_0390	GGTAATACCGGCCCCCCGAGTGGTCGTCACTTTTATTGGGCCTAAAACGTCCGTAGCCGGTTTAGTAAACCCGTGGGTAAATCAACCAGCTTAACTGGTTGACTTCTGCGGAGACTGCTAGACTAGGGACCGGGAGAGGTACGAGGTACTCTTGGGGTAGGGGTAAAATCCTGTCATCCCAGGGGGACCACTTGTTGCGAAGGCGTCGTACTAGAACGGATCCGACGGTCAGGGACGAAGCCTAGGGGCACGAACCGG	15	0.01920713	6.81E+00	23	0.033290875	7.99E+00	24	0.042592461	7.54E+00	34	0.053068615	4.66E+00	0	0	0.00E+00	0	0	0.00E+00	0	0	0.00E+00
Archaea	Thermoplasmatota	Thermoplasmata	Marine_Group_II	NA	NA	ASV_DNA_0479	GGTAATACCGGCAGCTCGAGTGGTCGTCGCTTTTATTGGGCCTAAAACGTCCGTAGCCTGTTCAGTAAACCCGTGGGTAAATCAACCAGCTTAACTGGTTGAATTCTGCGGAGACTGCTGGACTAGGGACCGGGAGAGGTATGAGGTACTCTCAGGGTAGGGGTAAAATCCTGTCATCCTGAGAGGACCACCTGTTGCGAAGGCGTCATACTGGAACGGATCCGACGGTCAGGGACGAAGCCTAGGGGCACGAACCGG	13	0.016646179	5.90E+00	22	0.031843446	7.65E+00	21	0.037268403	6.59E+00	18	0.028095149	2.47E+00	0	0	0.00E+00	0	0	0.00E+00	0	0	0.00E+00
Archaea	Thermoplasmatota	Thermoplasmata	Marine_Group_II	NA	NA	ASV_DNA_0519	GGTAATACCGAAGCCCCAAGTGGTCGTCGTTCTTATTGGGCCTAAAACGTCCGTAGCCGGTTTGGTACATTCGTGGGTAAATCAGACAGCTTAACTGTCTGAATTCTGCGAGCACGGCCAAACTTGAGACCGGGAGAGGTGTAGGGTACCTGCGGGGTAGGGGTAAAATCCTGTCATCCCGTAGGGACCACCAGTTGCGAAGGCTCTACACTAGAACGGATCTGACGGTCAGGGACGAAGCCTAGGGGCACGAACCGG	0	0	0.00E+00	23	0.033290875	7.99E+00	9	0.015972173	2.83E+00	28	0.043703565	3.84E+00	0	0	0.00E+00	0	0	0.00E+00	0	0	0.00E+00
Archaea	Thermoplasmatota	Thermoplasmata	Marine_Group_II	NA	NA	ASV_DNA_0543	GGTAATACCGGCAGCTCAAGTGGTCGTCGCTTTTATTGGGCCTAAAACGTCCGTAGCCTGTTTGGTAAATCTATGGGTAAATCAACCAGCTTAACTGGTTGAATTCTGCAGAGACTGCCAGACTAGGGACCGGGAGAGGTGTGGGGTACTCTAGGGGTAGGGGTAAAATCCTGTCATCCTTAGAGGACCACCAGTTGCGAAGGCGCCACACTGGAACGGATCCGACGGTCAGGGACGAAGCCTAGGGGCACGAACCGG	0	0	0.00E+00	21	0.030396017	7.30E+00	0	0	0.00E+00	0	0	0.00E+00	0	0	0.00E+00	0	0	0.00E+00	0	0	0.00E+00
Archaea	Thermoplasmatota	Thermoplasmata	Marine_Group_II	NA	NA	ASV_DNA_0687	GGTAATACCGGCGCCTCAAGTGGTAGTCGCTTTTATTGGGCCTAAAACGTCCGTAGCCGGTCTGATACATTCGTGGGTAAATCAACTAGCTCAACTAGTTGAATTCTGCGAGGACGGTCAGACTTGGGACCGGGAGAGGTGTGGGGTACGCTCAGGGTAGGGGTAAAATCCTGTCATCCTAAGCGGACCACCTGTTGCGAAGGCGCCACACTAGAACGGATCCGACGGTCAGGGACGAAGCCTAGGGGCACGAACCGG	0	0	0.00E+00	0	0	0.00E+00	0	0	0.00E+00	24	0.037460199	3.29E+00	0	0	0.00E+00	0	0	0.00E+00	0	0	0.00E+00
Archaea	Thermoplasmatota	Thermoplasmata	Marine_Group_II	NA	NA	ASV_DNA_0705	GGTAATACCGGCGCCTCAAGTGGTAGTCGCTTTTATTGGGCCTAAAACGTCCGTAGCCGGTTTGGTACATTCGTGGGTAAATCAAGGCGCTCAACGTCTTGAATTCTGCGAGCACGGCCAGACTTGGGACCGGGTGAGGTGTGGGGTACTCTCAGGGTAGGGGTAAAATCCTGTCATCCTGAGAGGACCACCTGTTGCGAAGGCGCCACACTAGAACGGATCCGACGGTCAGGGACGAAGCCTAGGGGCACGAACCGG	0	0	0.00E+00	0	0	0.00E+00	0	0	0.00E+00	16	0.024973466	2.19E+00	0	0	0.00E+00	0	0	0.00E+00	0	0	0.00E+00
Archaea	Thermoplasmatota	Thermoplasmata	Marine_Group_II	NA	NA	ASV_DNA_0794	GGTAATACCGGCGCCTCAAGTGGTAGTCGATTTTATTGGGCCTAAAACGTCCGTAGCCTGTTTGGTACATTCGTGGGTAAATCAACCAGCTCAACTGGTTGAATTCTGCGAGCACGGCCAGACTTGGGACCGGGAGAGGTGTGGGGTACGCTCAGGGTAGGGGTAAAATCCTGTCATCCTGAGCGGACCACCTGTTGCGAAGGCGCCACACTAGAACGGATCCGACGGTCAGGGACGAAGCCTAGGGGCACGAACCGG	0	0	0.00E+00	0	0	0.00E+00	0	0	0.00E+00	27	0.042142723	3.70E+00	0	0	0.00E+00	0	0	0.00E+00	0	0	0.00E+00
Archaea	Thermoplasmatota	Thermoplasmata	Marine_Group_II	NA	NA	ASV_DNA_0946	GGTAATACCGGCACCCCAAGTGGTCGTCGCTTTTATTGGGCCTAAAACGTCCGTCGCCTGTTTGGTACATTCGTGGGTAAATCAAGCCGCTTAACGGCTTGAATTCTGCGAGGACGGCCAGACTAGGGACCGGGAGAGGTATGGGGTACTCTCAGGGTAGGGGTAAAATCCAGTCATCCTGAGGGGACCACCTGTTGCGAAGGCGCCATACTAGAACGGATCCGACGGTCAGGGACGAAGCCTAGGGGCACGAACCGG	0	0	0.00E+00	0	0	0.00E+00	8	0.014197487	2.51E+00	0	0	0.00E+00	0	0	0.00E+00	0	0	0.00E+00	0	0	0.00E+00
Archaea	Thermoplasmatota	Thermoplasmata	Marine_Group_II	NA	NA	ASV_DNA_1141	GGTAATACCGGCGCCTCAAGTGGTCGTCGCTTTTATTGGGCCTAAAACGTCCGTAGCCTGTTTGGTAAACCCGTGGGTAAATCAACGAGCTCAACTCATTGACTTCTGCGGAGACTGCCAGACTAGGGACCGGGAGAGGTGTAGGGTACTCATGGGGTAGGGGTAAAATCCTGTCATCCCATGAGGACCACCTGTTGCGAAGGCGCTACACTGGAACGGATCCGACGGTCAGGGACGAAGCCTAGGGGCACGAACCGG	0	0	0.00E+00	0	0	0.00E+00	0	0	0.00E+00	6	0.00936505	8.22E-01	0	0	0.00E+00	0	0	0.00E+00	0	0	0.00E+00
Archaea	Thermoplasmatota	Thermoplasmata	Marine_Group_II	NA	NA	ASV_DNA_1566	GGTAATACCGGCACCTCAAGTGGTTGTCGCTTTTATTGGGCCTAAAACGTCCGTAGCCGGTTTGGTAAACCCGTGGGTAAATCAACCAGCTTAACTGGTTGAATTCTGCGGAGACTGCCAAACTTGGAACCGGGAGAGGTGTGAGGAACTCTTGGGGTAGGGGTAAAATTTGTTTATCCCAGGGGGACCACCTGTTGCGAAGGCGTCACACTAGAACGGATTCGACGGTCAGGGACGAAGCCTAGGGGCACGAACCGG	0	0	0.00E+00	0	0	0.00E+00	0	0	0.00E+00	6	0.00936505	8.22E-01	0	0	0.00E+00	0	0	0.00E+00	0	0	0.00E+00
Archaea	Thermoplasmatota	Thermoplasmata	Thermoplasmata_or	Thermoplasmata_fa	Marine_Group_III	ASV_DNA_0142	GGTAACACCGGCACCTCGAGTGGTAGCCACTATTATTGGGCCTAAAGCGTTCGTAGCCGGTTTGGTAAATTCTTGGGTAAATCGTACAGCTTAACTGTGCGGATTCCGGGGACACTACCAGACTTGAGACCGGGAGAGATCAGAGGTACTTGTAGGGGAGCGGTGAAATGTTGTAATCCTACAGGGACCACCAGTGGCGAAGGCGTCTGATCATAACGGCTTTGACGGTGAGGAACGAAACCCTGGGGCGCAAACGGG	56	0.071706617	2.54E+01	79	0.11434692	2.75E+01	115	0.204088876	3.61E+01	206	0.321533371	2.82E+01	0	0	0.00E+00	0	0	0.00E+00	2	0.005283737	1.12E+00
Bacteria	Acidobacteriota	Vicinamibacteria	Vicinamibacterales	Vicinamibacteraceae	NA	ASV_DNA_1397	GGTAATACAGAGGGGGCAAGCGTTGTTCGGAATTACTGGGCGTAAAGGGCGCGTAGGCGGCCTTTTAAGTCGAACGTGAAATCCCCGGGCTCAACCCGGGAACTGCGTCCGAGACTGGAAGGCTCGAATCCGGGAGGGGGATGTGGAATTCCAGGTGTAGCGGTGAAATGCGTAGATATCTGGAGGAACATCGGTGGCGAAGGCGGCATCCTGGACCGGTATTGACGCTGAGGCGCGAAAGCCAGGGGAGCAAACGGG	0	0	0.00E+00	0	0	0.00E+00	0	0	0.00E+00	9	0.014047574	1.23E+00	0	0	0.00E+00	0	0	0.00E+00	0	0	0.00E+00
Bacteria	Acidobacteriota	Vicinamibacteria	Vicinamibacterales	NA	NA	ASV_DNA_0921	GGTAATACGGGGGGGGCAAGCGTTGTTCGGATTTACTGGGCGTAAAGGGCTCGTAGGCGGCCATCCAAGTCGGACGTGAAATCCCCAGGCTCAACCTGGGAACTGCGTCCGATACTGGTTGGCTTGAAGTCGGGAGAGGGATGCGGAATTCCAGGTGTAGCGGTGAAATGCGTAGATATCTGGAGGAACACCGGTGGCGAAGGCGGCATCCTGGACCGATCTTGACGCTGAGGAGCGAAAGCTAAGGGAGCGAACGGG	0	0	0.00E+00	0	0	0.00E+00	0	0	0.00E+00	9	0.014047574	1.23E+00	0	0	0.00E+00	0	0	0.00E+00	0	0	0.00E+00
Bacteria	Acidobacteriota	Vicinamibacteria	Vicinamibacterales	NA	NA	ASV_DNA_1569	GGTAATACGGGGGGGGCAAGCGTTGTTCGGAATTACTGGGCGTAAAGAGCTCGTAGGCGGCTTGTTTAGTCGGACGTGAAATCCCTTGGCTCAACTGAGGAACTGCGTCCGATACTGGCAGGCTTGAATCCGGGAGAGGGATGCGGAATTCCAGGTGTAGCGGTGAAATGCGTAGATATCTGGAGGAACACCGGTGGCGAAGGCGGCATCCTGGACCGGTATTGACGCTGAGGAGCGAAAGCTAGGGTAGCAAACGGG	0	0	0.00E+00	0	0	0.00E+00	0	0	0.00E+00	6	0.00936505	8.22E-01	0	0	0.00E+00	0	0	0.00E+00	0	0	0.00E+00
Bacteria	Actinobacteriota	Acidimicrobiia	Actinomarinales	Actinomarinaceae	Candidatus_Actinomarina	ASV_DNA_0196	GGTAATACGTAGGGGTCAAGCGTTGTCCGGATTTATTGGGCGTAAAGAGCTCGTAGGCGGTTCAACAAGTCGGTCGTAAAAGTTTAGGGCTCAACCCTAAAATGTCGATCGATACTGTTGTGACTAGGATACGGTAGAGGTGAATGGAATTCCGAGTGTAGCGGTGAAATGCGTAGATATTCGGAGGAACACCAATTGCGAAGGCAGTTCACTGGACCGTGATCGACGCTGAGGAGCGAAAGCTAGGGGAGCAAACAGG	126	0.161339889	5.72E+01	58	0.083950903	2.02E+01	46	0.081635551	1.44E+01	55	0.085846288	7.54E+00	0	0	0.00E+00	0	0	0.00E+00	0	0	0.00E+00
Bacteria	Actinobacteriota	Acidimicrobiia	Actinomarinales	Actinomarinaceae	Candidatus_Actinomarina	ASV_DNA_0429	GGTAATACATAGGGGTCAAGCGTTGTCCGGATTTATTGGGCGTAAAGAGCTCGTAGGCGGTTCAACAAGTCGGTCGTAAAAGTTTAGGGCTCAACCCTAAAATGTCGATCGATACTGTTGTGACTAGGATACGGTAGAGGTGAATGGAATTCCGAGTGTAGCGGTGAAATGCGTAGATATTCGGAGGAACACCAATTGCGAAGGCAGTTCACTGGACCGTGATCGACGCTGAGGAGCGAAAGCTAGGGGAGCAAACAGG	0	0	0.00E+00	0	0	0.00E+00	0	0	0.00E+00	0	0	0.00E+00	0	0	0.00E+00	9	0.020982934	6.21E+00	5	0.013209342	2.79E+00
Bacteria	Actinobacteriota	Acidimicrobiia	Microtrichales	Ilumatobacteraceae	Ilumatobacter	ASV_DNA_0227	GGTAACACGTAGGCACCAAGCGTTATCCGGATTTATTGGGCGTAAAGAGCTCGTAGGCGGTTCGGTAAGTCGGGTGTGAAAACTTGAGGCTTAACCTCAAGAGGTCACTCGATACTGCTGTGACTAGAGTGCGGTAGGGGAGCGGGGAATTCCTGGTGTAGCGGTGAAATGCGCAGATATCAGGAGGAACACCAGTGGCGAAGGCGCCGCTCTGGGCCGTAACTGACGCTGAGGAGCGAAAGCATGGGTAGCAAACAGG	202	0.258656013	9.17E+01	5	0.007237147	1.74E+00	22	0.039043089	6.91E+00	23	0.035899357	3.15E+00	75	0.19384353	1.23E+01	189	0.440641611	1.30E+02	48	0.12680968	2.68E+01
Bacteria	Actinobacteriota	Acidimicrobiia	Microtrichales	Ilumatobacteraceae	Ilumatobacter	ASV_DNA_0980	GGTAACACGTAGGCACCAAGCGTTATCCGGATTTATTGGGCGTAAAGAGCTCGTAGGCGGTTTGGTAAGTCGGGTGTGAAAACTCTGGGCTCAACCCAGAGAGGCCACTCGATACTGCTATGACTAGAGTACGGTAGGGGAGCGGGGAATTCCTGGTGTAGCGGTGAAATGCGCAGATATCAGGAGGAACACCAGCGGCGAAGGCGCCGCTCTGGGCCGTAACTGACGCTGAGGAGCGAAAGCATGGGTAGCAAACAGG	16	0.020487605	7.26E+00	0	0	0.00E+00	0	0	0.00E+00	0	0	0.00E+00	0	0	0.00E+00	7	0.01632006	4.83E+00	4	0.010567473	2.24E+00
Bacteria	Actinobacteriota	Acidimicrobiia	Microtrichales	Microtrichaceae	Sva0996_marine_group	ASV_DNA_0166	GGTAACACGTAGGGAGCAAGCGTTGTCCGGATTTATTGGGCGTAAAGAGCTCGTAGGTGGTTCGGTAAGTCGGATGTGAAAACTCAAGGCTCAACCTTGAGACGCCATCCGATACTGCTGTGACTTGAGTTCGGTAGAGGAGTGTGGAATTCCTGGTGTAGCGGTGAAATGCGCAGATATCAGGAGGAACACCGACAGCGAAGGCAGCACTCTGGGCCGATACTGACACTGAGGAGCGAAAGCATGGGGAGCAAACAGG	543	0.695298095	2.46E+02	24	0.034738305	8.34E+00	55	0.097607723	1.73E+01	35	0.054629456	4.80E+00	18	0.046522447	2.95E+00	35	0.081600298	2.42E+01	0	0	0.00E+00
Bacteria	Actinobacteriota	Acidimicrobiia	Microtrichales	Microtrichaceae	Sva0996_marine_group	ASV_DNA_0326	GGTAACACGTAGGGAGCAAGCGTTGTCCGGATTTATTGGGCGTAAAGAGCTCGTAGGCGGTTCGGTAAGTCGGGTGTGAAAACTTGAGGCTCAACCTCAAGAGGCCACTCGATACTGCTGTGACTAGAGTCCGGTAGAGGAGTGTGGAATTCCTGGTGTAGCGGTGAAATGCGCAGATATCAGGAGGAACACCGACAGCGAAGGCAGCACTCTGGGCCGGTACTGACGCTGAGGAGCGAAAGCATGGGGAGCAAACAGG	9	0.011524278	4.08E+00	37	0.053554887	1.29E+01	28	0.049691205	8.79E+00	65	0.101454704	8.91E+00	0	0	0.00E+00	0	0	0.00E+00	0	0	0.00E+00
Bacteria	Actinobacteriota	Acidimicrobiia	Microtrichales	Microtrichaceae	Sva0996_marine_group	ASV_DNA_0489	GGTAATACGTAGGGCGCAAGCGTTGTCCGGATTTATTGGGCGTAAAGAGCTCGTAGGCGGTTTGGTAAGTCGGGTGTGAAAACTCAGGGCTCAACCCTGAGACGCCACTCGATACTGCCATGACTAGAGTCCGGTAGAGGAGTGTGGAATTCCTAGTGTAGCGGTGAAATGCGCAGATATTAGGAGGAACACCAACAGCGAAGGCAGCACTCTGGGCCGGTACTGACGCTGAGGAGCGAAAGCGTGGGGAGCGAACAGG	16	0.020487605	7.26E+00	6	0.008684576	2.09E+00	22	0.039043089	6.91E+00	13	0.020290941	1.78E+00	8	0.020676643	1.31E+00	4	0.009325748	2.76E+00	0	0	0.00E+00
Bacteria	Actinobacteriota	Acidimicrobiia	Microtrichales	Microtrichaceae	Sva0996_marine_group	ASV_DNA_0986	GGTAACACGTAGGGACCAAGCGTTGTCCGGATTTATTGGGCGTAAAGGGCTCGTAGGCGGTTTTGTAAGTCGGATGTGAAAACTCAGGGCTCAACCCTGAGACGCCATCTGATACTGCAATGACTAGAGTCCGGTAGGGGAACATGGAATTCCTGGTGTAGCGGTGGAATGCGCAGATATCAGGAGGAACACCAATGGCGAAGGCAGTGTTCTGGGCCGGTACTGACGCTGAGGAGCGAAAGCATGGGGAGCAAACAGG	6	0.007682852	2.72E+00	5	0.007237147	1.74E+00	0	0	0.00E+00	0	0	0.00E+00	0	0	0.00E+00	0	0	0.00E+00	0	0	0.00E+00
Bacteria	Actinobacteriota	Acidimicrobiia	Microtrichales	Microtrichaceae	Sva0996_marine_group	ASV_DNA_1074	GGTAATACGTAGGGACCAAGCGTTGTCCGGAATTATTGGGCGTAAAGAGCTCGTAGGCGGTTCGGTAAGTCGGGTGTGAAAATCCAGGGCTCAACCCTGGGACGCCACCCGATACTGCTGTGACTAGAGTCCGGTAGAGGAGTGTGGAATTCCTGGTGTAGCGGTGAAATGCGCAGATATCAGGAGGAACACCAGCGGCGAAGGCGGCACTCTGGGCCGGTACTGACGCTGAGGAGCGAAAGCATGGGGAGCAAACAGG	0	0	0.00E+00	7	0.010132006	2.43E+00	7	0.012422801	2.20E+00	0	0	0.00E+00	0	0	0.00E+00	0	0	0.00E+00	0	0	0.00E+00
Bacteria	Actinobacteriota	Acidimicrobiia	Microtrichales	Microtrichaceae	Sva0996_marine_group	ASV_DNA_1178	GGTAACACGTAGGGAGCAAGCGTTGTCCGGATTTATTGGGCGTAAAGAGCTCGTAGGCGGTTTTGCAAGTCGGATGTGAAAACTCAGGGCTCAACCCTGAGATGCCATCCGATACTGCAATGACTAGAGTCCGGTAGGGGAGCATGGAATTCCTGGTGTAGCGGTGGAATGCGCAGATATCAGGAGGAACACCAATGGCGAAGGCAGTGCTCTGGGCCGGTACTGACGCTGAGGAGCGAAAGCATGGGGAGCAAACAGG	0	0	0.00E+00	0	0	0.00E+00	7	0.012422801	2.20E+00	9	0.014047574	1.23E+00	0	0	0.00E+00	0	0	0.00E+00	0	0	0.00E+00
Bacteria	Actinobacteriota	Acidimicrobiia	Microtrichales	Microtrichaceae	NA	ASV_DNA_1128	GGTAACACGTAGGGGGCAAGCGTTGTCCGGATTTATTGGGCGTAAAGGGCTCGTAGGCTGTTCAGTAAGTCAGGTGTGAAAACTCGAGGCTCAACCTCGAGACGCCACTTGATACTGCTGTGACTTGAGTTCGGTAGAGGAGTGTGGAATTCCTAGTGTAGCGGTGAAATGCGCAGATATTAGGAGGAACACCAACGGCGAAGGCAGCACTCTGGGCCGATACTGACGCTGAGGAGCGAAAGCGTGGGGAGCGAACAGG	0	0	0.00E+00	12	0.017369152	4.17E+00	0	0	0.00E+00	0	0	0.00E+00	0	0	0.00E+00	0	0	0.00E+00	0	0	0.00E+00
Bacteria	Actinobacteriota	Actinobacteria	Corynebacteriales	Corynebacteriaceae	Corynebacterium	ASV_DNA_1725	GGTAATACGTAGGGTGCGAGCGTTGTCCGGAATTACTGGGCGTAAAGAGCTCGTAGGTGGTTTGTCGCGTCGTCTGTGAAATTCCGGGGCTTAACTCCGGGCGTGCAGGCGATACGGGCATAACTTGAGTACTGTAGGGGAGACTGGAATTCCTGGTGTAGCGGTGAAATGCGCAGATATCAGGAGGAACACCGGTGGCGAAGGCGGGTCTCTGGGCAGTAACTGACGCTGAGGAGCGAAAGCATGGGGAGCGAACAGG	0	0	0.00E+00	0	0	0.00E+00	0	0	0.00E+00	4	0.006243366	5.48E-01	0	0	0.00E+00	0	0	0.00E+00	0	0	0.00E+00
Bacteria	Actinobacteriota	Actinobacteria	Corynebacteriales	Corynebacteriaceae	Corynebacterium	ASV_DNA_1727	GGTAATACGTAGGGTGCGAGCGTTGTCCGGAATTACTGGGCGTAAAGGGCTCGTAGGTGGTTTGTCGCGTCGTCTGTGAAATTCTGGGGCTTAACTCCGGGCGTGCAGGCGATACGGGCATAACTTGAGTGCTGTAGGGGTAACTGGAATTCCTGGTGTAGCGGTGAAATGCGCAGATATCAGGAGGAACACCGATGGCGAAGGCAGGTTACTGGGCAGTTACTGACGCTGAGGAGCGAAAGCATGGGTAGCGAACAGG	0	0	0.00E+00	0	0	0.00E+00	0	0	0.00E+00	4	0.006243366	5.48E-01	0	0	0.00E+00	0	0	0.00E+00	0	0	0.00E+00
Bacteria	Actinobacteriota	Actinobacteria	Micrococcales	Microbacteriaceae	Candidatus_Aquiluna	ASV_DNA_0041	GGTAATACGTAGGGTGCAAGCGTTGTCCGGAATTATTGGGCGTAAAGAGCTCGTAGGCGGTTTGTCGCGTCTGCTGTGAAATTTCGAGGCTCAACCTCGAACTTGCAGTGGGTACGGGCAGGCTAGAGTGCAGTAGGGGAGATGGGAATTCCTGGTGTAGCGGTGGAATGCGCAGATATCAGGAGGAACACCAATGGCGAAGGCACATCTCTGGGCTGTAACTGACGCTGAGGAGCGAAAGCGTGGGGAGCGAACAGG	19	0.024329031	8.62E+00	15	0.02171144	5.21E+00	26	0.046141833	8.16E+00	9	0.014047574	1.23E+00	5	0.012922902	8.20E-01	48	0.111908981	3.31E+01	184	0.486103773	1.03E+02
Bacteria	Actinobacteriota	Actinobacteria	Micrococcales	Microbacteriaceae	ML602J-51	ASV_DNA_1103	GGTAATACGTAGGGTGCAAGCGTTGTCCGGAATTATTGGGCGTAAAGAGCTCGTAGGCGGTTTGTTGCGTCTGCTGTGAAAATCCGAGGCTCAACCTCGGACCTGCAGTGGGTACGGGCAAACTAGAGTGCGGTAGGGGAGATTGGAATTCCTGGTGTAGCGGTGGAATGCGCAGATATCAGGAGGAACACCAATGGCGAAGGCAGATCTCTGGGCCGTAACTGACGCTGAGGAGCGAAAGCGTGGGGAGCGAACAGG	10	0.012804753	4.54E+00	0	0	0.00E+00	0	0	0.00E+00	0	0	0.00E+00	0	0	0.00E+00	9	0.020982934	6.21E+00	0	0	0.00E+00
Bacteria	Actinobacteriota	Actinobacteria	Micrococcales	Micrococcaceae	Micrococcus	ASV_DNA_0394	GGTAATACGTAGGGTGCGAGCGTTATCCGGAATTATTGGGCGTAAAGAGCTCGTAGGCGGTTTGTCGCGTCTGTCGTGAAAGTCCGGGGCTTAACCCCGGATCTGCGGTGGGTACGGGCAGACTAGAGTGCAGTAGGGGAGACTGGAATTCCTGGTGTAGCGGTGGAATGCGCAGATATCAGGAGGAACACCGATGGCGAAGGCAGGTCTCTGGGCTGTAACTGACGCTGAGGAGCGAAAGCATGGGGAGCGAACAGG	0	0	0.00E+00	6	0.008684576	2.09E+00	10	0.017746859	3.14E+00	16	0.024973466	2.19E+00	0	0	0.00E+00	0	0	0.00E+00	0	0	0.00E+00
Bacteria	Actinobacteriota	Actinobacteria	Nitriliruptorales	Nitriliruptoraceae	NA	ASV_DNA_1098	GGTAATACGTAGGGACCGAGCGTTATCCGGAATTATTGGGCGTAAAGCGCGTGTAGGCGGTCCGTTAAGTCGGCTGTGAAATCTCAGGGCTCAACCCTGAAACTGCAGTCGATACTGGCGGACTTGAGGTAGGTAGAGGAGAGTGGAATTCCTGGTGTAGCGGTGGAATGCGCAGATATCAGGAGGAACACCAATGGCGAAGGCAGCTCTCTGGGCCTTACCTGACGCTGAGACGCGAAAGCATGGGTAGCAAACAGG	0	0	0.00E+00	0	0	0.00E+00	0	0	0.00E+00	0	0	0.00E+00	0	0	0.00E+00	7	0.01632006	4.83E+00	8	0.021134947	4.47E+00
Bacteria	Actinobacteriota	Actinobacteria	PeM15	NA	NA	ASV_DNA_0343	GGTAATACGTAGGGTGCAAGCGTTGTCCGGATTTATTGGGCGTAAAGAGCTCGTAGGCGGTTAGTCACGTCGGATGTGAAAACTCAGTGCTTAACACTGAGCCTGCATTCGATACGGGCTGACTAGAGTATTGTAGGGGAGACTGGAACTCCTGGTGTAGCGGTGAAATGCGCAGATATCAGGAAGAACACCGGTGGCGAAGGCGGGTCTCTGGGCAATTACTGACGCTGAGGAGCGAAAGTGTGGGGAGCAAACAGG	41	0.052499488	1.86E+01	9	0.013026864	3.13E+00	28	0.049691205	8.79E+00	10	0.015608416	1.37E+00	3	0.007753741	4.92E-01	0	0	0.00E+00	0	0	0.00E+00
Bacteria	Actinobacteriota	Actinobacteria	Propionibacteriales	Propionibacteriaceae	Cutibacterium	ASV_DNA_1417	CGCGGTGATACGTAGGGTGCGAGCGTTGTCCGGATTTATTGGGCGTAAAGGGCTCGTAGGTGGTTGATCGCGTCGGAAGTGTAATCTTGGGGCTTAACCCTGAGCGTGCTTTCGATACGGGTTGACTTGAGGAAGGTAGGGGAGAATGGAATTCCTGGTGGAGCGGTGGAATGCGCAGATATCAGGAGGAACACCAGTGGCGAAGGCGGTTCTCTGGGCCTTTCCTGACGCTGAGGAGCGAAAGCGTGGGGAGCGAACAGGC	3	0.003841426	1.36E+00	5	0.007237147	1.74E+00	0	0	0.00E+00	0	0	0.00E+00	0	0	0.00E+00	0	0	0.00E+00	0	0	0.00E+00
Bacteria	Actinobacteriota	Actinobacteria	Pseudonocardiales	Pseudonocardiaceae	Pseudonocardia	ASV_DNA_1362	GGTAATACGTAGGGTGCGAGCGTTGTCCGGAATTATTGGGCGTAAAGAGCTCGTAGGCGGTGTGTCACGTCGGTCGTGAAAACTTGGGGCTTAACCCTGAGCTTGCGGTCGATACGGGCATCACTTGAGTTCGGCAGGGGAGACTGGAATTCCTGGTGTAGCGGTGAAATGCGCAGATATCAGGAGGAACACCGGTGGCGAAGGCGGGTCTCTGGGCCGATACTGACGCTGAGGAGCGAAAGCGTGGGGAGCGAACAGG	0	0	0.00E+00	9	0.013026864	3.13E+00	0	0	0.00E+00	0	0	0.00E+00	0	0	0.00E+00	0	0	0.00E+00	0	0	0.00E+00
Bacteria	Actinobacteriota	Actinobacteria	Pseudonocardiales	Pseudonocardiaceae	Pseudonocardia	ASV_DNA_1439	GGTAATACGTAGGGTGCGAGCGTTGTCCGGAATTATTGGGCGTAAAGAGCTCGTAGGCGGTCTGTCGCGTCGGTCGTGAAAACTTGGGGCTTAACCCTGAGCTTGCGGTCGATACGGGCATGACTTGAGTTCGGCAGGGGAGACTGGAATTCCTGGTGTAGCGGTGAAATGCGCAGATATCAGGAGGAACACCGGTGGCGAAGGCGGGTCTCTGGGCCGATACTGACGCTGAGGAGCGAAAGCGTGGGGAGCGAACAGG	0	0	0.00E+00	0	0	0.00E+00	0	0	0.00E+00	0	0	0.00E+00	0	0	0.00E+00	0	0	0.00E+00	8	0.021134947	4.47E+00
Bacteria	Actinobacteriota	Thermoleophilia	Solirubrobacterales	67-14	NA	ASV_DNA_1671	GGTAATACGTAGGGGGCAAGCGTTGTCCGGAATCATTGGGCGTAAAGAGCGTGTAGGCGGCCTGATAAGTCGGCTGTGAAAGTCAAGGGCTCAACCCTTGAATGCCGGCCGATACTGTCAGGCTAGAGTCCGGAAGAGGCGAGTGGAATTCCTGGTGTAGCGGTGAAATGCGCAGATATCAGGAGGAACACCTATGGCGAAGGCAGCTCGCTGGGACGGTACTGACGCTGAGACGCGAAAGCGTGGGGAGCGAACAGG	0	0	0.00E+00	4	0.005789717	1.39E+00	0	0	0.00E+00	0	0	0.00E+00	0	0	0.00E+00	0	0	0.00E+00	0	0	0.00E+00
Bacteria	Bacteroidota	Bacteroidia	Bacteroidales	Bacteroidetes_BD2-2	NA	ASV_DNA_1248	GGTAATACGGAGGGTGCAAGCGTTATCCGGATTCATTGGGTTTAAAGGGTGCGCAGGCGGTCTATTAAGTCAGTGGTGAAAGCCTACAGCTCAACTGTAGAACTGCCATTGATACTGATAGACTTGAATGCGGTTGAAGTGGGTGGAATGTGTAGTGTAGCGGTGAAATGCATAGATATTACACAGAACTCCGATTGCGAAGGCAACTCACTAAACCGTTATTGACGCTCAGGCACGAAAGCGTGGGGAGCGAACAGG	13	0.016646179	5.90E+00	0	0	0.00E+00	0	0	0.00E+00	0	0	0.00E+00	0	0	0.00E+00	0	0	0.00E+00	0	0	0.00E+00
Bacteria	Bacteroidota	Bacteroidia	Bacteroidales	Marinifilaceae	Marinifilum	ASV_DNA_1221	GGTAATACGGAGGATTCGAGCGTTATCCGGATTTATTGGGTTTAAAGGGTCCGTAGGCGGTCTTTTAAGTCAGTGGTGAAATCCCAGAGCTCAACTCTGGAACTGCCATTGAAACTGAAAGACTTGAATATGGTTGAGGTAGGCGGAATACGTTATGTAGCGGTGAAATGCATAGATATAACGTAGAACACCAATTGCGAAGGCAGCTTACTAAACCATTATTGACGCTGATGGACGAAAGCGTGGGGAGCGAACAGG	0	0	0.00E+00	0	0	0.00E+00	0	0	0.00E+00	4	0.006243366	5.48E-01	10	0.025845804	1.64E+00	0	0	0.00E+00	0	0	0.00E+00
Bacteria	Bacteroidota	Bacteroidia	Bacteroidales	Marinifilaceae	Marinifilum	ASV_DNA_1548	GGTAATACGGAGGATTCGAGCGTTATCCGGATTTATTGGGTTTAAAGGGTCCGTAGGCGGTTTTTTAAGTCAGTGGTGAAATCCCAGAGCTCAACTCTGGAACTGCCATTGAAACTGAAGAACTTGAATATGGTTGAGGTAGGCGGAATACGTTATGTAGCGGTGAAATGCATAGATATAACGTAGAACACCAATTGCGAAGGCAGCTTACTAAGCCATTATTGACGCTGATGGACGAAAGCGTGGGGAGCGAACAGG	6	0.007682852	2.72E+00	0	0	0.00E+00	0	0	0.00E+00	0	0	0.00E+00	0	0	0.00E+00	0	0	0.00E+00	0	0	0.00E+00
Bacteria	Bacteroidota	Bacteroidia	Chitinophagales	Saprospiraceae	Aureispira	ASV_DNA_0442	GGTAATACGGAGGGTGCAAGCGTTATCCGGAATCACTGGGTTTAAAGGGTACGTAGGCGGTTTTTTAAGTCAGACGTCAAAGGCCATAGCTAAACTATGGTACGCGTTTGAAACTGGAAGACTTGAATATGATCGAGGTGCATGGAATGCTTCATGTAGCGGTGAAATGCATAGATATGAAGTAGAACACCAATTGCGAAGGCAGTGCACTAGGTTTTATTGACGCTGAGGTACGAAAGCGTGGGTAGCGAACAGG	41	0.052499488	1.86E+01	0	0	0.00E+00	0	0	0.00E+00	114	0.177935943	1.56E+01	34	0.087875733	5.58E+00	2	0.004662874	1.38E+00	0	0	0.00E+00
Bacteria	Bacteroidota	Bacteroidia	Chitinophagales	Saprospiraceae	Aureispira	ASV_DNA_0655	GGTAATACGGAGGGTGCAAGCGTTATCCGGAATCACTGGGTTTAAAGGGTACGTAGGCGGTTTTATAAGTCAGACGTCAAAGGCTGTGGCTAAACCACGGTACGCGTTTGAAACTGTAAGACTTGAATATGTTCGAGGTGCATGGAATGCTTCATGTAGCGGTGAAATGCATAGATATGAAGTAGAACACCAATTGCGAAGGCAGTGCACTAGGACATCATTGACGCTGAGGTACGAAAGCGTGGGTAGCGAACAGG	14	0.017926654	6.35E+00	7	0.010132006	2.43E+00	14	0.024845602	4.40E+00	0	0	0.00E+00	0	0	0.00E+00	0	0	0.00E+00	0	0	0.00E+00
Bacteria	Bacteroidota	Bacteroidia	Chitinophagales	Saprospiraceae	Aureispira	ASV_DNA_0691	GGTAATACGGAGGGTGCAAGCGTTATCCGGAATCACTGGGTTTAAAGGGTACGTAGGCGGTAATATAAGTCAGACGTCAAAGGCTGTGGCTAAACCATAGTACGCGTTTGAAACTATATCACTTGAATATGTTCGAGGTGCACGGAATGCGTCATGTAGCGGTGAAATGCATAGATATGACGTAGAACACCAATTGCGAAGGCAGTGCACTAGGGCATCATTGACGCTGAGGTACGAAAGCGTGGGTAGCGAACAGG	0	0	0.00E+00	6	0.008684576	2.09E+00	0	0	0.00E+00	5	0.007804208	6.85E-01	0	0	0.00E+00	0	0	0.00E+00	0	0	0.00E+00
Bacteria	Bacteroidota	Bacteroidia	Chitinophagales	Saprospiraceae	Lewinella	ASV_DNA_0024	GGTAATACGGAGGGTGCAAGCGTTATCCGGAATTACTGGGTTTAAAGGGTGCGTAGGCGGTTTAATAAGTCAGAAGTGAAAAGTCCGAGCTCAACTGGGGCCTTGCTTTTGATACTGTTAGACTTGAATCAGGCTGAGGTTAGCGGAATGTGACATGTAGCGGTGAAATGCATAGATATGTCATAGAACACCAATTGCGAAGGCAGCTAACTAGACCTCGATTGACGCTGAGGCACGAAAGCGTGGGGAGCGAACAGG	852	1,090,964,966	3.87E+02	200	0.289485873	6.95E+01	278	0.493362675	8.73E+01	288	0.449522382	3.95E+01	424	1,095,862,087	6.95E+01	495	1,154,061,363	3.42E+02	2198	5,806,826,588	1.23E+03
Bacteria	Bacteroidota	Bacteroidia	Chitinophagales	Saprospiraceae	Lewinella	ASV_DNA_0111	GGTAATACGGAGGGTGCAAGCGTTATCCGGAATCACTGGGTTTAAAGGGTGCGTAGGTGGACTAGTAAGTCAGAGGTGAAATCCCGCAGCTTAACTGCGGAACTGCCTTTGATACTGCTTGTCTTGAATCAGGTTGAGGTATGCGGAATGTGGCATGTAGCGGTGAAATGCGTAGATATGCCATAGAACACCGATTGCGAAGGCAGCATACTGGCCCTGTATTGACACTGAGGCACGAAAGCGTGGGGAGCGAACAGG	59	0.075548043	2.68E+01	68	0.098425197	2.36E+01	106	0.188116703	3.33E+01	77	0.120184804	1.06E+01	78	0.201597271	1.28E+01	126	0.293761074	8.70E+01	529	1,397,548,346	2.96E+02
Bacteria	Bacteroidota	Bacteroidia	Chitinophagales	Saprospiraceae	Lewinella	ASV_DNA_0233	GGTAATACGGAGGGTGCAAGCGTTATCCGGAATCACTGGGTTTAAAGGGTGCGTAGGTGGACTAGTAAGTCAGAGGTGAAATCCCGTCGCTTAACGACGGAACTGCCTTTGATACTGCTTGTCTTGAATCAGGTTGAGGTATGCGGAATGTGGCATGTAGCGGTGAAATGCGTAGATATGCCATAGAACACCGATTGCGAAGGCAGCATACTGGCCCTGTATTGACACTGAGGCACGAAAGCGTGGGGAGCGAACAGG	17	0.02176808	7.72E+00	0	0	0.00E+00	0	0	0.00E+00	172	0.268464756	2.36E+01	386	0.997648032	6.33E+01	52	0.121234729	3.59E+01	0	0	0.00E+00
Bacteria	Bacteroidota	Bacteroidia	Chitinophagales	Saprospiraceae	Lewinella	ASV_DNA_1603	GGTAATACGGAGGGTGCAAGCGTTATCCGGAATCACTGGGTTTAAAGGGTGCGTAGGCGGAAAAGTAAGTCAGAGGTGAAAGCCCGTCGCTTAACGACGGAACTGCCTTTGATACTGTTTTTCTTGAATGAAGTTGAGGTTAGCGGAATGTGGCATGTAGCGGTGAAATGCATAGATATGCCATAGAACACCGATTGCGAAGGCAGCTAACTGGACTTTTATTGACGCTGAGGCACGAAAGCGTGGGGAGCGAACAGG	0	0	0.00E+00	0	0	0.00E+00	0	0	0.00E+00	0	0	0.00E+00	5	0.012922902	8.20E-01	0	0	0.00E+00	0	0	0.00E+00
Bacteria	Bacteroidota	Bacteroidia	Chitinophagales	Saprospiraceae	Portibacter	ASV_DNA_0238	GGTAATACGGAGGGTGCAAGCGTTATCCGGAATCACTGGGTTTAAAGGGTGCGTAGGCGGCGCTATAAGTCAGAGGTGAAAGGCCACCGCTTAACGGTGGGACTGCCTTTGATACTGTAGTGCTTGAATAAGGTTGAGGTTAGCGGAATGTGACATGTAGCGGTGAAATGCATAGATATGTCATAGAACACCAATTGCGAAGGCAGCTGGCTAGACCTTTATTGACGCTGAGGCACGAAAGCGTGGGGAGCGAACAGG	190	0.243290309	8.62E+01	25	0.036185734	8.69E+00	32	0.056789948	1.00E+01	55	0.085846288	7.54E+00	51	0.1318136	8.37E+00	59	0.137554789	4.07E+01	22	0.058121103	1.23E+01
Bacteria	Bacteroidota	Bacteroidia	Chitinophagales	Saprospiraceae	NA	ASV_DNA_0037	GGTAATACGGAGGGTGCAAGCGTTATCCGGAATCACTGGGTTTAAAGGGTGCGTAGGCGGCCTGACAAGTCAGAGGTGAAATACACGAGCTTAACTGGTGAATTGCCTTTGAAACTGTCAAGCTAGAATTATGTTGAGGTTAGCGGAATGAGTCATGTAGCGGTGAAATGCATAGATATGACTTAGAACACCAATTGCGTAGGCAGCTAGCTAGGCATTGATTGACGCTGAGGCACGAAAGCGTGGGGAGCGAACAGG	62	0.079389469	2.81E+01	34	0.049212598	1.18E+01	9	0.015972173	2.83E+00	459	0.716426297	6.29E+01	3288	8,498,100,333	5.39E+02	663	1,545,742,796	4.58E+02	11	0.029060552	6.15E+00
Bacteria	Bacteroidota	Bacteroidia	Chitinophagales	Saprospiraceae	NA	ASV_DNA_0187	GGTAATACGGAAGGTGCAAGCGTTATCCGGAATCACTGGGTTTAAAGGGTGCGTAGGCGGTTAAATAAGTCAGAAGTGAAAGCTCATCGCTTAACGATGGAATTGCTTTTGATACTGTTTAACTTGAATTAGGTTGAGGTTAGCGGAATGAGTCATGTAGCGGTGAAATGCATAGATATGACTTAGAACACCAATTGCGAAGGCAGCTGGCTAGACCTATATTGACGCTGAGGCACGAAAGCGTGGGGAGCGAACAGG	278	0.355972137	1.26E+02	30	0.043422881	1.04E+01	61	0.108255839	1.92E+01	84	0.131110695	1.15E+01	93	0.240365977	1.53E+01	44	0.102583232	3.04E+01	18	0.04755363	1.01E+01
Bacteria	Bacteroidota	Bacteroidia	Chitinophagales	Saprospiraceae	NA	ASV_DNA_0230	GGTAATACGGAGGGTGCGAGCGTTATCCGGAATCACTGGGTTTAAAGGGTGCGCAGGCGGCCAATTAAGTCAGAAGTGAAAGACCCCCGCTTAACGGGGGAGTTGCTTTTGATACTGGTTGGCTCGGATCAAGATGAGGTCGGCGGAATGTAACATGTAGCGGTGAAATGCATAGATATGTTATGGAACACCAATTGCGTAGGCAGCCGGCTGGACTTGTATCGACGCTGAGGCACGAAAGCGTGGGGAGCGAACAGG	197	0.252253637	8.94E+01	35	0.050660028	1.22E+01	19	0.033719032	5.97E+00	30	0.046825248	4.11E+00	48	0.124059859	7.87E+00	192	0.447635923	1.33E+02	0	0	0.00E+00
Bacteria	Bacteroidota	Bacteroidia	Chitinophagales	Saprospiraceae	NA	ASV_DNA_0447	GGTAATACGGAAGGTGCAAGCGTTATCCGGAATCACTGGGTTTAAAGGGTGCGTAGGCTGTTTTGTAAGTCAGAAGTGAAAGATGCGGGCTTAACCTGCAAACTGCTTTTGAAACTGCGAAACTTGAAATAGGTTGAGGTTAGCGGAATGTGACATGTAGCGGTGAAATGCATAGATATGTCATAGAACACCAATTGCGAAGGCAGCTGACTAGACCTCATTTGACGCTGAGGCACGAAAGCGTGGGGAGCGAACAGG	89	0.113962303	4.04E+01	11	0.015921723	3.82E+00	0	0	0.00E+00	16	0.024973466	2.19E+00	21	0.054276188	3.44E+00	0	0	0.00E+00	0	0	0.00E+00
Bacteria	Bacteroidota	Bacteroidia	Chitinophagales	Saprospiraceae	NA	ASV_DNA_1110	GGTAATACGGAGGGTGCAAGCGTTATCCGGAATCACTGGGTTTAAAGGGTGCGTAGGCGGCCTAATAAGTCAGAGGTGAAATGCTATCGCTTAACGATAGAATTGCCTTTGATACTGTTAGGCTTGAATCAGAATGAGGTTAGCGGAATGTGACATGTAGCGGTGAAATGCATAGATATGTCATGGAACACCGATTGCGAAGGCAGCTGACTGGCACTTGATTGACGCTGAGGCACGAAAGCGTGGGGAGCGAACAGG	10	0.012804753	4.54E+00	3	0.004342288	1.04E+00	0	0	0.00E+00	5	0.007804208	6.85E-01	0	0	0.00E+00	0	0	0.00E+00	0	0	0.00E+00
Bacteria	Bacteroidota	Bacteroidia	Chitinophagales	Saprospiraceae	NA	ASV_DNA_1198	GGTAATACGGAGGGTGCAAGCGTTATCCGGAATCACTGGGTTTAAAGGGTGCGTAGGCGGATAAATAAGTCAGAGGTGAAAGCTTTCCGCTTAACGGGAAAATTGCCTTTGAAACTGTTTATCTTGAATTATGTTGAGGTTAGCGGAATGTGACATGTAGCGGTGAAATGCATAGATATGTCATAGAACACCAATTGCGAAGGCAGCTAGCTAGGCATATATTGACGCTGAGGCACGAAAGCGTGGGGAGCGAACAGG	3	0.003841426	1.36E+00	0	0	0.00E+00	2	0.003549372	6.28E-01	0	0	0.00E+00	0	0	0.00E+00	0	0	0.00E+00	4	0.010567473	2.24E+00
Bacteria	Bacteroidota	Bacteroidia	Chitinophagales	Saprospiraceae	NA	ASV_DNA_1226	GGTAATACGGAGGGTGCAAGCGTTATCCGGAATCACTGGGTTTAAAGGGTGCGTAGGCGGTTAAATAAGTCAGTAGTGAAAGCTCACAGCTTAACTGTGGAATTGCTATTGAAACTGTTTAACTAGAATTAGGGAGAAGTAGGCGGAATGTGACATGTAGCGGTGAAATGCATAGATATGTCATAGAACACCAAATGCGAAGGCAGCTTACTATACCTATATTGACGCTGAGGCACGAAAGCGTGGGGAGCGAACAGG	14	0.017926654	6.35E+00	0	0	0.00E+00	0	0	0.00E+00	0	0	0.00E+00	0	0	0.00E+00	0	0	0.00E+00	0	0	0.00E+00
Bacteria	Bacteroidota	Bacteroidia	Chitinophagales	Saprospiraceae	NA	ASV_DNA_1291	GGTAATACGGAGGGTGCAAGCGTTATCCGGAATCACTGGGTTTAAAGGGTGCGTAGGCGGATAAATAAGTCAAGGGTGAAAGCTTTCAGCTTAACTGGAAAATTGCCTTTGAAACTGTATATCTTGAATTATGTTGAGGTTAGCGGAATGTGACATGTAGCGGTGAAATGCATAGATATGTCATAGAACACCAATTGCGAAGGCAGCTAGCTAGGCATATATTGACGCTGAGGCACGAAAGCGTGGGGAGCGAACAGG	0	0	0.00E+00	0	0	0.00E+00	0	0	0.00E+00	5	0.007804208	6.85E-01	6	0.015507482	9.84E-01	0	0	0.00E+00	0	0	0.00E+00
Bacteria	Bacteroidota	Bacteroidia	Chitinophagales	NA	NA	ASV_DNA_0078	GGTAATACGGAGGGTGCAAGCGTTATCCGGATTTACTGGGTTTAAAGGGTGCGCAGGCGGTAATTTAAGTCAGTGGTGAAAGCCTACAGCTCAACTGTAGAACTGCCATTGAAACTGAATTACTTGAGTATGGAAGAGGTAGGCGGAATACAACATGTAGCGGTGAAATGCATAGATATGTTGTAGAACACCGATTGCGAAGGCAGCTTACTAAACCATTACTGACGCTCAGGCACGAAAGCGTGGGGAGCGAACAGG	129	0.165181315	5.85E+01	50	0.072371468	1.74E+01	148	0.26265351	4.65E+01	88	0.137354061	1.21E+01	826	2,134,863,405	1.35E+02	476	1,109,764,059	3.28E+02	28	0.073972313	1.56E+01
Bacteria	Bacteroidota	Bacteroidia	Chitinophagales	NA	NA	ASV_DNA_0226	GGTAATACGGAGGGTGCAAGCGTTATCCGGATTTACTGGGTTTAAAGGGTGCGCAGGCGGTATTATAAGTCAGTGGTGAAAGCTTCCAGCTCAACTGGAAAACTGCCATTGATACTGTAGTACTTGAATTTGGGAGAGGTAGGCGGAATACATCATGTAGCGGTGAAATGCTTAGATATGATGTAGAACACCGATTGCGAAGGCAGCTTACTAGACCAATATTGACGCTCATGCACGAAAGCGTGGGGAGCAAACAGG	212	0.271460766	9.62E+01	7	0.010132006	2.43E+00	16	0.028394974	5.02E+00	45	0.070237872	6.17E+00	74	0.191258949	1.21E+01	173	0.403338618	1.19E+02	64	0.169079573	3.58E+01
Bacteria	Bacteroidota	Bacteroidia	Chitinophagales	NA	NA	ASV_DNA_1064	GGTAATACGGAGGGTCCAAGCGTTATCCGGATTCATTGGGTTTAAAGGGTGCGTAGGCGGCTTGATAAGTCAGTAGTGAAAGACTGTGGCTCAACCATAGAATTGCTATTGAAACTGTCAAGCTTGAATCTAGTTGAAGTGGGCGGAATACATCATGTAGCGGTGAAATGCATAGATATGATGTGGAACGCCGATTGCGAAGGCAGCTCACTAAGTTAGTATTGACGCTGAGGCACGAAAGCGTGGGTAGCGAACAGG	0	0	0.00E+00	3	0.004342288	1.04E+00	0	0	0.00E+00	0	0	0.00E+00	4	0.010338322	6.56E-01	4	0.009325748	2.76E+00	0	0	0.00E+00
Bacteria	Bacteroidota	Bacteroidia	Chitinophagales	NA	NA	ASV_DNA_1419	GGTAATACGGAGGGTGCAAGCGTTATCCGGATTCACTGGGTTTAAAGGGTACGTAGGCGGGCTAATAAGTCAGTGGTGAAAGCCTGCAGCTTAACTGTAGAATTGCCATTGAAACTGTTAGTCTTGAGTTCGGTTGATGTGGACGGAATATAGCATGTAGCGGTGAAATGCTTAGATATGCTATAGAACACCAATTGCGAAGGCAGTTCACAAAACCGATACTGACGCTGAGGTACGAAAGCGTGGGGAGCGAACAGG	5	0.006402377	2.27E+00	3	0.004342288	1.04E+00	0	0	0.00E+00	0	0	0.00E+00	0	0	0.00E+00	0	0	0.00E+00	0	0	0.00E+00
Bacteria	Bacteroidota	Bacteroidia	Chitinophagales	NA	NA	ASV_DNA_1750	GGTAATACGGAGGGTGCAAGCGTTATCCGGATTCACTGGGTTTAAAGGGTGCGTAGGCGGATTAATAAGTCAGAGGTGAAAGCCCGGAGCTCAACTTCGGAATTGCCTCTGAAACTATTGATCTTGAGTTTGGTTGATGTGGGCGGAATATGTCATGTAGCGGTGAAATGCGTAGATATGACATAGAACACCAATTGCGAAGGCAGCTCACTAAGCCAATACTGACGCTGAGGCACGAAAGCGTGGGGAGCGAACAGG	0	0	0.00E+00	0	0	0.00E+00	4	0.007098744	1.26E+00	0	0	0.00E+00	0	0	0.00E+00	0	0	0.00E+00	0	0	0.00E+00
Bacteria	Bacteroidota	Bacteroidia	Cytophagales	Amoebophilaceae	Candidatus_Amoebophilus	ASV_DNA_1666	GGTAATACGGAGGGTGCAAGCGTTATCCGGATTTACTGGGTTTAAAGGGTGCGTAGGCGGCTTCTTAAGTCAGTGGTGAAAGCCTGGCGCTTAACGCCAGAAATGCCATTGATACTGGGGAGCTTGAGTCAAGAAGAGGTAAGCAGAATTCATGGTGTAGCGGTGAAATGCATAGATACCATGAGGAATTCCAATAGCGAAGGCAGCTTACTGGTCTTTGACTGACGCTGAGGCACGAAAGCGTGGGGAGCAAACAGG	0	0	0.00E+00	0	0	0.00E+00	5	0.008873429	1.57E+00	0	0	0.00E+00	0	0	0.00E+00	0	0	0.00E+00	0	0	0.00E+00
Bacteria	Bacteroidota	Bacteroidia	Cytophagales	Cyclobacteriaceae	Anditalea	ASV_DNA_1665	GGTAATACGGAGGGTGCAAGCGTTGTCCGGATTTACTGGGTTTAAAGGGTGCGCAGGCGGTCATTTAAGTCAGTAGTGAAATCCTAATGCTTAACATTAGAACTGCTATTGATACTAAATAACTAGAGTAATGACAAGGTAGGTGTAATTTATGGTGTAGCGGTGAAATGCATAGATATCATAAGGAAGACCGATAGCGAAGGCAACTTACTAGTCAATTACTGACGCTCAGGCACGAAAGCGTGGGTAGCAAACAGG	0	0	0.00E+00	0	0	0.00E+00	5	0.008873429	1.57E+00	0	0	0.00E+00	0	0	0.00E+00	0	0	0.00E+00	0	0	0.00E+00
Bacteria	Bacteroidota	Bacteroidia	Cytophagales	Cyclobacteriaceae	Fulvivirga	ASV_DNA_1721	GGTAATACGGAGGGTGCAAGCGTTGTCCGGATTTATTGGGTTTAAAGGGTGCGTAGGCGGTCAATTAAGTCAGTGGTGAAATCCTATAGCTTAACTATAGAACTGCCATTGATACTGGTTGACTTGAGTACAGACGAGGTAGGCGGAATTTATGGTGTAGCGGTGAAATGCATAGATACCATAAAGAACACCGATAGCGAAGGCAGCTTACTGGACTGTGACTGACGCTGAGGCACGAAAGCATGGGTAGCGAACAGG	0	0	0.00E+00	0	0	0.00E+00	0	0	0.00E+00	4	0.006243366	5.48E-01	0	0	0.00E+00	0	0	0.00E+00	0	0	0.00E+00
Bacteria	Bacteroidota	Bacteroidia	Cytophagales	Cyclobacteriaceae	Marinoscillum	ASV_DNA_0410	GGTAATACGGAGGGTCCAAGCGTTGTCCGGATTTATTGGGTTTAAAGAGTGCGTAGGTGGTTTATTAAGTCAGTGGTGAAATCCTGCAGCTCAACTGTAGAACTGCCATTGATACTGATAAACTTGAGTTTGGTTTAGGTAAGTGGAATTTATGATGTAGCGGTGAAATGCATAGATATCATAAGGAACACCAATAGCGAAGGCAGCTTACTGAACCACAACTGACACTGAGGCACGAAAGCGTGGGTAGCGAACAGG	8	0.010243802	3.63E+00	20	0.028948587	6.95E+00	8	0.014197487	2.51E+00	47	0.073359555	6.44E+00	0	0	0.00E+00	0	0	0.00E+00	0	0	0.00E+00
Bacteria	Bacteroidota	Bacteroidia	Cytophagales	Cyclobacteriaceae	Marinoscillum	ASV_DNA_0415	GGTAATACGGAGGGTGCAAGCGTTGTCCGGATTTATTGGGTTTAAAGGGTACGTAGGCGGCCAATTAAGTCAGTGGTGAAAGCCAGCAGCTCAACTGTTGAACTGCCATTGATACTGATTGGCTCGAGTTCTGTTAAGGTAGGCGGAATTGATGGTGTAGCGGTGAAATGCATAGATACCATCAGGAACACCGATTGCGAAGGCAGCTTACTAGGCAGAAACTGACGCTAATGTACGAAAGCGTGGGGATCGAACAGG	14	0.017926654	6.35E+00	9	0.013026864	3.13E+00	14	0.024845602	4.40E+00	11	0.017169258	1.51E+00	2	0.005169161	3.28E-01	6	0.013988623	4.14E+00	0	0	0.00E+00
Bacteria	Bacteroidota	Bacteroidia	Cytophagales	Cyclobacteriaceae	Marinoscillum	ASV_DNA_0856	GGTAATACGGAGGGTGCAAGCGTTGTCCGGATTTATTGGGTTTAAAGGGTGCGTAGGCGGATCTTTAAGTCCGTGGTGAAAGCCCATCGCTCAACGATGGAACTGCCATGGATACTGGAGATCTTGAATTCAGTTGAGGTAGGCGGAATTGATGGTGTAGCGGTGAAATGCATAGATACCATCAGGAACACCGATTGCGAAGGCAGCTTACTGGACTTGAATTGACGCTGATGCACGAAAGCGTGGGGAGCGAACAGG	15	0.01920713	6.81E+00	4	0.005789717	1.39E+00	0	0	0.00E+00	5	0.007804208	6.85E-01	0	0	0.00E+00	2	0.004662874	1.38E+00	2	0.005283737	1.12E+00
Bacteria	Bacteroidota	Bacteroidia	Cytophagales	Cyclobacteriaceae	Reichenbachiella	ASV_DNA_1430	GGTAATACGGAGGGTGCAAGCGTTGTCCGGATTTATTGGGTTTAAAGGGTGCGTAGGTGGTTTATTAAGTCAGTGGTGAAATCCTACAGCTTAACTGTGGAACTGCCATTGATACTGGTAAACTTGAGTGTTGTTGAGGCAGGCGGAATTTATGGTGTAGCGGTGAAATGCATAGATACCATAAAGAACACCGATAGCGAAGGCAGCTTGCTTAGCAATAACTGACACTGATGCACGAAAGCGTGGGTAGCGAACAGG	2	0.002560951	9.08E-01	0	0	0.00E+00	0	0	0.00E+00	0	0	0.00E+00	2	0.005169161	3.28E-01	4	0.009325748	2.76E+00	0	0	0.00E+00
Bacteria	Bacteroidota	Bacteroidia	Cytophagales	Cyclobacteriaceae	Reichenbachiella	ASV_DNA_1724	GGTAATACGGAGGGTGCAAGCGTTGTCCGGATTTATTGGGTTTAAAGGGTGCGTAGGTGGCTTTTTAAGTCAGTGGTGAAATTTCAGAGCTCAACTTTGAAACTGCCATTGATACTGGGAAGCTTGAGTATTGTTGAGGCAGGCGGAATTTATGATGTAGCGGTGAAATGCATAGATATCATAAAGAACACCGATAGCGAAGGCAGCTTGCTAAGCGATAACTGACACTAATGCACGAAAGCGTGGGTAGCGAACAGG	0	0	0.00E+00	0	0	0.00E+00	0	0	0.00E+00	4	0.006243366	5.48E-01	0	0	0.00E+00	0	0	0.00E+00	0	0	0.00E+00
Bacteria	Bacteroidota	Bacteroidia	Cytophagales	Cyclobacteriaceae	Roseivirga	ASV_DNA_0744	GGTAATACGGAGGGTGCAAGCGTTGTCCGGATTTATTGGGTTTAAAGGGTGCGTAGGCGGGTCTTTAAGTCAGTGGTGAAAGCCTGCAGCTTAACTGTAGAACTGCCATTGATACTGGAGACCTTGAGTGTACTAGAGGTAGGCGGAATTTATGGTGTAGCGGTGAAATGCATAGATACCATAAAGAACACCGATAGCGTAGGCAGCTTACTGGAGTACAACTGACGCTGAGGCACGAAAGCATGGGGAGCGAACAGG	12	0.015365704	5.45E+00	2	0.002894859	6.95E-01	0	0	0.00E+00	0	0	0.00E+00	0	0	0.00E+00	19	0.044297305	1.31E+01	2	0.005283737	1.12E+00
Bacteria	Bacteroidota	Bacteroidia	Cytophagales	Cyclobacteriaceae	NA	ASV_DNA_1698	GGTAATACGGAGGGTGCAAGCGTTGTCCGGATTTATTGGGTTTAAAGGGTGCGTAGGCGGTTTATTAAGTCGGAGTTGAAATCCCACAGCTTAACTGTGGAACTGGCTCCGATACTGGTTAACTTGAGTATGGTTGAGGTAGGCGGAATTTAAGATGTAGCGGTGAAATGCATAGATATCTTAAAGAACACCAATTGCGTAGGCAGCTTACTGGACCATAACTGACGCTGAGGCACGAAAGCGTGGGTAGCGAACAGG	4	0.005121901	1.82E+00	0	0	0.00E+00	0	0	0.00E+00	0	0	0.00E+00	0	0	0.00E+00	0	0	0.00E+00	0	0	0.00E+00
Bacteria	Bacteroidota	Bacteroidia	Cytophagales	Spirosomaceae	Taeseokella	ASV_DNA_0356	GGTAATACGTAGGTGGCGAGCGTTATCCGGATTTATTGGGTTTAAAGGGTGCGTAGGCGGCTTTTTAAGTCGGTGGTTAAAGGTAGCAGCTCAACTGTTTTACATGCCATCGAAACTGAAGAGCTTGAGTTATCAGGAGGCAGGCGGAATTTCTGGTGTAGCGGTGAAATGCATAGATACCAGAAGGAACACCTATTGCGAAGGCAGCTTGCTGTAGATACACTGACGCTGATGCACGAAAGCGTGGGGATCAAACAGG	21	0.026889982	9.53E+00	35	0.050660028	1.22E+01	30	0.053240576	9.42E+00	24	0.037460199	3.29E+00	23	0.059445349	3.77E+00	40	0.093257484	2.76E+01	22	0.058121103	1.23E+01
Bacteria	Bacteroidota	Bacteroidia	Cytophagales	Spirosomaceae	NA	ASV_DNA_0287	GGTAATACGTAGGTGGCAAGCGTTATCCGGATTTATTGGGTTTAAAGGGTGCGTAGGCGGCGATTTAAGTCGATGGTGAAAGGTAGCAGCTTAACTGTTTTACATGCTGTCGATACTGAATTGCTTGAGTTACCAAGAGGCAAGTAGAATTTCCGGTGTAGCGGTGAAATGCTTAGATACCGGAAGGAATACCGATTGCGAAGGCCACTTGCTATAGGTAAACTGACGCTGATGCACGAAAGCGTGGGGAGCGAACAGG	0	0	0.00E+00	0	0	0.00E+00	0	0	0.00E+00	0	0	0.00E+00	2	0.005169161	3.28E-01	14	0.032640119	9.66E+00	0	0	0.00E+00
Bacteria	Bacteroidota	Bacteroidia	Flavobacteriales	Crocinitomicaceae	Brumimicrobium	ASV_DNA_1345	GGTAATACGGAGGGTCCAAGCGTTATCCGGAATCATTGGGTTTAAAGGGTCCGCAGGCGGGCTATTAAGTCAGTGGTGAAATCTCTTGGCTTAACCAAGAAATTGCCATTGAAACTACTAGTCTTGAATTCGGTCGAAGTGGGCGGAATGTGTCATGTAGCGGTGAAATGCATAGATATGACACAGAACACCGATAGCGAAGGCAGCTCACTAGGCCTGAATTGACGCTCAGGGACGAAAGCGTGGGGAGCGAACAGG	0	0	0.00E+00	0	0	0.00E+00	0	0	0.00E+00	0	0	0.00E+00	0	0	0.00E+00	10	0.023314371	6.90E+00	0	0	0.00E+00
Bacteria	Bacteroidota	Bacteroidia	Flavobacteriales	Crocinitomicaceae	Crocinitomix	ASV_DNA_0480	GGTAATACGGAGGGTCCAAGCGTTATCCGGAATCATTGGGTTTAAAGGGTTCGCAGGCGGTTTAATAAGTCAGTGGTGAAATCTCTCGGCTCAACCGAGAAACTGCCATTGATACTGTTAGACTTGAATATAGTTGGAGTAGGCGGAATGTGTAGTGTAGCGGTGAAATGCTTAGATATTACACAGAACACCGATAGCGAAGGCAGCTTACTAAACTATTATTGACGCTCATGAACGAAAGCGTGGGGAGCGAACAGG	58	0.074267568	2.63E+01	5	0.007237147	1.74E+00	0	0	0.00E+00	13	0.020290941	1.78E+00	47	0.121475278	7.71E+00	17	0.039634431	1.17E+01	10	0.026418683	5.59E+00
Bacteria	Bacteroidota	Bacteroidia	Flavobacteriales	Crocinitomicaceae	Crocinitomix	ASV_DNA_0683	GGTAATACGGAGGGTCCAAGCGTTATCCGGAATCATTGGGTTTAAAGGGTGCGCAGGCGGTTTATTAAGTCAGTGGTGAAATCTCGGGGCTCAACCTCGAAACTGCCATTGATACTGATAGACTTGAGTTCAGTTGGAGTAGGCGGAATGTGTAGTGTAGCGGTGAAATGCTTAGATATTACACAGAACACCGATAGCGAAGGCAGCTTACTAAACTGATACTGACGCTGAGGCACGAAAGCGTGGGGAGCGAACAGG	20	0.025609506	9.08E+00	0	0	0.00E+00	5	0.008873429	1.57E+00	5	0.007804208	6.85E-01	29	0.074952831	4.76E+00	12	0.027977245	8.28E+00	0	0	0.00E+00
Bacteria	Bacteroidota	Bacteroidia	Flavobacteriales	Crocinitomicaceae	Crocinitomix	ASV_DNA_1080	GGTAATACGGAGGGTCCAAGCGTTATCCGGAATCATTGGGTTTAAAGGGTTCGCAGGCGGTCTAATAAGTCAGTGGTGAAATCTCGGGGCTCAACCTCGAAACTGCCATTGATACTGTTAGACTTGAATACAGTTGGAGTAGGCGGAATGTGTAGTGTAGCGGTGAAATGCTTAGATATTACACAGAACACCGATAGCGAAGGCAGCTTACTAAACTGTGATTGACGCTCATGAACGAAAGCGTGGGGAGCGAACAGG	0	0	0.00E+00	0	0	0.00E+00	0	0	0.00E+00	0	0	0.00E+00	20	0.051691608	3.28E+00	0	0	0.00E+00	0	0	0.00E+00
Bacteria	Bacteroidota	Bacteroidia	Flavobacteriales	Crocinitomicaceae	Crocinitomix	ASV_DNA_1136	GGTAATACGGAGGGTGCGAGCGTTATCCGGAATTATTGGGTTTAAAGGGTACGCAGGCGGCCTAATAAGTCAGTGGTGAAATCCCGTCGCTCAACGACGGAACTGCCATTGATACTGTTAGGCTTGAATATAGTTGAAGTGGGCGGAATGTGTAGTGTAGCGGTGAAATGCTTAGATATTACACAGAACACCGATAGCGAAGGCAGCTCACTAAACTATTATTGACGCTCATGTACGAAAGCGTGGGGAGCGAACAGG	0	0	0.00E+00	0	0	0.00E+00	0	0	0.00E+00	0	0	0.00E+00	17	0.043937867	2.79E+00	0	0	0.00E+00	0	0	0.00E+00
Bacteria	Bacteroidota	Bacteroidia	Flavobacteriales	Crocinitomicaceae	Crocinitomix	ASV_DNA_1225	GGTAATACGGAGGGTCCAAGCGTTATCCGGAATCATTGGGTTTAAAGGGTTCGCAGGCTGTTCATTAAGTCAGTGGTGAAATCTCTCGGCTCAACCGAGAAACTGCCATTGATACTGATGGACTTGAATATAGTTGGAGTAGGCGGAATGTGTAGTGTAGCGGTGAAATGCTTAGATATTACACAGAACACCGATAGCGAAGGCAGCTTACTAAACTATTATTGACGCTCATGAACGAAAGCGTGGGGAGCGAACAGG	14	0.017926654	6.35E+00	0	0	0.00E+00	0	0	0.00E+00	0	0	0.00E+00	0	0	0.00E+00	0	0	0.00E+00	0	0	0.00E+00
Bacteria	Bacteroidota	Bacteroidia	Flavobacteriales	Crocinitomicaceae	Fluviicola	ASV_DNA_0375	GGTAATACGGAGGGTGCAAGCGTTATCCGGAATCATTGGGTTTAAAGGGTCCGCAGGCGGACTTATAAGTCAGTGGTGAAATCTCACAGCTTAACTGTGAAACTGCCATTGATACTGTAAGTCTTGAATTCGGTCGAAGTGGGCGGAATATGTCATGTAGCGGTGAAATGCTTAGATATGACATAGAACACCGATAGCGAAGGCAGCTCACTAGGCCTGGATTGACGCTCAGGGACGAAAGCGTGGGGAGCGAACAGG	48	0.061462815	2.18E+01	0	0	0.00E+00	11	0.019521545	3.45E+00	17	0.026534307	2.33E+00	66	0.170582306	1.08E+01	44	0.102583232	3.04E+01	28	0.073972313	1.56E+01
Bacteria	Bacteroidota	Bacteroidia	Flavobacteriales	Crocinitomicaceae	Fluviicola	ASV_DNA_0761	GGTAATACGGAGGGTGCAAGCGTTATCCGGAATCATTGGGTTTAAAGGGTCCGCAGGCGGATGTATCAGTCAGTGGTGAAATCCTACAGCTTAACTGTAGAACTGCCATTGATACTGTACATCTTGAATTCGGTCGAAGTGGGCGGAATGTGTCATGTAGCGGTGAAATGCATAGATATGACACAGAACACCGATAGCGAAGGCAGCTCACTAGGCCTGAATTGACGCTCAGGGACGAAAGCGTGGGGAGCGAACAGG	46	0.058901864	2.09E+01	0	0	0.00E+00	0	0	0.00E+00	0	0	0.00E+00	8	0.020676643	1.31E+00	0	0	0.00E+00	0	0	0.00E+00
Bacteria	Bacteroidota	Bacteroidia	Flavobacteriales	Crocinitomicaceae	Fluviicola	ASV_DNA_1189	GGTAATACGGAGGGTGCAAGCGTTATCCGGAATTATTGGGTTTAAAGGGTCCGCAGGCGGACATATAAGTCAGTGGTGAAAGCCTACAGCTCAACTGTAGAACTGCCATTGATACTGTATGTCTTGAATTTGATCGAAGTGGGCGGAATGTGTAATGTAGCGGTGAAATGCTTAGATATTACACAGAACACCGATAGCGAAGGCAGCTCACTAGGTTATAATTGACGCTCATGGACGAAAGCGTGGGGAGCGAACAGG	0	0	0.00E+00	0	0	0.00E+00	0	0	0.00E+00	5	0.007804208	6.85E-01	0	0	0.00E+00	0	0	0.00E+00	0	0	0.00E+00
Bacteria	Bacteroidota	Bacteroidia	Flavobacteriales	Crocinitomicaceae	Fluviicola	ASV_DNA_1270	GGTAATACGGAGGGTGCAAGCGTTATCCGGAATCATTGGGTTTAAAGGGTCCGCAGGCGGACGTATAAGTCAGTGGTGAAATCCTGCAGCTTAACTGCAGAACTGCCATTGATACTGTACGTCTTGAATTCGGTCGAAGTGGGCGGAATGTGTAGTGTAGCGGTGAAATGCATAGATATTACACAGAACACCGATAGCGAAGGCAGCTCACTAGGCCTGGATTGACGCTCAGGGACGAAAGCGTGGGGATCAAACAGG	0	0	0.00E+00	0	0	0.00E+00	0	0	0.00E+00	0	0	0.00E+00	0	0	0.00E+00	0	0	0.00E+00	4	0.010567473	2.24E+00
Bacteria	Bacteroidota	Bacteroidia	Flavobacteriales	Crocinitomicaceae	Salinirepens	ASV_DNA_0315	GGTAATACGGAGGGTGCAAGCGTTATCCGGAATCATTGGGTTTAAAGGGTCCGCAGGCGGACTGATAAGTCAGTGGTGAAATCCCGTAGCTTAACTACGGAACTGCCATTGAAACTGTCAGTCTTGAATTCGGTCGAAGTGGGCGGAATGTGTCATGTAGCGGTGAAATGCATAGATATGACACAGAACACCGATAGCGAAGGCAGCTCACTAGGCCTGAATTGACGCTCAGGGACGAAAGCGTGGGGAGCGAACAGG	296	0.379020692	1.34E+02	5	0.007237147	1.74E+00	0	0	0.00E+00	0	0	0.00E+00	33	0.085291153	5.41E+00	10	0.023314371	6.90E+00	0	0	0.00E+00
Bacteria	Bacteroidota	Bacteroidia	Flavobacteriales	Crocinitomicaceae	NA	ASV_DNA_1527	GGTAATACGGAGGGTGCAAGCGTTATCCGGAATCATTGGGTTTAAAGGGTCCGCAGGCGGACTTATAAGTCAGTGGTGAAAGCCTACAGCTTAACTGTAGAACTGCCATTGATACTGTAAGTCTTGAATTTAGTCGAAGTAGGCGGAATAGGTCATGTAGCGGTGAAATGCATAGATATGACCTAGAACACCGATAGCGAAGGCAGCTTACTAGGCTTGAATTGACGCTCATGGACGAAAGCGTGGGGAGCGAACAGG	0	0	0.00E+00	3	0.004342288	1.04E+00	0	0	0.00E+00	0	0	0.00E+00	0	0	0.00E+00	0	0	0.00E+00	3	0.007925605	1.68E+00
Bacteria	Bacteroidota	Bacteroidia	Flavobacteriales	Cryomorphaceae	Cryomorpha	ASV_DNA_0261	GGTAATACGGAGGGTGCAAGCGTTATCCGGATTTATTGGGTTTAAAGGGTCCGTAGGCGGGATTATAAGTCAGTGGTGAAATCTTTCGGCTCAACCGGAAAATTGCCATTGATACTGTAGTTCTTGAGTATGCTCGATGTAGGCGGAATATGTCATGTAGCGGTGAAATGCATAGATATGACATAGAACACCGATAGCGAAGGCAGCTTACAAGCGCATTACTGACGCTGATGGACGAAAGCGTGGGGAGCGAACAGG	84	0.107559926	3.81E+01	18	0.026053729	6.26E+00	13	0.023070916	4.08E+00	51	0.079602922	6.99E+00	50	0.12922902	8.20E+00	135	0.314744008	9.32E+01	92	0.243051886	5.14E+01
Bacteria	Bacteroidota	Bacteroidia	Flavobacteriales	Cryomorphaceae	Cryomorpha	ASV_DNA_0826	GGTAATACGGAGGGTGCAAGCGTTATCCGGATTTATTGGGTTTAAAGGGTCCGTAGGTGGGATTGTAAGTCAGTGGTGAAATCTTTCGGCTCAACCGAAAAACTGCCATTGATACTGCAATTCTTGAGTATACTCGAGGTAGGCGGAATGTGTCATGTAGCGGTGAAATGCATAGATATGACACAGAACACCGATAGCGAAGGCAGCTTACCAGATTATAACTGACACTGAGGGACGAAAGCGTGGGGAGCGAACAGG	9	0.011524278	4.08E+00	0	0	0.00E+00	0	0	0.00E+00	15	0.023412624	2.06E+00	17	0.043937867	2.79E+00	0	0	0.00E+00	4	0.010567473	2.24E+00
Bacteria	Bacteroidota	Bacteroidia	Flavobacteriales	Cryomorphaceae	NS10_marine_group	ASV_DNA_0895	GGTAATACGGAGGATGCGAGCGTTATCCGGATTTATTGGGTTTAAAGGGTCCGCAGGCGGACCAATCAGTCAGTGGTGAAATCCAATCGCTTAACGATTGAACTGCCATTGATACTGTTGGTCTTGAGTCTAGTTGACGTAGGCGGAATGTGACATGTAGCGGTGAAATGCATAGATATGTCACAGAACACCAATTGCGAAGGCAGCTTACGAAACTACGACTGACGCTCATGGACGAAAGCGTGGGTAGCGAACAGG	5	0.006402377	2.27E+00	0	0	0.00E+00	0	0	0.00E+00	0	0	0.00E+00	0	0	0.00E+00	21	0.048960179	1.45E+01	8	0.021134947	4.47E+00
Bacteria	Bacteroidota	Bacteroidia	Flavobacteriales	Cryomorphaceae	NS10_marine_group	ASV_DNA_1172	GGTAATACGGAGGATGCAAGCGTTATCCGGATTTATTGGGTTTAAAGGGTCCGCAGGCGGATCAATAAGTCAGTGGTGAAAGCCCATAGCTCAACTATGGAACTGCCATTGAAACTGTTGATCTTGAGTCTAGTTGACGTAGGCGGAATGTGACATGTAGCGGTGAAATGCATAGATATGTCACAGAACACCAATTGCGAAGGCAGCTTACGAAACTAGACTGACGCTCATGGACGAAAGCGTGGGTAGCGAACAGG	0	0	0.00E+00	0	0	0.00E+00	0	0	0.00E+00	0	0	0.00E+00	0	0	0.00E+00	10	0.023314371	6.90E+00	6	0.01585121	3.35E+00
Bacteria	Bacteroidota	Bacteroidia	Flavobacteriales	Cryomorphaceae	Owenweeksia	ASV_DNA_0526	GGTAATACGGAGGGTGCAAGCGTTATCCGGATTTATTGGGTTTAAAGGGTCCGCAGGCGGGGTATTAAGTCAGTGGTGAAAGCCGGCAGCTCAACTGTCGAATTGCCATTGATACTGGTACTCTTGAGTGTAGTTGAAGTAGGCGGAATAAGTCATGTAGCGGTGAAATGCATAGATATGACTTAGAACACCGATTGCGAAGGCAGCTTACTAAGCTATAACTGACGCTGAGGGACGAAAGCGTGGGTAGCGAACAGG	55	0.070426142	2.50E+01	0	0	0.00E+00	0	0	0.00E+00	7	0.010925891	9.60E-01	18	0.046522447	2.95E+00	24	0.05595449	1.66E+01	12	0.03170242	6.71E+00
Bacteria	Bacteroidota	Bacteroidia	Flavobacteriales	Cryomorphaceae	Vicingus	ASV_DNA_0215	GGTAATACGGAGGGTCCAAGCGTTATCCGGATTTATTGGGTTTAAAGGGTACGTAGGCGGAGTTTTAAGTCAGTAGTGAAATCCCATCGCTTAACGATGGAACTGCTATTGAAACTGATACTCTTGAATATAGTTGAAGTGGGCGGAATACGGCATGTAGCGGTGAAATGCATAGATATGCCGTGGAACACCGATTGCGAAGGCAGCTCACTAAGCTATTATTGACGCTAAGGTACGAAAGCGTGGGTAGCGAACAGG	10	0.012804753	4.54E+00	0	0	0.00E+00	5	0.008873429	1.57E+00	73	0.113941437	1.00E+01	462	1,194,076,142	7.58E+01	106	0.247132332	7.32E+01	57	0.150586495	3.19E+01
Bacteria	Bacteroidota	Bacteroidia	Flavobacteriales	Cryomorphaceae	Vicingus	ASV_DNA_0255	GGTAATACGGAGGGTCCAAGCGTTATCCGGAATTATTGGGTTTAAAGGGTCCGTAGGCGGGAAATTAAGTCAGTGGTGAAATCCTACAGCTCAACTGTGGAACTGCCATTGAAACTGGTTTTCTTGAATGTAGATGAAGTGGGCGGAATGTGTCATGTAGCGGTGAAATGCTTAGAGATGACACAGAACACCGATTGCGAAGGCAGCTCACTAACCTATTATTGACGCTGAGGGACGAAAGCGTGGGTAGCGAACAGG	80	0.102438025	3.63E+01	29	0.041975452	1.01E+01	36	0.063888692	1.13E+01	174	0.271586439	2.39E+01	41	0.105967796	6.72E+00	73	0.170194908	5.04E+01	3	0.007925605	1.68E+00
Bacteria	Bacteroidota	Bacteroidia	Flavobacteriales	Cryomorphaceae	Vicingus	ASV_DNA_0303	GGTAATACGGAGGGTCCAAGCGTTATCCGGATTCATTGGGTTTAAAGGGTCCGTAGGCGGGAAAATAAGTCAGTGGTGAAAGCCTACAGCTTAACTGTAGAACTGCCATTGAAACTGTTTTTCTTGAATTTAGATGAAGTGGGCGGAATATATCATGTAGCGGTGAAATGCATAGATATGATATAGAACACCGATTGCGAAGGCAGCTCACTAAACTAACATTGACGCTGAGGGACGAAAGCGTGGGGAGCGAACAGG	49	0.06274329	2.22E+01	36	0.052107457	1.25E+01	30	0.053240576	9.42E+00	70	0.109258912	9.60E+00	140	0.361841255	2.30E+01	0	0	0.00E+00	0	0	0.00E+00
Bacteria	Bacteroidota	Bacteroidia	Flavobacteriales	Cryomorphaceae	Vicingus	ASV_DNA_0403	GGTAATACGGAGGGTCCAAGCGTTATCCGGATTTATTGGGTTTAAAGGGTACGTAGGCGGAGTTTTAAGTCAGTAGTGAAATCCCATCGCTTAACGATGGAACTGCTATTGATACTGATACTCTTGAATATAGTTGAAGTGGGCGGAATACGGCATGTAGCGGTGAAATGCATAGATATGCCGTGGAACACCAATCGCGAAGGCAGCTCACTAAGCTATTATTGACGCTAAGGTACGAAAGCGTGGGTAGCGAACAGG	16	0.020487605	7.26E+00	15	0.02171144	5.21E+00	0	0	0.00E+00	13	0.020290941	1.78E+00	55	0.142151922	9.02E+00	10	0.023314371	6.90E+00	42	0.11095847	2.35E+01
Bacteria	Bacteroidota	Bacteroidia	Flavobacteriales	Cryomorphaceae	Vicingus	ASV_DNA_0576	GGTAATACGGAGGGTCCAAGCGTTATCCGGATTTATTGGGTTTAAAGGGTCCGTAGGCGGGAAGATAAGTCAGTGGTGAAAGCCTACAGCTCAACTGTAGAACTGCCATTGAAACTGTTTTTCTTGAATTTAGATGAAGTGGGCGGAATATATCATGTAGCGGTGAAATGCATAGATATGATATAGAACACCGATTGCGAAGGCAGCTCACTAAACTAACATTGACGCTGAGGGACGAAAGCGTGGGGAGCGAACAGG	0	0	0.00E+00	0	0	0.00E+00	0	0	0.00E+00	0	0	0.00E+00	0	0	0.00E+00	41	0.095588921	2.83E+01	0	0	0.00E+00
Bacteria	Bacteroidota	Bacteroidia	Flavobacteriales	Cryomorphaceae	Vicingus	ASV_DNA_0692	GGTAATACGGAGGGTCCAAGCGTTATCCGGATTTATTGGGTTTAAAGGGTCCGTAGGCGGAAGATTAAGTCAGTGGTGAAATCCTACAGCTCAACTGTAGAACTGCCATTGAAACTGATTTTCTTGAATATAGTTGAAGTGGGCGGAATGTGTAGTGTAGCGGTGAAATGCATAGATATTACACAGAACGCCAATTGCGAAGGCAGCTCACTAAGCTATTATTGACGCTGAGGGACGAAAGCGTGGGGAGCGAACAGG	69	0.088352797	3.13E+01	0	0	0.00E+00	0	0	0.00E+00	0	0	0.00E+00	0	0	0.00E+00	0	0	0.00E+00	0	0	0.00E+00
Bacteria	Bacteroidota	Bacteroidia	Flavobacteriales	Cryomorphaceae	Vicingus	ASV_DNA_0993	GGTAATACGGAGGGTCCAAGCGTTATCCGGATTTATTGGGTTTAAAGGGTCCGTAGGCGGGAAGATAAGTCAGTGGTGAAATCCTGCAGCTCAACTGCAGAACTGCCATTGAAACTGTCTTTCTTGAATATAGATGAAGTGGGCGGAATATATCATGTAGCGGTGAAATGCATAGATATGATATAGAACACCGATTGCGAAGGCAGCTCACTAAACTATTATTGACGCTGAGGGACGAAAGTGTGGGGAGCGAACAGG	26	0.033292358	1.18E+01	0	0	0.00E+00	0	0	0.00E+00	0	0	0.00E+00	0	0	0.00E+00	0	0	0.00E+00	0	0	0.00E+00
Bacteria	Bacteroidota	Bacteroidia	Flavobacteriales	Cryomorphaceae	Vicingus	ASV_DNA_1056	GGTAATACGGAGGGTCCAAGCGTTATCCGGATTTATTGGGTTTAAAGGGTCCGTAGGCGGGAGAATAAGTCAGTGGTGAAAGCCTACAGCTCAACTGTAGAACTGCCATTGAAACTGTTTTTCTTGAATTTAGATGAAGTGGGCGGAATATATCATGTAGCGGTGAAATGCATAGATATGATATAGAACACCGATTGCGAAGGCAGCTCACTAAACTAACATTGACGCTGAGGGACGAAAGCGTGGGGAGCGAACAGG	0	0	0.00E+00	0	0	0.00E+00	0	0	0.00E+00	0	0	0.00E+00	0	0	0.00E+00	0	0	0.00E+00	22	0.058121103	1.23E+01
Bacteria	Bacteroidota	Bacteroidia	Flavobacteriales	Cryomorphaceae	Vicingus	ASV_DNA_1281	GGTAATACGGAGGGTCCAAGCGTTATCCGGATTTATTGGGTTTAAAGGGTCCGTAGGCGGGAGAATAAGTCAGTGGTGAAAGCCTACAGCTCAACTGTAGAACTGCCATTGAAACTGTTTTTCTTGAATTTAGATGAAGTGGGCGGAATATATCATGTAGCGGTGAAATGCATAGATATGATATAGAACACCGATTGCGAAGGCAGCTCACTAAACTAATATTGACGCTGAGGGACGAAAGTGTGGGGAGCGAACAGG	0	0	0.00E+00	0	0	0.00E+00	12	0.021296231	3.77E+00	0	0	0.00E+00	0	0	0.00E+00	0	0	0.00E+00	0	0	0.00E+00
Bacteria	Bacteroidota	Bacteroidia	Flavobacteriales	Cryomorphaceae	NA	ASV_DNA_0047	GGTAATACGGAGGGTCCAAGCGTTATCCGGATTTATTGGGTTTAAAGGGTCCGTAGGCGGGTCATTAAGTCAGTGGTGAAATCCTACAGCTCAACTGTAGAACTGCCATTGAAACTGGTGACCTTGAATATAATTGAAGTAGGCGGAATGTGTCATGTAGCGGTGAAATGCTTAGATATGCCACAGAACACCGATTGCGAAGGCAGCTTACTAAGTTATTATTGACGCTGAGGGACGAAAGCGTGGGTAGCGAACAGG	140	0.179266544	6.35E+01	520	0.75266327	1.81E+02	634	1,125,150,848	1.99E+02	312	0.486982581	4.28E+01	86	0.222273914	1.41E+01	92	0.214492213	6.35E+01	4	0.010567473	2.24E+00
Bacteria	Bacteroidota	Bacteroidia	Flavobacteriales	Cryomorphaceae	NA	ASV_DNA_0154	GGTAATACGGAGGGTGCAAGCGTTATCCGGATTCATTGGGTTTAAAGGGTCCGTAGGCGGCCTTATAAGTCAGTGGTGAAAGCCTCCCGCTTAACGGGAGAACTGCCATTGAAACTGTAAGGCTTGAATCTATTTGAAGTGGGCGGAATACATCATGTAGCGGTGAAATGCATAGATATGATGTAGAACACCGATTGCGAAGGCAGCTCACTAAGTTAGCATTGACGCTGAGGGACGAAAGCGTGGGGAGCGAACAGG	263	0.336765007	1.19E+02	21	0.030396017	7.30E+00	18	0.031944346	5.65E+00	12	0.018730099	1.64E+00	48	0.124059859	7.87E+00	69	0.16086916	4.76E+01	346	0.914086442	1.93E+02
Bacteria	Bacteroidota	Bacteroidia	Flavobacteriales	Cryomorphaceae	NA	ASV_DNA_0333	GGTAATACGGAGGGTGCAAGCGTTATCCGGATTCATTGGGTTTAAAGGGTCCGTAGGCGGCCTCATAAGTCAGTGGTGAAAGCCTCCCGCTTAACGGGAGAACTGCCATTGAAACTGTAAGGCTTGAATCTATTTGAAGTGGGCGGAATACATCATGTAGCGGTGAAATGCATAGATATGATGTAGAACACCGATTGCGAAGGCAGCTCACTAAGTTAGCATTGACGCTGAGGGACGAAAGCGTGGGGAGCGAACAGG	129	0.165181315	5.85E+01	0	0	0.00E+00	0	0	0.00E+00	0	0	0.00E+00	0	0	0.00E+00	36	0.083931736	2.48E+01	107	0.282679911	5.98E+01
Bacteria	Bacteroidota	Bacteroidia	Flavobacteriales	Cryomorphaceae	NA	ASV_DNA_0352	GGTAATACGGAGGGTGCAAGCGTTATCCGGATTTATTGGGTTTAAAGGGTCCGCAGGCGGGTCTGTAAGTCAGTGGTGAAAGCCTTCAGCTTAACTGGAGAATTGCCATTGATACTGCTGACCTTGAGTTCGGTTGAAGTGGGCGGAATATGTAGTGTAGCGGTGAAATGCATAGATATTACATAGAACACCTATTGCGAAGGCAGCTCACTAAGCCGATACTGACGCTCAGGGACGAAAGCGTGGGGAGCAAACAGG	0	0	0.00E+00	22	0.031843446	7.65E+00	59	0.104706467	1.85E+01	0	0	0.00E+00	0	0	0.00E+00	37	0.086263173	2.55E+01	90	0.23776815	5.03E+01
Bacteria	Bacteroidota	Bacteroidia	Flavobacteriales	Cryomorphaceae	NA	ASV_DNA_0363	GGTAATACGGAGGATCCAAGCGTTATCCGGATTCATTGGGTTTAAAGGGTCCGTAGGCGGGTCTTTAAGTCAGTGGTGAAAGCCGACAGCTCAACTGTCGAACTGCCATTGATACTGGAGACCTTGAGTACAAATGAAGTAGGCGGAATGAGTCATGTAGCGGTGAAATGCATAGATATGACTCAGAACACCGATTGCGAAGGCAGCTTACTAACATGTAACTGACGCTGAGGGACGAAAGCGTGGGGAGCGAACAGG	0	0	0.00E+00	0	0	0.00E+00	0	0	0.00E+00	4	0.006243366	5.48E-01	0	0	0.00E+00	63	0.146880537	4.35E+01	158	0.417415196	8.83E+01
Bacteria	Bacteroidota	Bacteroidia	Flavobacteriales	Cryomorphaceae	NA	ASV_DNA_0384	GGTAATACGGAGGGTCCAAGCGTTATCCGGATTTATTGGGTTTAAAGGGTCCGTAGGCGGGTCAATAAGTCAGTGGTGAAATCCTACAGCTCAACTGTAGAACTGCCATTGAAACTGTTGACCTTGAATATAATTGAAGTAGGCGGAATGTGTCATGTAGCGGTGAAATGCTTAGATATGCCACAGAACACCGATTGCGAAGGCAGCTTACTAAGTTATTATTGACGCTGAGGGACGAAAGCGTGGGTAGCGAACAGG	0	0	0.00E+00	0	0	0.00E+00	78	0.138425499	2.45E+01	0	0	0.00E+00	0	0	0.00E+00	0	0	0.00E+00	0	0	0.00E+00
Bacteria	Bacteroidota	Bacteroidia	Flavobacteriales	Cryomorphaceae	NA	ASV_DNA_0411	GGTAATACGGAGGGTGCAAGCGTTATCCGGATTTATTGGGTTTAAAGGGTCCGCAGGCGGGTCTGTAAGTCAGTGGTGAAAGCCTTCAGCTTAACTGGAGAATTGCCATTGATACTGCTGACCTTGAGTTCGGTTGAAGTGGGCGGAATATGTAGTGTAGCGGTGAAATGCATAGATATTACATAGAACACCTATTGCGAAGGCAGCTCACTAAGCCGATACTGACGCTCAGGGACGAAAGCGTGGGGAGCGAACAGG	41	0.052499488	1.86E+01	0	0	0.00E+00	0	0	0.00E+00	27	0.042142723	3.70E+00	17	0.043937867	2.79E+00	30	0.069943113	2.07E+01	45	0.118884075	2.51E+01
Bacteria	Bacteroidota	Bacteroidia	Flavobacteriales	Cryomorphaceae	NA	ASV_DNA_0530	GGTAATACGGAGGGTCCAAGCGTTATCCGGATTTATTGGGTTTAAAGGGTCCGTAGGCGGATCAATAAGTCAGTGGTGAAATCCTGCAGCTTAACTGTAGAACTGCCATTGATACTGTTGATCTTGAGTTCGGTTGAAGTGGGCGGAATAAGTCATGTAGCGGTGAAATGCATAGATATGACTTAGAACACCAATTGCGAAGGCAGCTCACTAAGCCGATACTGACGCTAAGGGACGAAAGCGTGGGGAGCGAACAGG	130	0.166461791	5.90E+01	0	0	0.00E+00	0	0	0.00E+00	0	0	0.00E+00	0	0	0.00E+00	0	0	0.00E+00	0	0	0.00E+00
Bacteria	Bacteroidota	Bacteroidia	Flavobacteriales	Cryomorphaceae	NA	ASV_DNA_0596	GGTAATACGGAGGATCCAAGCGTTATCCGGATTTATTGGGTTTAAAGGGTCCGCAGGCGGACTATTAAGTCAGTGGTGAAAGTCTGCAGCTTAACTGTAGAATTGCCATTGAAACTGATAGTCTTGAGTGTGGTTGAAGTGGGCGGAATATGACATGTAGCGGTGAAATGCATAGAGATGTCATAGAACACCGATTGCGAAGGCAGCTCACTAAACCATTACTGACGCTCAGGGACGAAAGCGTGGGTAGCGAACAGG	90	0.115242778	4.08E+01	4	0.005789717	1.39E+00	0	0	0.00E+00	0	0	0.00E+00	0	0	0.00E+00	0	0	0.00E+00	0	0	0.00E+00
Bacteria	Bacteroidota	Bacteroidia	Flavobacteriales	Cryomorphaceae	NA	ASV_DNA_0742	GGTAATACGGAGGGTCCAAGCGTTATCCGGATTTATTGGGTTTAAAGGGTCCGTAGGCGGGATTTTAAGTCAGTGGTGAAAGCCTACAGCTCAACTGTAGAACTGCCATTGAAACTGGAATTCTTGAATGTGATTGAAGTGGGCGGAATATGTCATGTAGCGGTGAAATGCTTAGATATGACATAGAACACCGATAGCGAAGGCAGCTCACTAAGTCATGATTGACGCTGATGGACGAAAGCGTGGGGAGCGAACAGG	58	0.074267568	2.63E+01	0	0	0.00E+00	0	0	0.00E+00	0	0	0.00E+00	0	0	0.00E+00	0	0	0.00E+00	0	0	0.00E+00
Bacteria	Bacteroidota	Bacteroidia	Flavobacteriales	Cryomorphaceae	NA	ASV_DNA_0949	GGTAATACGGAGGGTCCAAGCGTTATCCGGATTTATTGGGTTTAAAGGGTCCGTAGGCGGACCAATAAGTCAGTGGTGAAATCCTACAGCTTAACTGTAGAACTGCCATTGATACTGTTGGTCTTGAGTTCGGTTGAAGTGGGCGGAATAAGTCATGTAGCGGTGAAATGCATAGATATGACTTAGAACACCAATTGCGAAGGCAGCTCACTAAGCCGATACTGACGCTAAGGGACGAAAGCGTGGGGAGCGAACAGG	30	0.038414259	1.36E+01	0	0	0.00E+00	0	0	0.00E+00	0	0	0.00E+00	0	0	0.00E+00	0	0	0.00E+00	0	0	0.00E+00
Bacteria	Bacteroidota	Bacteroidia	Flavobacteriales	Cryomorphaceae	NA	ASV_DNA_1070	GGTAATACGGAGGGTGCAAGCGTTATCCGGATTTATTGGGTTTAAAGGGTCCGCAGGCGGATCTGTAAGTCAGTGGTGAAAGCCTTCAGCTTAACTGGAGAATTGCCATTGATACTGCTGATCTTGAGTTCGGTTGAAGTGGGCGGAATATGTGGTGTAGCGGTGAAATGCATAGATATCACATAGAACACCTATTGCGAAGGCAGCTCACTAAGCCGATACTGACGCTCAGGGACGAAAGCGTGGGGAGCGAACAGG	15	0.01920713	6.81E+00	0	0	0.00E+00	0	0	0.00E+00	0	0	0.00E+00	0	0	0.00E+00	6	0.013988623	4.14E+00	0	0	0.00E+00
Bacteria	Bacteroidota	Bacteroidia	Flavobacteriales	Cryomorphaceae	NA	ASV_DNA_1078	GGTAATACGGAGGGTGCAAGCGTTATCCGGATTTATTGGGTTTAAAGGGTCCGTAGGCGGATCTTTAAGTCAGTGGTGAAATCCTGCAGCTTAACTGTAGAATTGCCATTGATACTGGAGATCTTGAGTACACTGGAAGTAGGCGGAATACGGCATGTAGCGGTGAAATGCATAGATATGCCGTAGAACACCGATTGCGAAGGCAGCTTACTATCGTGTAACTGACGCTGAGGGACGAAAGCGTGGGTAGCGAACAGG	0	0	0.00E+00	0	0	0.00E+00	0	0	0.00E+00	0	0	0.00E+00	0	0	0.00E+00	12	0.027977245	8.28E+00	0	0	0.00E+00
Bacteria	Bacteroidota	Bacteroidia	Flavobacteriales	Cryomorphaceae	NA	ASV_DNA_1197	GGTAATACGGAGGGTCCAAGCGTTATCCGGATTTATTGGGTTTAAAGGGTCCGTAGGCGGATCAATAAGTCAGTGGTGAAATCCTACAGCTCAACTGTAGAACTGCCATTGAAACTGTTGGTCTTGAGTTCGGTTGAAGTGGGCGGAATAAGTCATGTAGCGGTGAAATGCATAGATATGACTTAGAACACCAATTGCGAAGGCAGCTCACTAAGTCGATACTGACGCTAAGGGACGAAAGCGTGGGGAGCGAACAGG	15	0.01920713	6.81E+00	0	0	0.00E+00	0	0	0.00E+00	0	0	0.00E+00	0	0	0.00E+00	0	0	0.00E+00	0	0	0.00E+00
Bacteria	Bacteroidota	Bacteroidia	Flavobacteriales	Cryomorphaceae	NA	ASV_DNA_1231	GGTAATACGGAGGGTCCAAGCGTTATCCGGATTTATTGGGTTTAAAGGGTCCGTAGGCGGGGTTTTAAGTCAGTGGTGAAAGCCTGCAGCTCAACTGTAGAACTGCCATTGAAACTGGAACTCTTGAATGTGATTGAAGTGGGCGGAATATGTCATGTAGCGGTGAAATGCTTAGATATGACATAGAACACCGATAGCGAAGGCAGCTCACTAAGTCATGATTGACGCTGATGGACGAAAGCGTGGGGAGCGAACAGG	0	0	0.00E+00	0	0	0.00E+00	5	0.008873429	1.57E+00	9	0.014047574	1.23E+00	0	0	0.00E+00	0	0	0.00E+00	0	0	0.00E+00
Bacteria	Bacteroidota	Bacteroidia	Flavobacteriales	Cryomorphaceae	NA	ASV_DNA_1390	GGTAATACGGAGGATCCAAGCGTTATCCGGATTTATTGGGTTTAAAGGGTCCGCAGGCGGGCTAATAAGTCAGTGGTGAAAGCCTACAGCTCAACTGTAGAACTGCCATTGAAACTGTTAGTCTTGAATTCGATCGAAGTGGGCGGAATAAGTCATGTAGCGGTGAAATGCATAGATATGACTTAGAACACCAATTGCGAAGGCAGCTCACTAGGCCGATATTGACGCTAAGGGACGAAAGCGTGGGGAGCGAACAGG	0	0	0.00E+00	0	0	0.00E+00	0	0	0.00E+00	0	0	0.00E+00	0	0	0.00E+00	0	0	0.00E+00	9	0.023776815	5.03E+00
Bacteria	Bacteroidota	Bacteroidia	Flavobacteriales	Flavobacteriaceae	Actibacter	ASV_DNA_1048	GGTAATACGGAGGGTGCAAGCGTTATCCGGAATCATTGGGTTTAAAGGGTCCGTAGGCGGGCAATTAAGTCAGAGGTGAAATCCCACAGCTCAACTGTGGAACTGCCTTTGATACTGGTTGTCTTGAGTCATACTGAAGTAGATAGAATGTGTAGTGTAGCGGTGAAATGCATAGATATTACACAGAATACCGATTGCGAAGGCAGTCTACTAAGTATGTACTGACGCTGATGGACGAAAGCGTGGGGAGCGAACAGG	8	0.010243802	3.63E+00	0	0	0.00E+00	0	0	0.00E+00	0	0	0.00E+00	0	0	0.00E+00	0	0	0.00E+00	0	0	0.00E+00
Bacteria	Bacteroidota	Bacteroidia	Flavobacteriales	Flavobacteriaceae	Aurantivirga	ASV_DNA_0364	GGTAATACGGAGGGTGCAAGCGTTATCCGGAATCATTGGGTTTAAAGGGTCCGCAGGCGGTCAATTAAGTCAGAGGTGAAATCCCATAGCTTAACTATGGAACTGCCTTTGATACTGGTTGACTTGAGTTATACGGAAGTAGATAGAATGTGTAGTGTAGCGGTGAAATGCATAGAGATTACACAGAATACCGATTGCGAAGGCAGTCTACTACGTATATACTGACGCTCATGGACGAAAGCGTGGGGAGCGAACAGG	28	0.035853309	1.27E+01	22	0.031843446	7.65E+00	0	0	0.00E+00	7	0.010925891	9.60E-01	110	0.284303843	1.80E+01	56	0.130560477	3.86E+01	0	0	0.00E+00
Bacteria	Bacteroidota	Bacteroidia	Flavobacteriales	Flavobacteriaceae	Aurantivirga	ASV_DNA_0497	GGTAATACGGAGGGTGCAAGCGTTATCCGGAATCATTGGGTTTAAAGGGTCCGCAGGCGGTCAATTAAGTCAGAGGTGAAATCCCGTCGCTCAACGACGGAACTGCCTTTGATACTGGTTGACTTGAGTTATACGGAAGTAGATAGAATAAGTAGTGTAGCGGTGAAATGCATAGATATTACTTAGAATACCGATTGCGAAGGCAGTCTACTACGTATATACTGACGCTCATGGACGAAAGCGTGGGGAGCGAACAGG	28	0.035853309	1.27E+01	0	0	0.00E+00	0	0	0.00E+00	3	0.004682525	4.11E-01	0	0	0.00E+00	67	0.156206286	4.62E+01	44	0.116242206	2.46E+01
Bacteria	Bacteroidota	Bacteroidia	Flavobacteriales	Flavobacteriaceae	Aurantivirga	ASV_DNA_0810	GGTAATACGGAGGGTGCAAGCGTTATCCGGAATCATTGGGTTTAAAGGGTCCGCAGGCGGTCAATTAAGTCAGAGGTGAAATCCCATAGCTCAACTATGGAACTGCCTTTGATACTGGTTGACTTGAGTTATACGGAAGTAGATAGAATAAGTAGTGTAGCGGTGAAATGCATAGATATTACTTAGAATACCGATTGCGAAGGCAGTCTACTACGTATATACTGACGCTCATGGACGAAAGCGTGGGGAGCGAACAGG	0	0	0.00E+00	0	0	0.00E+00	0	0	0.00E+00	0	0	0.00E+00	0	0	0.00E+00	47	0.109577544	3.24E+01	0	0	0.00E+00
Bacteria	Bacteroidota	Bacteroidia	Flavobacteriales	Flavobacteriaceae	Aurantivirga	ASV_DNA_1411	GGTAATACGGAGGGTGCAAGCGTTATCCGGAATCATTGGGTTTAAAGGGTCCGCAGGCGGTCAATTAAGTCAGAGGTGAAATCCCATAGCTCAACTATGGAACTGCCTTTGATACTGGTTGACTTGAGTTATACGGAAGTAGATAGAATGTGTAGTGTAGCGGTGAAATGCATAGAGATTACACAGAATACCGATTGCGAAGGCAGTCTACTACGTATATACTGACGCTCATGGACGAAAGCGTGGGGAGCGAACAGG	0	0	0.00E+00	0	0	0.00E+00	9	0.015972173	2.83E+00	0	0	0.00E+00	0	0	0.00E+00	0	0	0.00E+00	0	0	0.00E+00
Bacteria	Bacteroidota	Bacteroidia	Flavobacteriales	Flavobacteriaceae	Croceibacter	ASV_DNA_1161	GGTAATACGGAGGATTCGAGCGTTATCCGGATTCATTGGGTTTAAAGGGTCTGTAGGCGGACACATAAGTCAGTGGTGAAATCTCGAGGCTCAACCTTGGAACTGCCATTGAAACTGTGTGTCTAGAGTATGATAGAAGTTGGCGGAATGTGTGGTGTAGCGGTGAAATGCATAGATATCACACAGAACACCGATTGCGAAGGCAGCTGACTATGTCATAACTGACGCTGAGAGACGAAAGCGTGGGGAGCGAACAGG	5	0.006402377	2.27E+00	0	0	0.00E+00	3	0.005324058	9.42E-01	0	0	0.00E+00	0	0	0.00E+00	0	0	0.00E+00	0	0	0.00E+00
Bacteria	Bacteroidota	Bacteroidia	Flavobacteriales	Flavobacteriaceae	Croceibacter	ASV_DNA_1185	GGTAATACGGAGGATTCGAGCGTTATCCGGATTTATTGGGTTTAAAGGGTCCGTAGGCGGGCATACAAGTCAGTGGTGAAATACCAAGGCTCAACCATGGAACTGCCATTGAAACTGTATGTCTTGAGTGTGTTAGAAGTTGGCGGAATGTGTGGTGTAGCGGTGAAATGCATAGATATCACACAGAACACCAATTGCGAAGGCAGCTAACTATGACAATACTGACGCTGAGGGACGAAAGCGTGGGGAGCGAACAGG	0	0	0.00E+00	7	0.010132006	2.43E+00	0	0	0.00E+00	8	0.012486733	1.10E+00	0	0	0.00E+00	0	0	0.00E+00	0	0	0.00E+00
Bacteria	Bacteroidota	Bacteroidia	Flavobacteriales	Flavobacteriaceae	Croceibacter	ASV_DNA_1549	GGTAATACGGAGGATTCGAGCGTTATCCGGATTTATTGGGTTTAAAGGGTCCGTAGGCGGGCATACAAGTCAGTGGTGAAATCCAAAGGCTCAACCATTGAATGGCCATTGAAACTGTATGTCTTGAGTATGTTAGAAGTTGGCGGAATGTGTGGTGTAGCGGTGAAATGCATAGATATCACACAGAACACCAATTGCGAAGGCAGCTGACTATGACAATACTGACGCTGAGGGACGAAAGCGTGGGGAGCGAACAGG	6	0.007682852	2.72E+00	0	0	0.00E+00	0	0	0.00E+00	0	0	0.00E+00	0	0	0.00E+00	0	0	0.00E+00	0	0	0.00E+00
Bacteria	Bacteroidota	Bacteroidia	Flavobacteriales	Flavobacteriaceae	Flavobacterium	ASV_DNA_0108	GGTAATACGGAGGATCCAAGCGTTATCCGGAATCATTGGGTTTAAAGGGTCCGTAGGCGGTCAGATAAGTCAGTGGTGAAAGCCCATCGCTCAACGGTGGAACGGCCATTGATACTGTCTGACTTGAATTATTAGGAAGTAACTAGAATATGTAGTGTAGCGGTGAAATGCTTAGAGATTACATGGAATACCAATTGCGAAGGCAGGTTACTACTAATTGATTGACGCTGAGGGACGAAAGCGTGGGTAGCGAACAGG	0	0	0.00E+00	0	0	0.00E+00	0	0	0.00E+00	7	0.010925891	9.60E-01	0	0	0.00E+00	0	0	0.00E+00	0	0	0.00E+00
Bacteria	Bacteroidota	Bacteroidia	Flavobacteriales	Flavobacteriaceae	Flavobacterium	ASV_DNA_0182	GGTAATACGGAGGATCCAAGCGTTATCCGGAATCATTGGGTTTAAAGGGTCCGTAGGCGGTCAAGTAAGTCAGTGGTGAAAGCCCATCGCTCAACGGTGGAACGGCCATTGATACTGCTTGACTTGAATTATTAGGAAGTAACTAGAATATGTAGTGTAGCGGTGAAATGCTTAGAGATTACATGGAATACCAATTGCGAAGGCAGGTTACTACTAATTAATTGACGCTGAGGGACGAAAGCGTGGGTAGCGAACAGG	0	0	0.00E+00	0	0	0.00E+00	0	0	0.00E+00	0	0	0.00E+00	0	0	0.00E+00	8	0.018651497	5.52E+00	0	0	0.00E+00
Bacteria	Bacteroidota	Bacteroidia	Flavobacteriales	Flavobacteriaceae	Flavobacterium	ASV_DNA_0232	GGTAATACGGAGGATCCAAGCGTTATCCGGAATCATTGGGTTTAAAGGGTCCGTAGGCGGTCAGGTAAGTCAGTGGTGAAAGCCCATCGCTCAACGGTGGAACGGCCATTGATACTGTCTGACTTGAATTATTAGGAAGTAACTAGAATATGTAGTGTAGCGGTGAAATGCTTAGAGATTACATGGAATACCAATTGCGAAGGCAGGTTACTACTAATGGATTGACGCTGATGGACGAAAGCGTGGGTAGCGAACAGG	6	0.007682852	2.72E+00	12	0.017369152	4.17E+00	17	0.03016966	5.34E+00	0	0	0.00E+00	0	0	0.00E+00	12	0.027977245	8.28E+00	0	0	0.00E+00
Bacteria	Bacteroidota	Bacteroidia	Flavobacteriales	Flavobacteriaceae	Formosa	ASV_DNA_0311	GGTAATACGGAGGATCCAAGCGTTATCCGGAATCATTGGGTTTAAAGGGTCCGTAGGTGGATAATTAAGTCAGAGGTGAAAGTTTGCAGCTCAACTGTAAAATTGCCTTTGATACTGGTTATCTTGAGTTATTATGAAGTAGTTAGAATATGTAGTGTAGCGGTGAAATGCATAGATATTACATAGAATACCAATTGCGAAGGCAGATTACTAATAATTAACTGACACTGATGGACGAAAGCGTGGGGAGCGAACAGG	39	0.049938537	1.77E+01	39	0.056449745	1.36E+01	26	0.046141833	8.16E+00	30	0.046825248	4.11E+00	36	0.093044894	5.90E+00	31	0.07227455	2.14E+01	31	0.081897918	1.73E+01
Bacteria	Bacteroidota	Bacteroidia	Flavobacteriales	Flavobacteriaceae	Formosa	ASV_DNA_0387	GGTAATACGGAGGATCCAAGCGTTATCCGGAATCATTGGGTTTAAAGGGTCCGTAGGTGGATAATTAAGTCAGAGGTGAAATCTTGCAGCTCAACTGTAAAATTGCCTTTGAAACTGGTTATCTTGAGTTATTATGAAGTAGTTAGAATATGTAGTGTAGCGGTGAAATGCATAGATATTACATAGAATACCAATTGCGAAGGCAGATTACTAATAATCAACTGACACTGATGGACGAAAGCGTGGGTAGCGAACAGG	0	0	0.00E+00	0	0	0.00E+00	0	0	0.00E+00	0	0	0.00E+00	0	0	0.00E+00	49	0.114240418	3.38E+01	157	0.414773328	8.77E+01
Bacteria	Bacteroidota	Bacteroidia	Flavobacteriales	Flavobacteriaceae	Formosa	ASV_DNA_0478	GGTAATACGGAGGATCCAAGCGTTATCCGGAATCATTGGGTTTAAAGGGTCCGTAGGTGGATAATTAAGTCAGAGGTGAAAGTTTGCAGCTCAACTGTAAAATTGCCTTTGATACTGGTTATCTTGAGTTATTATGAAGTAGTTAGAATATGTAGTGTAGCGGTGAAATGCATAGATATTACATAGAATACCAATTGCGAAGGCAGATTACTAATAATCAACTGACACTGATGGACGAAAGCGTGGGGAGCGAACAGG	95	0.121645155	4.31E+01	0	0	0.00E+00	0	0	0.00E+00	0	0	0.00E+00	45	0.116306118	7.38E+00	0	0	0.00E+00	0	0	0.00E+00
Bacteria	Bacteroidota	Bacteroidia	Flavobacteriales	Flavobacteriaceae	Jejudonia	ASV_DNA_0905	GGTAATACGGAGGGTCCGAGCGTTATCCGGAATCATTGGGTTTAAAGGGTCCGTAGGCGGGCAGCTCAGTCAGTGGTGAAAGTCTGTGGCTCAACCATAGAATTGCCATTGATACTGGTTGTCTTGAATCAATGTGAAGTGGTTAGAATAAGTAGTGTAGCGGTGAAATGCATAGATATTACTTAGAATACCGATTGCGAAGGCAGATCACTAACATTGTATTGACGCTGAGGGACGAAAGCGTGGGGAGCGAACAGG	0	0	0.00E+00	0	0	0.00E+00	0	0	0.00E+00	32	0.049946931	4.39E+00	4	0.010338322	6.56E-01	0	0	0.00E+00	0	0	0.00E+00
Bacteria	Bacteroidota	Bacteroidia	Flavobacteriales	Flavobacteriaceae	Kordia	ASV_DNA_0170	GGTAATACGGAGGATCCAAGCGTTATCCGGAATCATTGGGTTTAAAGGGTCCGCAGGCGGTTGTTTAAGTCAGAGGTGAAAGTTTGCAGCTCAACTGTAAAATTGCCTTTGATACTGAATAACTTGAGTTATAATGAAGTGGTTAGAATATGTAGTGTAGCGGTGAAATGCATAGATATTACATAGAATACCGATTGCGAAGGCAGATCACTAATTATATACTGACGCTGAGGGACGAAAGCGTGGGGAGCGAACAGG	136	0.174144642	6.17E+01	62	0.089740621	2.16E+01	114	0.20231419	3.58E+01	116	0.181057626	1.59E+01	58	0.149905663	9.51E+00	56	0.130560477	3.86E+01	57	0.150586495	3.19E+01
Bacteria	Bacteroidota	Bacteroidia	Flavobacteriales	Flavobacteriaceae	Lutibacter	ASV_DNA_0033	GGTAATACGGAGGGTGCAAGCGTTATCCGGAATCATTGGGTTTAAAGGGTCCGTAGGCGGGCTATTAAGTCAGAGGTGAAATCCCACAGCTCAACTGTGGAACTGCCTTTGATACTGGTAGTCTTGAATTATATGGAAGTAGATAGAATGTGTAGTGTAGCGGTGAAATGCTTAGAGATTACACAGAATACCGATTGCGAAGGCAGTCTACTACGTATATATTGACGCTAATGGACGAAAGCGTGGGGAGCGAACAGG	1238	1,585,228,437	5.62E+02	95	0.13750579	3.30E+01	133	0.236033222	4.18E+01	170	0.265343073	2.33E+01	927	2,395,906,025	1.52E+02	1089	2,538,935	7.52E+02	606	1,600,972,208	3.39E+02
Bacteria	Bacteroidota	Bacteroidia	Flavobacteriales	Flavobacteriaceae	Lutibacter	ASV_DNA_0053	GGTAATACGGAGGGTGCAAGCGTTATCCGGAATCATTGGGTTTAAAGGGTCCGTAGGCGGGCTATTAAGTCAGAGGTGAAATCCCACAGCTCAACTGTGGAACTGCCTTTGATACTGGTAGTCTTGAGTTATATGGAAGTAGATAGAATGTGTAGTGTAGCGGTGAAATGCATAGATATTACACAGAATACCGATTGCGAAGGCAGTCTACTACGTATATACTGACGCTAATGGACGAAAGCGTGGGGAGCGAACAGG	2136	2,735,095,267	9.69E+02	36	0.052107457	1.25E+01	34	0.06033932	1.07E+01	33	0.051507773	4.52E+00	494	1,276,782,714	8.10E+01	110	0.256458081	7.59E+01	0	0	0.00E+00
Bacteria	Bacteroidota	Bacteroidia	Flavobacteriales	Flavobacteriaceae	Lutimonas	ASV_DNA_0641	GGTAATACGGAGGGTGCAAGCGTTATCCGGAATCATTGGGTTTAAAGGGTCCGTAGGCGGATTATTAAGTCAGAGGTGAAATCCCACAGCTTAACTGTGGAACTGCCTTTGATACTGGTAGTCTTGAGTTATAAGGAAGTAGATAGAATATGTAGTGTAGCGGTGAAATGCATAGATATTACATAGAATACCGATTGCGAAGGCAGTCTACTACTTATATACTGACGCTAATGGACGAAAGCGTGGGGAGCGAACAGG	0	0	0.00E+00	10	0.014474294	3.48E+00	0	0	0.00E+00	15	0.023412624	2.06E+00	8	0.020676643	1.31E+00	12	0.027977245	8.28E+00	0	0	0.00E+00
Bacteria	Bacteroidota	Bacteroidia	Flavobacteriales	Flavobacteriaceae	Maribacter	ASV_DNA_0347	GGTAATACGGAGGGTCCGAGCGTTATCCGGAATTATTGGGTTTAAAGGGTCCGTAGGCGGGCGATTAAGTCAGTGGTGAAAGTCTGCAGCTCAACTGTAGAATTGCCTTTGATACTGGTCGTCTTGAGTTATAGTGAAGTTGCCGGAATATGTAGTGTAGCGGTGAAATGCATAGATATTACATAGAACACCGATTGCGAAGGCAGGTGACTAACTATATACTGACGCTGATGGACGAAAGCGTGGGGAGCGAACAGG	49	0.06274329	2.22E+01	9	0.013026864	3.13E+00	7	0.012422801	2.20E+00	32	0.049946931	4.39E+00	28	0.072368251	4.59E+00	61	0.142217663	4.21E+01	15	0.039628025	8.38E+00
Bacteria	Bacteroidota	Bacteroidia	Flavobacteriales	Flavobacteriaceae	Marixanthomonas	ASV_DNA_0136	GGTAATACGGAGGGTCCGAGCGTTATCCGGAATCATTGGGTTTAAAGGGTCCGTAGGCGGGCAGCTAAGTCAGTGGTGAAAGTCTGCAGCTCAACTGTAGAATTGCCATTGAAACTGGTTGTCTTGAATCGTTGTGAAGTGGTTAGAATAAGTAGTGTAGCGGTGAAATGCATAGATATTACTTAGAATACCGATTGCGAAGGCAGATCACTAACAACGTATTGACGCTGAGGGACGAAAGCGTGGGGAGCGAACAGG	426	0.545482483	1.93E+02	55	0.079608615	1.91E+01	37	0.065663378	1.16E+01	23	0.035899357	3.15E+00	295	0.762451216	4.84E+01	28	0.065280239	1.93E+01	133	0.351368488	7.43E+01
Bacteria	Bacteroidota	Bacteroidia	Flavobacteriales	Flavobacteriaceae	Nonlabens	ASV_DNA_0248	GGTAATACGGAGGGTGCAAGCGTTATCCGGAATCATTGGGTTTAAAGGGTCCGTAGGCGGGCTGATAAGTCAGTGGTGAAATGCAGGGGCTTAACTCCGGCACTGCCATTGATACTGTTAGTCTTGAATTATTGTGAAGTGGTTAGAATATGTAGTGTAGCGGTGAAATGCTTAGATATTACATAGAATACCAATTGCGAAGGCAGATCACTAACAATATATTGACGCTGATGGACGAAAGCGTGGGTAGCGAACAGG	0	0	0.00E+00	16	0.02315887	5.56E+00	15	0.026620288	4.71E+00	14	0.021851782	1.92E+00	0	0	0.00E+00	0	0	0.00E+00	209	0.552150481	1.17E+02
Bacteria	Bacteroidota	Bacteroidia	Flavobacteriales	Flavobacteriaceae	Nonlabens	ASV_DNA_0464	GGTAATACGGAGGGTGCAAGCGTTATCCGGAATCATTGGGTTTAAAGGGTCCGTAGGCGGGCTAATAAGTCAGTGGTGAAATGCAGGGGCTTAACTCCGGCACTGCCATTGATACTGTTAGTCTTGAATTATTGTGAAGTGGTTAGAATATGTAGTGTAGCGGTGAAATGCTTAGATATTACATAGAATACCAATTGCGAAGGCAGATCACTAACAATATATTGACGCTGATGGACGAAAGCGTGGGTAGCGAACAGG	38	0.048658062	1.72E+01	0	0	0.00E+00	0	0	0.00E+00	0	0	0.00E+00	45	0.116306118	7.38E+00	64	0.149211974	4.42E+01	0	0	0.00E+00
Bacteria	Bacteroidota	Bacteroidia	Flavobacteriales	Flavobacteriaceae	NS2b_marine_group	ASV_DNA_0167	GGTAATACGGAGGATCCAAGCGTTATCCGGAATTATTGGGTTTAAAGGGTCCGTAGGTGGACAATTAAGTCAGAGGTGAAATCCTGCAGCTCAACTGTAGAATTGCCTTTGAAACTGGTTGTCTTGAGTCATTATGAAGTGGTTAGAATGTGTAGTGTAGCGGTGAAATGCATAGATATTACACAGAATACCAATTGCGAAGGCAGATCACTAATAATGTACTGACACTGATGGACGAAAGCGTGGGTAGCGAACAGG	47	0.06018234	2.13E+01	75	0.108557202	2.61E+01	52	0.092283666	1.63E+01	37	0.057751139	5.07E+00	0	0	0.00E+00	295	0.687773944	2.04E+02	131	0.346084751	7.32E+01
Bacteria	Bacteroidota	Bacteroidia	Flavobacteriales	Flavobacteriaceae	NS2b_marine_group	ASV_DNA_1086	GGTAATACGGAGGATCCAAGCGTTATCCGGAATTATTGGGTTTAAAGGGTCCGTAGGTGGATAATTAAGTCAGAGGTGAAATCCTGCAGCTTAACTGTAGAATTGCCTTTGATACTGGTTATCTTGAGTTATTATGAAGTGATTAGAATGTGTAGTGTAGCGGTGAAATGCATAGATATTACACAGAATACCAATTGCGAAGGCAGGTCACTAATAATCAACTGACACTGAGGGACGAAAGCGTGGGTAGCGAACAGG	0	0	0.00E+00	0	0	0.00E+00	0	0	0.00E+00	5	0.007804208	6.85E-01	0	0	0.00E+00	0	0	0.00E+00	0	0	0.00E+00
Bacteria	Bacteroidota	Bacteroidia	Flavobacteriales	Flavobacteriaceae	NS3a_marine_group	ASV_DNA_1442	GGTAATACGGAGGGTCCGAGCGTTATCCGGAATTATTGGGTTTAAAGGGTCCGTAGGCGGATGATTAAGTCAGGGGTGAAAGTTTGCAGCTCAACTGTAAAATTGCCTTTGATACTGGTCATCTTGAGTTGTATTGAAGTAGGCGGAATATGTAGTGTAGCGGTGAAATGCATAGATATTACATAGAACACCAATTGCGAAGGCAGCTTACTAAGTACTAACTGACGCTGATGGACGAAAGCGTGGGTAGCGAACAGG	0	0	0.00E+00	0	0	0.00E+00	0	0	0.00E+00	0	0	0.00E+00	0	0	0.00E+00	0	0	0.00E+00	8	0.021134947	4.47E+00
Bacteria	Bacteroidota	Bacteroidia	Flavobacteriales	Flavobacteriaceae	NS4_marine_group	ASV_DNA_0201	GGTAATACGGAGGGTCCGAGCGTTATCCGGAATCATTGGGTTTAAAGGGTCCGCAGGCGGTCTTTTAAGTCAGAGGTGAAAGCCTACAGCTCAACTGTAGAACGGCCTTTGATACTGAAAGACTTGAGTTATTATGAAGTGGTTAGAATGTGTGGTGTAGCGGTGAAATGCATAGATATCACACAGAATACCGATTGCGAAGGCAGATCACTAATAATATACTGACGCTCATGGACGAAAGCGTGGGGAGCGAACAGG	22	0.028170457	9.98E+00	29	0.041975452	1.01E+01	27	0.047916519	8.48E+00	21	0.032777674	2.88E+00	0	0	0.00E+00	239	0.557213466	1.65E+02	167	0.441192011	9.33E+01
Bacteria	Bacteroidota	Bacteroidia	Flavobacteriales	Flavobacteriaceae	NS4_marine_group	ASV_DNA_0272	GGTAATACGGAGGGTCCGAGCGTTATCCGGAATCATTGGGTTTAAAGGGTCCGCAGGCGGTTTTTTAAGTCAGAGGTGAAAGCCTACAGCTCAACTGTAGAACGGCCTTTGATACTGAAAAACTTGAGTTATTATGAAGTGGTTAGAATGTGTGGTGTAGCGGTGAAATGCATAGATATCACACAGAATACCGATTGCGAAGGCAGATCACTAATAATATACTGACGCTCATGGACGAAAGCGTGGGGAGCGAACAGG	26	0.033292358	1.18E+01	47	0.06802918	1.63E+01	31	0.055015262	9.73E+00	29	0.045264407	3.98E+00	0	0	0.00E+00	23	0.053623053	1.59E+01	0	0	0.00E+00
Bacteria	Bacteroidota	Bacteroidia	Flavobacteriales	Flavobacteriaceae	NS4_marine_group	ASV_DNA_0818	GGTAATACGGAGGATCCAAGCGTTATCCGGAATCATTGGGTTTAAAGGGTCCGCAGGCGGTCTTTTAAGTCAGAGGTGAAAGCCTACAGCTCAACTGTAGAACGGCCTTTGATACTGAAAGACTTGAGTTATTGTGAAGTGGTTAGAATGTGTGGTGTAGCGGTGAAATGCATAGATATCACACAGAATACCGATTGCGAAGGCAGATCACTAACAATATACTGACGCTCATGGACGAAAGCGTGGGGAGCGAACAGG	0	0	0.00E+00	0	0	0.00E+00	0	0	0.00E+00	0	0	0.00E+00	0	0	0.00E+00	46	0.107246107	3.17E+01	0	0	0.00E+00
Bacteria	Bacteroidota	Bacteroidia	Flavobacteriales	Flavobacteriaceae	NS4_marine_group	ASV_DNA_0968	GGTAATACGGAGGATCCAAGCGTTATCCGGAATCATTGGGTTTAAAGGGTCCGCAGGCGGTCTTTTAAGTCAGAGGTGAAAGCCTACAGCTCAACTGTAGAACGGCCTTTGAAACTGAAAGACTTGAGTTATTGTGAAGTGGTTAGAATGTGTGGTGTAGCGGTGAAATGCATAGATATCACACAGAATACCGATTGCGAAGGCAGATCACTAACAATATACTGACGCTCATGGACGAAAGCGTGGGGAGCGAACAGG	0	0	0.00E+00	0	0	0.00E+00	0	0	0.00E+00	0	0	0.00E+00	0	0	0.00E+00	0	0	0.00E+00	28	0.073972313	1.56E+01
Bacteria	Bacteroidota	Bacteroidia	Flavobacteriales	Flavobacteriaceae	NS4_marine_group	ASV_DNA_1273	GGTAATACGGAGGATCCAAGCGTTATCCGGAATCATTGGGTTTAAAGGGTCCGCAGGCTGTTTTTTAAGTCAGAGGTGAAATCCTACAGCTCAACTGTAGAACTGCCTTTGATACTGAAAAACTTGAGTTATTGTGAAGTGGTTAGAATGTGTGGTGTAGCGGTGAAATGCATAGATATCACACAGAATACCGATTGCGAAGGCAGATCACTAACAATATACTGACGCTCATGGACGAAAGCGTGGGGAGCGAACAGG	0	0	0.00E+00	0	0	0.00E+00	0	0	0.00E+00	0	0	0.00E+00	0	0	0.00E+00	12	0.027977245	8.28E+00	0	0	0.00E+00
Bacteria	Bacteroidota	Bacteroidia	Flavobacteriales	Flavobacteriaceae	NS5_marine_group	ASV_DNA_0052	GGTAATACGGAGGATCCAAGCGTTATCCGGAATCATTGGGTTTAAAGGGTCCGTAGGCGGTCTTTTAAGTCAGAGGTGAAATCCTACAGCTCAACTGTAGAATTGCCTTTGATACTGAAAGACTTGAGTTATTGTGAAGTAGTTAGAATGTGTGGTGTAGCGGTGAAATGCATAGAGATCACACAGAATACCGATTGCGAAGGCAGATTACTAACAATATACTGACGCTGAGGGACGAAAGCGTGGGTAGCGAACAGG	308	0.394386396	1.40E+02	256	0.370541918	8.90E+01	209	0.370909349	6.56E+01	157	0.245052132	2.15E+01	14	0.036184126	2.30E+00	30	0.069943113	2.07E+01	61	0.161153968	3.41E+01
Bacteria	Bacteroidota	Bacteroidia	Flavobacteriales	Flavobacteriaceae	NS5_marine_group	ASV_DNA_0301	GGTAATACGGAGGATCCAAGCGTTATCCGGAATCATTGGGTTTAAAGGGTCCGCAGGCGGTCTTTTAAGTCAGAGGTGAAATCCTATCGCTCAACGATAGAACTGCCTTTGATACTGAAAGACTTGAGTTATTGTGAAGTGGTTAGAATATGTAGTGTAGCGGTGAAATGCATAGATATTACATAGAATACCGATTGCGAAGGCAGATCACTAACAATATACTGACGCTGAGGGACGAAAGCGTGGGTAGCGAACAGG	30	0.038414259	1.36E+01	63	0.09118805	2.19E+01	46	0.081635551	1.44E+01	17	0.026534307	2.33E+00	0	0	0.00E+00	0	0	0.00E+00	0	0	0.00E+00
Bacteria	Bacteroidota	Bacteroidia	Flavobacteriales	Flavobacteriaceae	NS5_marine_group	ASV_DNA_0319	GGTAATACGGAGGATCCAAGCGTTATCCGGAATTATTGGGTTTAAAGGGTCCGCAGGCTGTTTGTTAAGTTAGAGGTGAAATCCTACCGCTCAACGGTAGAACTGCCTTTAATACTGGCAAACTTGAGTTATTGTGAAGTAATTAGAATGTGTAGTGTAGCGGTGAAATGCATAGATATTACACAGAATACCGATTGCGAAAGCAGATTACTAACAATTAACTGACGCTGAGGGACGAAAGCGTGGGTAGCGAACAGG	0	0	0.00E+00	0	0	0.00E+00	0	0	0.00E+00	0	0	0.00E+00	3	0.007753741	4.92E-01	33	0.076937424	2.28E+01	17	0.044911762	9.50E+00
Bacteria	Bacteroidota	Bacteroidia	Flavobacteriales	Flavobacteriaceae	NS5_marine_group	ASV_DNA_0348	GGTAATACGGAGGATCCAAGCGTTATCCGGAATCATTGGGTTTAAAGGGTCCGTAGGCGGTCTATTAAGTCAGAGGTGAAATCCTGCCGCTCAACGGTAGAATGGCCTTTGATACTGATAGACTTGAGTTATTGTGAAGTAGTTAGAATGTGTAGTGTAGCGGTGAAATGCATAGATATTACACAGAATACCAATTGCGAAGGCAGATTACTAACAATACACTGACGCTGAGGGACGAAAGCGTGGGTAGCGAACAGG	9	0.011524278	4.08E+00	33	0.047765169	1.15E+01	31	0.055015262	9.73E+00	41	0.063994506	5.62E+00	0	0	0.00E+00	0	0	0.00E+00	0	0	0.00E+00
Bacteria	Bacteroidota	Bacteroidia	Flavobacteriales	Flavobacteriaceae	NS5_marine_group	ASV_DNA_0495	GGTAATACGGAGGATCCAAGCGTTATCCGGAATCATTGGGTTTAAAGGGTCCGTAGGTGGTTTATTAAGTCAGAGGTGAAATCCCATAGCTCAACTATGGAACTGCCTTTGATACTGATAGACTTGAGTTATTGTGAAGTAGTTAGAATGTGTAGTGTAGCGGTGAAATGCATAGATATTACACAGAATACCGATTGCGAAGGCAGATTACTAACAATATACTGACACTGAGGGACGAAAGCGTGGGTAGCGAACAGG	0	0	0.00E+00	26	0.037633164	9.04E+00	0	0	0.00E+00	0	0	0.00E+00	0	0	0.00E+00	0	0	0.00E+00	0	0	0.00E+00
Bacteria	Bacteroidota	Bacteroidia	Flavobacteriales	Flavobacteriaceae	NS5_marine_group	ASV_DNA_0496	GGTAATACGGAGGATCCAAGCGTTATCCGGAATCATTGGGTTTAAAGGGTCCGTAGGTGGTTTATTCAGTCAGAGGTGAAATCCCATAGCTTAACTATGGAACTGCCTTTGATACTGATAGACTTGAGTTATTGTGAAGTGGTTAGAATGTGTAGTGTAGCGGTGAAATGCATAGATATTACACAGAATACCGATTGCGAAGGCAGATCACTAACAATATACTGACACTGAGGGACGAAAGCGTGGGTAGCGAACAGG	11	0.014085228	4.99E+00	9	0.013026864	3.13E+00	0	0	0.00E+00	0	0	0.00E+00	0	0	0.00E+00	13	0.030308682	8.97E+00	37	0.097749128	2.07E+01
Bacteria	Bacteroidota	Bacteroidia	Flavobacteriales	Flavobacteriaceae	NS5_marine_group	ASV_DNA_0613	GGTAATACGGAGGATCCAAGCGTTATCCGGAATTATTGGGTTTAAAGGGTCCGCAGGCTGTTTGTTAAGTTAGAGGTGAAATCCTACCGCTCAACGGTAGAACTGCCTTTAATACTGGCAAACTTGAGTTATTGTGAAGTAATTAGAATGTGTAGTGTAGCGGTGAAATGCATAGATATTACACAGAATACCGATTGCGAAGGCAGATTACTAACAATTAACTGACGCTGAGGGACGAAAGCGTGGGTAGCGAACAGG	13	0.016646179	5.90E+00	14	0.020264011	4.87E+00	15	0.026620288	4.71E+00	22	0.034338515	3.02E+00	0	0	0.00E+00	0	0	0.00E+00	0	0	0.00E+00
Bacteria	Bacteroidota	Bacteroidia	Flavobacteriales	Flavobacteriaceae	NS5_marine_group	ASV_DNA_0963	GGTAATACGGAGGATCCAAGCGTTATCCGGAATCATTGGGTTTAAAGGGTCCGTAGGTGGTTTATTAAGTCAGAGGTGAAATACTACAGCTCAACTGTAGAACTGCCTTTGAAACTGATAGACTTGAGTTATTGTGAAGTAGTTAGAATGTGTAGTGTAGCGGTGAAATGCATAGATATTACACAGAATACCGATTGCGAAGGCAGATTACTAACAATGTACTGACACTGAGGGACGAAAGCGTGGGTAGCGAACAGG	5	0.006402377	2.27E+00	8	0.011579435	2.78E+00	8	0.014197487	2.51E+00	0	0	0.00E+00	0	0	0.00E+00	0	0	0.00E+00	0	0	0.00E+00
Bacteria	Bacteroidota	Bacteroidia	Flavobacteriales	Flavobacteriaceae	Polaribacter	ASV_DNA_0008	GGTAATACGGAGGGTCCGAGCGTTATCCGGAATCATTGGGTTTAAAGGGTCCGCAGGCGGTCGATTAAGTCAGAGGTGAAATCCCATAGCTCAACTATGGAACTGCCTTTGATACTGGTTGACTTGAGTCATATGGAAGTAGATAGAATGTGTAGTGTAGCGGTGAAATGCATAGATATTACACAGAATACCGATTGCGAAGGCAGTCTACTACGTATGTACTGACGCTGAGGGACGAAAGCGTGGGGAGCGAACAGG	446	0.571091989	2.02E+02	898	129,979,157	3.12E+02	318	0.56435011	9.98E+01	140	0.218517825	1.92E+01	413	1,067,431,702	6.77E+01	1345	3,135,782,897	9.28E+02	3057	8,076,191,483	1.71E+03
Bacteria	Bacteroidota	Bacteroidia	Flavobacteriales	Flavobacteriaceae	Polaribacter	ASV_DNA_0031	GGTAATACGGAGGGTCCAAGCGTTATCCGGAATCATTGGGTTTAAAGGGTCCGCAGGCGGTTGATTAAGTCAGAGGTGAAATCCCATAGCTCAACTATGGAACTGCCTTTGATACTGGTTAACTTGAGTCATATGGAAGTAGATAGAATGTGTAGTGTAGCGGTGAAATGCATAGATATTACACAGAATACCGATTGCGAAGGCAGTCTACTACGTATGTACTGACGCTGAGGGACGAAAGCGTGGGGAGCGAACAGG	0	0	0.00E+00	50	0.072371468	1.74E+01	0	0	0.00E+00	0	0	0.00E+00	0	0	0.00E+00	0	0	0.00E+00	0	0	0.00E+00
Bacteria	Bacteroidota	Bacteroidia	Flavobacteriales	Flavobacteriaceae	Polaribacter	ASV_DNA_0060	GGTAATACGGAGGGTCCGAGCGTTATCCGGAATCATTGGGTTTAAAGGGTCCGCAGGCGGTCAATTAAGTCAGAGGTGAAATACCATAGCTCAACTATGGAACTGCCTTTGATACTGGTTGACTTGAGTCATATGGAAGTAGATAGAATGTGTAGTGTAGCGGTGAAATGCATAGAGATTACACAGAATACCGATTGCGAAGGCAGTCTACTACGTATGTACTGACGCTGAGGGACGAAAGCGTGGGGAGCGAACAGG	188	0.240729359	8.53E+01	108	0.156322371	3.75E+01	202	0.358486548	6.34E+01	63	0.098333021	8.64E+00	243	0.628053036	3.99E+01	1013	236,174,578	6.99E+02	257	0.678960161	1.44E+02
Bacteria	Bacteroidota	Bacteroidia	Flavobacteriales	Flavobacteriaceae	Polaribacter	ASV_DNA_0070	GGTAATACGGAGGGTCCGAGCGTTATCCGGAATCATTGGGTTTAAAGGGTCCGCAGGCGGTTTATTAAGTCAGAGGTGAAATCCCATAGCTCAACTATGGAACTGCCTTTGATACTGGTTGACTTGAGTCATATGGAAGTAGATAGAATGTGTAGTGTAGCGGTGAAATGCATAGATATTACACAGAATACCGATTGCGAAGGCAGTCTACTACGTATGTACTGACGCTGAGGGACGAAAGCGTGGGGAGCGAACAGG	91	0.116523253	4.13E+01	76	0.110004632	2.64E+01	180	0.319443459	5.65E+01	0	0	0.00E+00	97	0.250704298	1.59E+01	64	0.149211974	4.42E+01	1374	3,629,927,084	7.68E+02
Bacteria	Bacteroidota	Bacteroidia	Flavobacteriales	Flavobacteriaceae	Polaribacter	ASV_DNA_0076	GGTAATACGGAGGGTCCGAGCGTTATCCGGAATCATTGGGTTTAAAGGGTCCGCAGGCGGTCTATTAAGTCAGAGGTGAAATCCCATAGCTCAACTATGGAACTGCCTTTGATACTGGTTGACTTGAGTCATATGGAAGTAGATAGAATGTGTAGTGTAGCGGTGAAATGCATAGATATTACACAGAATACCGATTGCGAAGGCAGTCTACTACGTATGTACTGACGCTGAGGGACGAAAGCGTGGGGAGCGAACAGG	104	0.133169432	4.72E+01	238	0.344488189	8.27E+01	86	0.152622986	2.70E+01	54	0.084285447	7.40E+00	223	0.576361428	3.66E+01	473	1,102,769,747	3.26E+02	302	0.797844235	1.69E+02
Bacteria	Bacteroidota	Bacteroidia	Flavobacteriales	Flavobacteriaceae	Polaribacter	ASV_DNA_0121	GGTAATACGGAGGGTCCGAGCGTTATCCGGAATCATTGGGTTTAAAGGGTCCGCAGGCGGTCGATTAAGTCAGAGGTGAAATCCCATAGCTCAACTATGGAACTGCCTTTGATACTGGTTGACTTGAGTCATATGGAAGTGGATAGAATGTGTAGTGTAGCGGTGAAATGCATAGATATTACACAGAATACCGATTGCGAAGGCAGTCCACTACGTATGTACTGACGCTGAGGGACGAAAGCGTGGGGAGCGAACAGG	68	0.087072321	3.09E+01	0	0	0.00E+00	0	0	0.00E+00	0	0	0.00E+00	0	0	0.00E+00	32	0.074605987	2.21E+01	51	0.134735285	2.85E+01
Bacteria	Bacteroidota	Bacteroidia	Flavobacteriales	Flavobacteriaceae	Polaribacter	ASV_DNA_0188	GGTAATACGGAGGGTCCGAGCGTTATCCGGAATCATTGGGTTTAAAGGGTCCGCAGGCGGTCAATTAAGTCAGAGGTGAAATACCATAGCTCAACTATGGAACTGCCTTTGATACTGGTTGACTTGAGTCATATGGAAGTAGATAGAATGTGTAGTGTAGCGGTGAAATGCATAGATATTACACAGAATACCGATTGCGAAGGCAGTCTACTACGTATGTACTGACGCTGAGGGACGAAAGCGTGGGGAGCGAACAGG	363	0.464812538	1.65E+02	0	0	0.00E+00	0	0	0.00E+00	43	0.067116189	5.89E+00	50	0.12922902	8.20E+00	60	0.139886226	4.14E+01	56	0.147944626	3.13E+01
Bacteria	Bacteroidota	Bacteroidia	Flavobacteriales	Flavobacteriaceae	Polaribacter	ASV_DNA_0648	GGTAATACGGAGGGTCCGAGCGTTATCCGGAATCATTGGGTTTAAAGGGTCCGCAGGCGGTTTATTAAGTCAGAGGTGAAATCCCATAGCTCAACTATGGAACTGCCTTTGATACTGGTTAACTTGAGTCATATGGAAGTAGATAGAATGTGTAGTGTAGCGGTGAAATGCATAGATATTACACAGAATACCGATTGCGAAGGCAGTCTACTACGTATGTACTGACGCTGAGGGACGAAAGCGTGGGGAGCGAACAGG	0	0	0.00E+00	0	0	0.00E+00	0	0	0.00E+00	0	0	0.00E+00	0	0	0.00E+00	0	0	0.00E+00	81	0.213991335	4.53E+01
Bacteria	Bacteroidota	Bacteroidia	Flavobacteriales	Flavobacteriaceae	Polaribacter	ASV_DNA_0663	GGTAATACGGAGGGTCCGAGCGTTATCCGGAATCATTGGGTTTAAAGGGTCCGCAGGCGGTTTATTAAGTCAGAGGTGAAATCCCATAGCTCAACTATGGAACTGCCTTTGATACTGATTGACTTGAGTCATATGGAAGTAGATAGAATGTGTAGTGTAGCGGTGAAATGCATAGATATTACACAGAATACCGATTGCGAAGGCAGTCTACTACGTATGTACTGACGCTGAGGGACGAAAGCGTGGGGAGCGAACAGG	0	0	0.00E+00	0	0	0.00E+00	0	0	0.00E+00	0	0	0.00E+00	0	0	0.00E+00	0	0	0.00E+00	77	0.203423861	4.30E+01
Bacteria	Bacteroidota	Bacteroidia	Flavobacteriales	Flavobacteriaceae	Polaribacter	ASV_DNA_1003	GGTAATACGGAGGGTCCAAGCGTTATCCGGAATCATTGGGTTTAAAGGGTCCGCAGGCGGTTAATTAAGTCAGAGGTGAAATCCCATAGCTCAACTATGGAACTGCCTTTGATACTGGTTAACTTGAGTCATATGGAAGTAGATAGAATGTGTAGTGTAGCGGTGAAATGCATAGATATTACACAGAATACCGATTGCGAAGGCAGTCTACTACGTATGTACTGACGCTGAGGGACGAAAGCGTGGGGAGCGAACAGG	25	0.032011883	1.13E+01	0	0	0.00E+00	0	0	0.00E+00	0	0	0.00E+00	0	0	0.00E+00	0	0	0.00E+00	0	0	0.00E+00
Bacteria	Bacteroidota	Bacteroidia	Flavobacteriales	Flavobacteriaceae	Pseudofulvibacter	ASV_DNA_1704	GGTAATACGGAGGGTGCAAGCGTTATCCGGAATCATTGGGTTTAAAGGGTCCGTAGGCGGACTAATAAGTCAGAGGTGAAATCCCGCAGCTCAACTGTGGAACTGCCTTTGAAACTGTTAGTCTTGAGTTATTGTGAAGTGGTTAGAATATGTAGTGTAGCGGTGAAATGCTTAGAGATTACATGGAATACCGATTGCGAAGGCAGATCACTAACAATATACTGACGCTGATGGACGAAAGCGTGGGGAGCGAACAGG	0	0	0.00E+00	0	0	0.00E+00	0	0	0.00E+00	0	0	0.00E+00	0	0	0.00E+00	0	0	0.00E+00	4	0.010567473	2.24E+00
Bacteria	Bacteroidota	Bacteroidia	Flavobacteriales	Flavobacteriaceae	Psychroflexus	ASV_DNA_0521	GGTAATACGGAGGATCCAAGCGTTATCCGGAATCATTGGGTTTAAAGGGTCCGTAGGCGGGACAATCAGTCAGTGGTGAAAGTTTGCGGCTCAACCGTAAAATTGCCATTGATACTGTTGTTCTTGAGTGCTTGTGAAGTGGTTAGAATGAGTAGTGTAGCGGTGAAATGCATAGATATTACTCAGAATACCGATTGCGAAGGCAGATCACTAACAATTCACTGACGCTGATGGACGAAAGCGTAGGTAGCGAACAGG	0	0	0.00E+00	7	0.010132006	2.43E+00	0	0	0.00E+00	0	0	0.00E+00	0	0	0.00E+00	35	0.081600298	2.42E+01	73	0.192856388	4.08E+01
Bacteria	Bacteroidota	Bacteroidia	Flavobacteriales	Flavobacteriaceae	Psychroserpens	ASV_DNA_1450	GGTAATACGGAGGATCCAAGCGTTATCCGGAATCATTGGGTTTAAAGGGTCCGTAGGTGGATAATTAAGTCAGGGGTGAAAGTCTGCAGCTCAACTGTAGAATTGCCTTTGATACTGGTTATCTTGAGTTATTATGAAGTAGTTAGAATATGTAGTGTAGCGGTGAAATGCATAGATATTACATAGAATACCAATTGCGAAGGCAGATTACTAATAATCAACTGACACTGATGGACGAAAGCGTGGGGAGCGAACAGG	0	0	0.00E+00	0	0	0.00E+00	0	0	0.00E+00	8	0.012486733	1.10E+00	0	0	0.00E+00	0	0	0.00E+00	0	0	0.00E+00
Bacteria	Bacteroidota	Bacteroidia	Flavobacteriales	Flavobacteriaceae	Tenacibaculum	ASV_DNA_0994	GGTAATACGGAGGGTGCAAGCGTTATCCGGAATCATTGGGTTTAAAGGGTCCGCAGGCGGTCAATTAAGTCAGAGGTGAAATCCCATAGCTTAACTATGGAACTGCCTTTGATACTGGTTGACTTGAGTTATACGGAAGTAGATAGAATAAGTAGTGTAGCGGTGAAATGCATAGATATTACTTAGAATACCGATTGCGAAGGCAGTCTACTACGTATATACTGACGCTCATGGACGAAAGCGTGGGGAGCGAACAGG	0	0	0.00E+00	0	0	0.00E+00	0	0	0.00E+00	0	0	0.00E+00	0	0	0.00E+00	0	0	0.00E+00	26	0.068688577	1.45E+01
Bacteria	Bacteroidota	Bacteroidia	Flavobacteriales	Flavobacteriaceae	Ulvibacter	ASV_DNA_0028	GGTAATACGGAGGGTCCAAGCGTTATCCGGAATCATTGGGTTTAAAGGGTCCGTAGGCGGGCTATTAAGTCAGAGGTGAAAGTTTGCAGCTCAACTGTAAAATTGCCTTTGAAACTGGTAGTCTTGAATTATTATGAAGTGGTTAGAATAAGTAGTGTAGCGGTGAAATGCATAGATATTACTTAGAATACCAATTGCGAAGGCAGATCACTAATAATATATTGACGCTGAGGGACGAAAGCGTGGGGAGCGAACAGG	92	0.117803729	4.18E+01	146	0.211324687	5.07E+01	205	0.363810606	6.44E+01	904	1,411,000,812	1.24E+02	1328	3,432,322,762	2.18E+02	471	1,098,106,873	3.25E+02	1382	3,651,062,031	7.72E+02
Bacteria	Bacteroidota	Bacteroidia	Flavobacteriales	Flavobacteriaceae	Ulvibacter	ASV_DNA_0030	GGTAATACGGAGGATCCAAGCGTTATCCGGAATCATTGGGTTTAAAGGGTCCGTAGGCGGGTTTATAAGTCAGTGGTGAAAGTTTGCGGCTCAACCGTAAAATTGCCATTGATACTGTAGATCTTGAATTAGTGTGAAGTGATTAGAATAAGTAGTGTAGCGGTGAAATGCATAGATATTACTTAGAATACCAATTGCGAAGGCAGGTCACTAACACTATATTGACGCTGAGGGACGAAAGCGTGGGGAGCGAACAGG	826	1,057,672,608	3.75E+02	238	0.344488189	8.27E+01	131	0.23248385	4.11E+01	371	0.579072236	5.09E+01	1383	3,574,474,684	2.27E+02	1426	3,324,629,302	9.84E+02	51	0.134735285	2.85E+01
Bacteria	Bacteroidota	Bacteroidia	Flavobacteriales	Flavobacteriaceae	Ulvibacter	ASV_DNA_0179	GGTAATACGGAGGGTCCGAGCGTTATCCGGAATCATTGGGTTTAAAGGGTCCGTAGGCGGACAGCTCAGTCAGTGGTGAAAGTTTGCAGCTCAACTGTAAAATTGCCATTGATACTGGTTGTCTTGAATTAATGTGAAGTGGTTAGAATAAGTAGTGTAGCGGTGAAATGCATAGATATTACTTAGAATACCAATTGCGAAGGCAGATCACTAACATTATATTGACGCTGATGGACGAAAGCGTGGGGAGCGAACAGG	412	0.527555829	1.87E+02	44	0.063686892	1.53E+01	29	0.051465891	9.11E+00	53	0.082724605	7.26E+00	151	0.390271639	2.48E+01	42	0.097920358	2.90E+01	27	0.071330445	1.51E+01
Bacteria	Bacteroidota	Bacteroidia	Flavobacteriales	Flavobacteriaceae	Ulvibacter	ASV_DNA_0193	GGTAATACGGAGGGTCCGAGCGTTATCCGGAATTATTGGGTTTAAAGGGTCCGTAGGCGGGTAGCTAAGTCAGTGGTGAAAGTTTGCAGCTCAACTGTAAAATTGCCATTGAAACTGGTTGTCTTGAATTAATGTGAAGTGGTTAGAATAAGTAGTGTAGCGGTGAAATGCATAGATATTACTTAGAATACCAATTGCGAAGGCAGATCACTAACATTATATTGACGCTGATGGACGAAAGCGTGGGGAGCGAACAGG	241	0.30859455	1.09E+02	39	0.056449745	1.36E+01	19	0.033719032	5.97E+00	38	0.059311981	5.21E+00	86	0.222273914	1.41E+01	62	0.1445491	4.28E+01	226	0.597062242	1.26E+02
Bacteria	Bacteroidota	Bacteroidia	Flavobacteriales	Flavobacteriaceae	Winogradskyella	ASV_DNA_0219	GGTAATACGGAGGATCCAAGCGTTATCCGGAATCATTGGGTTTAAAGGGTCCGTAGGTGGATAATTAAGTCAGAGGTGAAATCCTGCAGCTCAACTGTAGAATTGCCTTTGAAACTGGTTATCTTGAATTATTGTGAAGTGGTTAGAATATGTAGTGTAGCGGTGAAATGCATAGATATTACATAGAATACCAATTGCGAAGGCAGATCACTAACAATATATTGACACTGATGGACGAAAGCGTGGGGAGCGAACAGG	118	0.151096087	5.36E+01	26	0.037633164	9.04E+00	18	0.031944346	5.65E+00	74	0.115502279	1.01E+01	110	0.284303843	1.80E+01	85	0.198172153	5.87E+01	17	0.044911762	9.50E+00
Bacteria	Bacteroidota	Bacteroidia	Flavobacteriales	Flavobacteriaceae	NA	ASV_DNA_0228	GGTAATACGGAGGGTCCGAGCGTTATCCGGAATCATTGGGTTTAAAGGGTCCGTAGGCGGGAATCTAAGTCAGTGGTGAAATCTTACAGCTCAACTGTAAAATTGCCATTGATACTGGGTTTCTTGAATTAATGTGAAGTGATTAGAATGTGTAGTGTAGCGGTGAAATGCATAGATATTACACAGAATACCAATTGCGAAGGCAGATCACTAACATTATATTGACGCTGAGGGACGAAAGCGTGGGGAGCGAACAGG	121	0.154937513	5.49E+01	49	0.070924039	1.70E+01	27	0.047916519	8.48E+00	40	0.062433664	5.48E+00	53	0.136982761	8.69E+00	130	0.303086823	8.97E+01	0	0	0.00E+00
Bacteria	Bacteroidota	Bacteroidia	Flavobacteriales	Flavobacteriaceae	NA	ASV_DNA_0268	GGTAATACGGAGGGTCCGAGCGTTATCCGGAATCATTGGGTTTAAAGGGTCCGTAGGCGGGAATCTAAGTCAGTGGTGAAATCTTACAGCTCAACTGTAAAATTGCCATTGATACTGGGTTTCTTGAATTAGTGTGAAGTGATTAGAATGTGTAGTGTAGCGGTGAAATGCATAGATATTACACAGAATACCAATTGCGAAGGCAGATCACTAACACTATATTGACGCTGAGGGACGAAAGCGTGGGGAGCGAACAGG	67	0.085791846	3.04E+01	25	0.036185734	8.69E+00	21	0.037268403	6.59E+00	0	0	0.00E+00	0	0	0.00E+00	44	0.102583232	3.04E+01	170	0.449117616	9.50E+01
Bacteria	Bacteroidota	Bacteroidia	Flavobacteriales	Flavobacteriaceae	NA	ASV_DNA_0383	GGTAATACGGAGGGTCCGAGCGTTATCCGGAATCATTGGGTTTAAAGGGTCCGTAGGCGGGAATCTAAGTCAGTGGTGAAATCTTACAGCTCAACTGTAAAATTGCCATTGATACTGGATTTCTTGAATTAGTGTGAAGTGATTAGAATGTGTAGTGTAGCGGTGAAATGCATAGATATTACACAGAATACCAATTGCGAAGGCAGATCACTAACACTATATTGACGCTGAGGGACGAAAGCGTGGGGAGCGAACAGG	94	0.120364679	4.27E+01	0	0	0.00E+00	0	0	0.00E+00	0	0	0.00E+00	0	0	0.00E+00	0	0	0.00E+00	52	0.137377153	2.91E+01
Bacteria	Bacteroidota	Bacteroidia	Flavobacteriales	Flavobacteriaceae	NA	ASV_DNA_0862	GGTAATACGGAGGATCCAAGCGTTATCCGGAATTATTGGGTTTAAAGGGTTCGTAGGCGGATATATAAGTCAGTGGTGAAATGTTCCAGCTTAACTGGAGAGCTGCCATTGATACTGTATATCTTGAGTTATTGTGAAGTGGTTAGAATATGTAGTGTAGCGGTGAAATGCATAGATATTACATAGAATACCGATTGCGAAGGCAGATCACTAACAATACACTGACGCTGATGAACGAAAGCGTGGGTAGCGAACGGG	40	0.051219012	1.82E+01	0	0	0.00E+00	0	0	0.00E+00	0	0	0.00E+00	0	0	0.00E+00	0	0	0.00E+00	0	0	0.00E+00
Bacteria	Bacteroidota	Bacteroidia	Flavobacteriales	NS7_marine_group	NA	ASV_DNA_0542	GGTAATACGGAGGGTGCAAGCGTTATCCGGATTCATTGGGTTTAAAGGGTGCGTAGGCGGGTTATTAAGTCAGTGGTGAAAGCCCATAGCTCAACTATGGAACTGCCATTGATACTGATAGCCTTGAATATGATTGAAGTGGGCGGAATATGACATGTAGCGGTGAAATGCATAGATATGTCATAGAACACCGATAGCGAAGGCAGCTCACTAAGTCATCATTGACGCTGAGGCACGAAAGCGTGGGGAGCGAACAGG	79	0.10115755	3.59E+01	0	0	0.00E+00	3	0.005324058	9.42E-01	0	0	0.00E+00	5	0.012922902	8.20E-01	3	0.006994311	2.07E+00	28	0.073972313	1.56E+01
Bacteria	Bacteroidota	Bacteroidia	Flavobacteriales	NS7_marine_group	NA	ASV_DNA_0680	GGTAATACGGAGGGTGCAAGCGTTATCCGGATTTATTAGGTTTAAAGGGTCCGTAGGCGGAAATTTAAGTCAGTGGTGAAAGCCCATAGCTCAACTATGGAACTGCCATTGAAACTGAATTTCTTGAATATGATTGAAGCAGGCGGAATATGTCATGTAGCGGTGAAATGCTTAGATATGACATAGAACACCGATAGCGAAGGCAGCTTGCTAAGTCATTATTGACGCTGAGGGACGAAAGCGTGGGGAGCGAACAGG	3	0.003841426	1.36E+00	8	0.011579435	2.78E+00	4	0.007098744	1.26E+00	4	0.006243366	5.48E-01	0	0	0.00E+00	0	0	0.00E+00	0	0	0.00E+00
Bacteria	Bacteroidota	Bacteroidia	Flavobacteriales	NS7_marine_group	NA	ASV_DNA_0855	GGTAATACGGAGGGTGCGAGCGTTATCCGGAATTATTGGGTTTAAAGGGTGCGTAGGCGGAAATTTAAGTCAGTGGTGAAATCCTGCAGCTCAACTGTAGAATGGCCATTGAAACTGAATTTCTTGAATCTGATTGAAGTAGGCGGAATATGACATGTAGCGGTGAAATGCTTAGATATGTCATAGAACACCGATAGCGAAGGCAGCTTACTAAGTCAGTATTGACGCTAATGCACGAAAGCGTGGGGAGCGAACAGG	0	0	0.00E+00	6	0.008684576	2.09E+00	10	0.017746859	3.14E+00	4	0.006243366	5.48E-01	0	0	0.00E+00	0	0	0.00E+00	0	0	0.00E+00
Bacteria	Bacteroidota	Bacteroidia	Flavobacteriales	NS9_marine_group	NA	ASV_DNA_0057	GGTAATACGGAGGGTGCAAGCGTTATCCGGATTTATTAGGTTTAAAGGGTTCGCAGGCGGAATTTTAAGTCAGTGGTGAAAGCCTACAGCTCAACTGTAGAACTGCCATTGAAACTGATATTCTTGAGTATAGATGAAGTGGGCGGAATATGTCATGTAGCGGTGAAATGCATAGATATGACATGGAACACCAATTGCGAAGGCAGCTCACTAAACTATTACTGACGCTCATGAACGAAAGCGTGGGGAGCAAACAGG	255	0.326521205	1.16E+02	204	0.295275591	7.09E+01	215	0.381557464	6.75E+01	263	0.410501342	3.61E+01	253	0.65389884	4.15E+01	870	2,028,350,275	6.00E+02	57	0.150586495	3.19E+01
Bacteria	Bacteroidota	Bacteroidia	Flavobacteriales	NS9_marine_group	NA	ASV_DNA_0063	GGTAATACGGAGGGTGCAAGCGTTATCCGGATTTATTGGGTTTAAAGGGTCCGTAGGCGGGTCTTTAAGTCAGTGGTGAAAGCCTGCAGCTCAACTGTAGAACTGCCATTGATACTGGAGACCTTGAGTACAGCTGAAGTTGGCGGAATGTGTCATGTAGCGGTGAAATGCATAGATATGACACAGAACACCGATTGCGAAGGCAGCTAACTAAACTGTAACTGACGCTGAGGGACGAAAGCGTGGGGAGCGAACAGG	1405	1,799,067,814	6.38E+02	97	0.140400648	3.37E+01	95	0.168595159	2.98E+01	110	0.171692577	1.51E+01	163	0.421286604	2.67E+01	317	0.73906556	2.19E+02	18	0.04755363	1.01E+01
Bacteria	Bacteroidota	Bacteroidia	Flavobacteriales	NS9_marine_group	NA	ASV_DNA_0174	GGTAATACGGAGGGTGCAAGCGTTATCCGGATTTATTAGGTTTAAAGGGTTCGCAGGCGGAATTTTAAGTCAGTGGTGAAAGCCTACAGCTCAACTGTAGAACTGCCATTGAAACTGATATTCTTGAGTATAGATGAAGTGGGCGGAATATGTCATGTAGCGGTGAAATGCATAGATATGACATGGAACACCAATTGCGAAGGCAGCTCACTAAACTATTACTGACGCTCATGAACGAAAGCGTGGGGAGCGAACAGG	0	0	0.00E+00	110	0.15921723	3.82E+01	87	0.154397672	2.73E+01	147	0.229443716	2.01E+01	0	0	0.00E+00	0	0	0.00E+00	0	0	0.00E+00
Bacteria	Bacteroidota	Bacteroidia	Flavobacteriales	NS9_marine_group	NA	ASV_DNA_0181	GGTAATACGGAGGATGCAAGCGTTATCCGGATTTATTGGGTTTAAAGGGTCCGTAGGCGGGAAAATAAGTCAGTGGTGAAAGCCTACAGCTCAACTGTAGAACTGCCATTGATACTGTTTTTCTTGAATTTATATGAAGTGGGCGGAATGCGTCATGTAGCGGTGAAATGCACAGATATGACGCAGAACACCAATTGCGAAGGCAGCTCACTAATGTAATATTGACGCTGAGGGACGAAAGCATGGGGAGCGAACAGG	283	0.362374513	1.28E+02	142	0.20553497	4.94E+01	37	0.065663378	1.16E+01	23	0.035899357	3.15E+00	140	0.361841255	2.30E+01	0	0	0.00E+00	52	0.137377153	2.91E+01
Bacteria	Bacteroidota	Bacteroidia	Flavobacteriales	NS9_marine_group	NA	ASV_DNA_0234	GGTAATACGGAGGGTGCAAGCGTTATCCGGATTTATTGGGTTTAAAGGGTCCGTAGGCGGATCATTAAGTCAGTGGTGAAAGCCGACAGCTCAACTGTCGAACTGCCATTGATACTGGTGATCTTGAGTACGGTTGAAGTAGGCGGAATATGACATGTAGCGGTGAAATGCTTAGATATGTCATAGAACACCGATTGCGAAGGCAGCCTACTAAGCCGTTACTGACGCTGAGGGACGAAAGTGTGGGGAGCGAACAGG	28	0.035853309	1.27E+01	90	0.130268643	3.13E+01	76	0.134876127	2.39E+01	52	0.081163764	7.13E+00	0	0	0.00E+00	34	0.079268861	2.35E+01	0	0	0.00E+00
Bacteria	Bacteroidota	Bacteroidia	Flavobacteriales	NS9_marine_group	NA	ASV_DNA_0283	GGTAATACGGAGGGTGCAAGCGTTATCCGGATTTATTAGGTTTAAAGGGTCCGCAGGCGGAATATTAAGTCAGTGGTGAAAGCCTACAGCTCAACTGTAGAACTGCCATTGAAACTGTTATTCTTGAGTATGGATGAAGTGGGCGGAATATGTCATGTAGCGGTGAAATGCATAGATATGACATGGAACACCAATTGCGAAGGCAGCTCACTAAACCATTACTGACGCTCATGGACGAAAGCGTGGGGAGCGAACAGG	20	0.025609506	9.08E+00	54	0.078161186	1.88E+01	25	0.044367147	7.85E+00	41	0.063994506	5.62E+00	10	0.025845804	1.64E+00	15	0.034971556	1.04E+01	0	0	0.00E+00
Bacteria	Bacteroidota	Bacteroidia	Flavobacteriales	NS9_marine_group	NA	ASV_DNA_0351	GGTAATACGGAGGGTGCAAGCGTTATCCGGATTTATTGGGTTTAAAGGGTCCGTAGGCGGATCATTAAGTCAGTGGTGAAATCCGACAGCTCAACTGTCGAACTGCCATTGATACTGATGATCTTGAGTACGGTTGAAGTAGGCGGAATATGACATGTAGCGGTGAAATGCTTAGATATGTCATGGAACACCGATTGCGAAGGCAGCCTACTAAGCCGTTACTGACGCTGAGGGACGAAAGTGTGGGGAGCGAACAGG	31	0.039694735	1.41E+01	25	0.036185734	8.69E+00	0	0	0.00E+00	33	0.051507773	4.52E+00	0	0	0.00E+00	32	0.074605987	2.21E+01	0	0	0.00E+00
Bacteria	Bacteroidota	Bacteroidia	Flavobacteriales	NS9_marine_group	NA	ASV_DNA_0373	GGTAATACGGAGGGTGCAAGCGTTATCCGGATTTATTGGGTTTAAAGGGTCCGTAGGCGGGTCTTTAAGTCAGTGGTGAAAGCCTGCAGCTTAACTGTAGAATTGCCATTGATACTGGAGACCTTGAGTACACTTGAAGTAAGCGGAATGTGTCATGTAGCGGTGAAATGCTTAGATATGACCCAGAACACCGATCGCGAAAGCAGCTTACTAAATTGTCACTGACGCTGAGGGACGAAAGCGTGGGGAGCGAACAGG	155	0.198473673	7.03E+01	5	0.007237147	1.74E+00	7	0.012422801	2.20E+00	23	0.035899357	3.15E+00	25	0.06461451	4.10E+00	20	0.046628742	1.38E+01	0	0	0.00E+00
Bacteria	Bacteroidota	Bacteroidia	Flavobacteriales	NS9_marine_group	NA	ASV_DNA_0376	GGTAATACGGAGGGTGCAAGCGTTATCCGGATTTATTGGGTTTAAAGGGTCCGTAGGTGGATCGTTAAGTCAGGGGTGAAATCCTACAGCTCAACTGTAGAATTGCCTTTGATACTGACGATCTTGAGTGTGGTCGAAGTTGGCGGAATATGACATGTAGCGGTGAAATGCTTAGAGATGTCATAGAACACCGATTGCGAAGGCAGCCAACTAGGTCATAACTGACACTGAGGGACGAAAGCGTGGGGAGCGAACAGG	3	0.003841426	1.36E+00	0	0	0.00E+00	0	0	0.00E+00	6	0.00936505	8.22E-01	16	0.041353286	2.62E+00	217	0.50592185	1.50E+02	0	0	0.00E+00
Bacteria	Bacteroidota	Bacteroidia	Flavobacteriales	NS9_marine_group	NA	ASV_DNA_0499	GGTAATACGGAGGGTGCAAGCGTTATCCGGATTTATTAGGTTTAAAGGGTCCGCAGGCGGAATATTAAGTCAGTGGTGAAAGCCTACAGCTCAACTGTAGAACTGCCATTGATACTGATATTCTTGAGTATGGATGAAGTGGGCGGAATATGTCATGTAGCGGTGAAATGCATAGATATGACATGGAACACCAATTGCGAAGGCAGCTCACTAAACCATTACTGACGCTCATGGACGAAAGCGTGGGGAGCGAACAGG	11	0.014085228	4.99E+00	32	0.04631774	1.11E+01	0	0	0.00E+00	9	0.014047574	1.23E+00	0	0	0.00E+00	0	0	0.00E+00	11	0.029060552	6.15E+00
Bacteria	Bacteroidota	Bacteroidia	Flavobacteriales	NS9_marine_group	NA	ASV_DNA_0510	GGTAATACGGAGGGTGCAAGCGTTATCCGGATTTATTAGGTTTAAAGGGTTCGCAGGCGGAATTTTAAGTCAGTGGTGAAAGCCTATAGCTCAACTATAGAACTGCCACTGATACTGATATTCTTGAGTGTAGATGAAGTGGGCGGAATATGTCATGTAGCGGTGAAATGCATAGATATGACATGGAACACCAATTGCGAAGGCAGCTCACTAAACTATTACTGACGCTCATGAACGAAAGCATGGGGAGCGAACAGG	0	0	0.00E+00	11	0.015921723	3.82E+00	16	0.028394974	5.02E+00	18	0.028095149	2.47E+00	0	0	0.00E+00	0	0	0.00E+00	0	0	0.00E+00
Bacteria	Bacteroidota	Bacteroidia	Flavobacteriales	NS9_marine_group	NA	ASV_DNA_0551	GGTAATACGGAGGGTCCAAGCGTTATCCGGATTTATTGGGTTTAAAGGGTTCGTAGGCGGGATATTAAGTCAGCGGTGAAAGCCCACAGCTCAACTGTGGAACTGCCGTTGATACTGATATTCTTGAGTTTATTTGGAGTTAGCGGAATATGTCATGTAGCGGTGAAATGCTTAGATATGACATAGAACACCGATCGCGAAAGCAGCTAACTAAGATAATACTGACGCTGAGGAACGAAAGCGTGGGGAGCGAACAGG	27	0.034572833	1.23E+01	5	0.007237147	1.74E+00	7	0.012422801	2.20E+00	5	0.007804208	6.85E-01	38	0.098214055	6.23E+00	9	0.020982934	6.21E+00	4	0.010567473	2.24E+00
Bacteria	Bacteroidota	Bacteroidia	Flavobacteriales	NS9_marine_group	NA	ASV_DNA_0700	GGTAATACGGAGGGTGCAAGCGTTATCCGGATTTATTGGGTTTAAAGGGTTCGTAGGCGGATCAATAAGTCAGTGGTGAAAGCCTGTGGCTCAACCATAGAACTGCCATTGATACTGTTGATCTTGAGTACACTTGAAGTGGGCGGAATGCGTCATGTAGCGGTGAAATGCATAGATATGACGCAGAACACCGATTGCGAAGGCAGCTCACTAAATTGTAACTGACGCTGAGGAACGAAAGCGTGGGGAGCGAACAGG	51	0.065304241	2.31E+01	0	0	0.00E+00	0	0	0.00E+00	3	0.004682525	4.11E-01	6	0.015507482	9.84E-01	2	0.004662874	1.38E+00	0	0	0.00E+00
Bacteria	Bacteroidota	Bacteroidia	Flavobacteriales	NS9_marine_group	NA	ASV_DNA_0702	GGTAATACGGAGGGTGCAAGCGTTATCCGGATTTATTGGGTTTAAAGGGTCCGTAGGCGGATCATTAAGTCAGTGGTGAAATCCGACAGCTCAACTGTCGAACTGCCATTGATACTGATGATCTTGAGTACGGTTGAAGTAGGCGGAATATGACATGTAGCGGTGAAATGCTTAGATATGTCATAGAACACCGATTGCGAAGGCAGCCTACTAAGCCGTTACTGACGCTGAGGGACGAAAGTGTGGGGAGCGAACAGG	0	0	0.00E+00	32	0.04631774	1.11E+01	0	0	0.00E+00	0	0	0.00E+00	8	0.020676643	1.31E+00	0	0	0.00E+00	0	0	0.00E+00
Bacteria	Bacteroidota	Bacteroidia	Flavobacteriales	NS9_marine_group	NA	ASV_DNA_0720	GGTAATACGGAGGGTGCAAGCGTTATCCGGATTTATTGGGTTTAAAGGGTCCGCAGGCGGGATTCTAAGTCAGTGGTGAAAGCCTACAGCTCAACTGTAGAACTGCCATTGATACTGGAATCCTTGAGTGTGGTTGAAGTAGACGGAATATGTCATGTAGCGGTGAAATGCATAGATATGACATAGAACACCAATTGCGTAGGCAGTTTACTAAACCATTACTGACGCTCATGGACGAAAGTGTGGGTAGCGAACAGG	0	0	0.00E+00	9	0.013026864	3.13E+00	0	0	0.00E+00	8	0.012486733	1.10E+00	0	0	0.00E+00	14	0.032640119	9.66E+00	5	0.013209342	2.79E+00
Bacteria	Bacteroidota	Bacteroidia	Flavobacteriales	NS9_marine_group	NA	ASV_DNA_0752	GGTAATACGGAGGGTCCAAGCGTTATCCGGATTTATTGGGTTTAAAGGGTCCGTAGGCGGTATTATAAGTCAGTGGTGAAAGCCTGCAGCTTAACTGTAGAACTGCCATTGAAACTATAGTACTTGAATTCGGTTGAAGTGGGCGGAATATGTCATGTAGCGGTGAAATGCATAGATATGACATAGAACTCCAATTGCGAAGGCAGCTCACTAAGTCGATATTGACGCTGAGGGACGAAAGCGTGGGGAGCGAACAGG	48	0.061462815	2.18E+01	0	0	0.00E+00	0	0	0.00E+00	8	0.012486733	1.10E+00	0	0	0.00E+00	0	0	0.00E+00	0	0	0.00E+00
Bacteria	Bacteroidota	Bacteroidia	Flavobacteriales	NS9_marine_group	NA	ASV_DNA_0787	GGTAATACGGAGGGTGCAAGCGTTATCCGGATTTATTGGGTTTAAAGGGTCCGCAGGCGGATCAATAAGTCAGTGGTGAAAGCCCGCAGCTCAACTGCGGAACTGCCATTGATACTGTTGATCTTGAGTGTGGTTGAAGTGGGCGGAATGTGTCGTGTAGCGGTGAAATGCTTAGATATGACACAGAACACCAATTGCGAAGGCAGCTCACTAAGCCATTACTGACGCTCAGGGACGAAAGCGTGGGGAGCGAACAGG	28	0.035853309	1.27E+01	0	0	0.00E+00	0	0	0.00E+00	4	0.006243366	5.48E-01	0	0	0.00E+00	0	0	0.00E+00	0	0	0.00E+00
Bacteria	Bacteroidota	Bacteroidia	Flavobacteriales	NS9_marine_group	NA	ASV_DNA_0948	GGTAATACGGAGGGTCCAAGCGTTATCCGGATTTATTGGGTTTAAAGGGTCCGTAGGCGGGACATTAAGTCAGTGGTGAAATCCTACAGCTCAACTGTAGAACTGCCATTGATACTGATGTTCTTGAGTACGTTAGAAGTGGGCGGAATATGTCATGTAGCGGTGAAATGCATAGATATGACATAGAACACCGATTGCGAAAGCAGCTCACTATGCCGTTACTGACGCTGAGGGACGAAAGCGTGGGGAGCGAACAGG	30	0.038414259	1.36E+01	0	0	0.00E+00	0	0	0.00E+00	0	0	0.00E+00	0	0	0.00E+00	0	0	0.00E+00	0	0	0.00E+00
Bacteria	Bacteroidota	Bacteroidia	Flavobacteriales	NS9_marine_group	NA	ASV_DNA_1026	GGTAATACGGAGGGTGCAAGCGTTATCCGGATTTATTGGGTTTAAAGGGTCCGTAGGCGGATCATTAAGTCAGTGGTGAAATCCGACAGCTCAACTGTCGAACTGCCATTGATACTGATGATCTTGAGTACGGTTGAAGTAGGCGGAATATGACATGTAGCGGTGAAATGCTTAGATATGTCATAGAACACCGATTGCGAAGGCAGCCTACTAAACCGTTACTGACGCTGAGGGACGAAAGTGTGGGGAGCGAACAGG	0	0	0.00E+00	0	0	0.00E+00	24	0.042592461	7.54E+00	0	0	0.00E+00	0	0	0.00E+00	0	0	0.00E+00	0	0	0.00E+00
Bacteria	Bacteroidota	Bacteroidia	Flavobacteriales	NS9_marine_group	NA	ASV_DNA_1228	GGTAATACGGAGGATGCAAGCGTTATCCGGATTTATTGGGTTTAAAGGGTCCGTAGGCGGAATTTTAAGTCAGTGGTGAAAGCCTGCAGCTCAACTGTAGAACTGCCATTGATACTGAAATTCTTGAATATATATGAAGTGGGCGGAATGCGTCATGTAGCGGTGAAATGCACAGATATGACGCAGAACACCAATTGCGAAGGCAGCTCACTAATGTATTATTGACGCTGAGGGACGAAAGCATGGGGAGCGAACAGG	0	0	0.00E+00	0	0	0.00E+00	0	0	0.00E+00	0	0	0.00E+00	0	0	0.00E+00	0	0	0.00E+00	14	0.036986157	7.82E+00
Bacteria	Bacteroidota	Bacteroidia	Flavobacteriales	NS9_marine_group	NA	ASV_DNA_1239	GGTAATACGGAGGATCCAAGCGTTATCCGGATTTATTGGGTTTAAAGGGTCCGCAGGCGGGAAACTAAGTCAGTGGTGAAATCCTACAGCTTAACTGTAGAACTGCCATTGATACTGGTTTTCTTGAGTGCACCTGAAGTGGGCGGAATGTGTCATGTAGCGGTGAAATGCTTAGATATGACACAGAACACCAATTGCGAAGGCAGCTCACTAAAGTGTCACTGACGCTGAGGGACGAAAGCGTGGGGAGCGAACAGG	0	0	0.00E+00	5	0.007237147	1.74E+00	0	0	0.00E+00	4	0.006243366	5.48E-01	0	0	0.00E+00	0	0	0.00E+00	0	0	0.00E+00
Bacteria	Bacteroidota	Bacteroidia	Flavobacteriales	NS9_marine_group	NA	ASV_DNA_1571	GGTAATACGGAGGATCCAAGCGTTATCCGGATTTATTGGGTTTAAAGGGTCCGCAGGCGGACTATTAAGTCAGTGGTGAAAGTCTGCAGCTTAACTGTAGAATTGCCATTGAAACTGTTAGTCTTGAGTGTGGTTGAAGTGGGCGGAATATGACATGTAGCGGTGAAATGCATAGAGATGTCATAGAACACCAATTGCGAAGGCAGCTCACTAAACCATTACTGACGCTCAGGGACGAAAGCGTGGGTAGCGAACAGG	0	0	0.00E+00	0	0	0.00E+00	0	0	0.00E+00	0	0	0.00E+00	0	0	0.00E+00	6	0.013988623	4.14E+00	0	0	0.00E+00
Bacteria	Bacteroidota	Bacteroidia	Flavobacteriales	Schleiferiaceae	Schleiferia	ASV_DNA_0354	GGTAATACGGAGGGTCCAAGCGTTATCCGGATTTATTGGGTTTAAAGGGTCCGTAGGCGGGAAGATAAGTCAGTGGTGAAAGCCTGTGGCTCAACCATAGAATTGCCATTGATACTGTCTTTCTTGAGTTTACATGATGTGGGCGGAATGTGTCGTGTAGCGGTGAAATGCTTAGATATGACACAGAACACCGATTGCGAAGGCAGCTCACAAACGTAATACTGACGCTGAGGGACGAAAGCGTGGGGAGCGAACAGG	145	0.18566892	6.58E+01	5	0.007237147	1.74E+00	4	0.007098744	1.26E+00	22	0.034338515	3.02E+00	26	0.06719909	4.26E+00	35	0.081600298	2.42E+01	8	0.021134947	4.47E+00
Bacteria	Bacteroidota	Bacteroidia	Flavobacteriales	Weeksellaceae	Apibacter	ASV_DNA_0477	GGTAATACGGAGGGTGCAAGCGTTATCCGGATTTATTGGGTTTAAAGGGTCCGTAGGTGGGCTAATCAGTCAGTGGTGAAATCCTACAGCTTAACTGTAGAACTGCCGTTGATACTGTTAGTCTTGAGTGAGGTTGAAGTAGCTGGAATGTGTAGTGTAGCGGTGAAATGCATAGATATTACACAGAACACCAATTGCGAAGGCAGGTTACTAAGCCTCTACTGACACTGATGGACGAAAGCGTGGGGAGCAAACAGG	0	0	0.00E+00	19	0.027501158	6.60E+00	8	0.014197487	2.51E+00	24	0.037460199	3.29E+00	55	0.142151922	9.02E+00	4	0.009325748	2.76E+00	0	0	0.00E+00
Bacteria	Bacteroidota	Bacteroidia	Flavobacteriales	Weeksellaceae	Apibacter	ASV_DNA_0822	GGTAATACGGAGGGTGCAAGCGTTATCCGGATTTATTGGGTTTAAAGGGTCCGTAGGTGGGCTAATCAGTCAGTGGTGAAATCCTACAGCTTAACTGTAGAACTGCCATTGATACTGTTAGTCTTGAGTGAAGTTGAAGTAGCTGGAATGTGTAGTGTAGCGGTGAAATGCATAGATATTACACAGAACACCAATTGCGAAGGCAGGTTACTAAGCTTCTACTGACACTGATGGACGAAAGCGTGGGGAGCGAACAGG	17	0.02176808	7.72E+00	10	0.014474294	3.48E+00	10	0.017746859	3.14E+00	0	0	0.00E+00	0	0	0.00E+00	0	0	0.00E+00	0	0	0.00E+00
Bacteria	Bacteroidota	Bacteroidia	Sphingobacteriales	NS11-12_marine_group	NA	ASV_DNA_0205	GGTAATACGGAGGGTCCAAGCGTTGTCCGGATTTATTGGGTTTAAAGGGTACGTAGGTGGAACTTTAAGTCAGTGGTGAAAGCCTCCAGCTCAACTGGAGAATTGCCATTGAAACTGAAGTTCTTGAATATGGATGAGGTGGTTGGAATACAACATGTAGCGGTGAAATGCTTAGATATGTTATAGAACACCAATTGCGAAGGCAGATCACTAAACCATTATTGACACTGAGGTACGAAAGCGTGGGGAGCGAACAGG	106	0.135730383	4.81E+01	41	0.059344604	1.43E+01	19	0.033719032	5.97E+00	39	0.060872823	5.35E+00	252	0.651314259	4.13E+01	137	0.319406882	9.45E+01	37	0.097749128	2.07E+01
Bacteria	Bacteroidota	Bacteroidia	Sphingobacteriales	NS11-12_marine_group	NA	ASV_DNA_0214	GGTAATACGGAGGGTCCAAGCGTTGTCCGGATTTATTGGGTTTAAAGGGTACGTAGGCGGAATTTTAAGTCAGTGGTGAAAGCCTCCAGCTCAACTGGAGAATTGCCATTGAAACTGAAGTTCTTGAATATGGATGAGGTGGTTGGAATATAACATGTAGCGGTGAAATGCTTAGATATGTTATAGAACACCAATTGCGAAGGCAGATCACTAAACCATTATTGACGCTGAGGTACGAAAGCGTGGGGAGCGAACAGG	78	0.099877074	3.54E+01	34	0.049212598	1.18E+01	31	0.055015262	9.73E+00	12	0.018730099	1.64E+00	28	0.072368251	4.59E+00	75	0.174857782	5.18E+01	254	0.671034556	1.42E+02
Bacteria	Bacteroidota	Bacteroidia	Sphingobacteriales	NS11-12_marine_group	NA	ASV_DNA_0471	GGTAATACGGAGGGTCCAAGCGTTGTCCGGATTTATTGGGTTTAAAGGGTACGTAGGTGGAATTTTAAGTCAGTGGTGAAAGCCTCCAGCTCAACTGGAGAATTGCCATTGAAACTGAAATTCTTGAATATGGATGAGGTGGTTGGAATACAACATGTAGCGGTGAAATGCTTAGATATGTTATAGAACACCAATTGCGAAGGCAGATCACTAAACCATTATTGACACTGAGGTACGAAAGCGTGGGGAGCGAACAGG	0	0	0.00E+00	0	0	0.00E+00	28	0.049691205	8.79E+00	13	0.020290941	1.78E+00	37	0.095629475	6.07E+00	0	0	0.00E+00	0	0	0.00E+00
Bacteria	Bdellovibrionota	Bdellovibrionia	Bacteriovoracales	Bacteriovoracaceae	Peredibacter	ASV_DNA_0647	GGTAATACGGAGGGTGCAAGCGTTGTTCGGATTTACTGGGCGTAAAGCGCGCGCAGGCGGATCAGCAAGTCAGATGTGAAATCTCGGGGCTCAACCTCGAAACTGCGTCTGAAACTGTTGATCTAGAATGTCATAGGGGGTAGGGGAATTTCACGTGTAGGGGTAAAATCCGTAGAGATGTGAAGGAACACCGGAGGCGAAGGCGCCTACCTGGATGATTATTGACGCTGAGGCGCGAAAGCGTGGGGAGCAAACAGG	81	0.1037185	3.68E+01	0	0	0.00E+00	0	0	0.00E+00	0	0	0.00E+00	0	0	0.00E+00	0	0	0.00E+00	0	0	0.00E+00
Bacteria	Bdellovibrionota	Bdellovibrionia	Bacteriovoracales	Bacteriovoracaceae	Peredibacter	ASV_DNA_1039	GGTAATACGGAGGGTGCAAGCGTTGTTCGGATTTATTGGGCGTAAAGCGCGCGCAGGCGGATCAGCAAGTCAGATGTGAAATCCCAGGGCTCAACCCTGGAACTGCGTCTGAAACTGTTGGTCTAGAATCATAGAGGGGGAAGGGGAATTTCACGTGTAGGGGTAAAATCCGTAGAGATGTGAAGGAACACCAGTGGCGAAGGCGCCTTCCTGGATATGTATTGACGCTGAGGCGCGAAAGCGTGGGGAGCAAACAGG	23	0.029450932	1.04E+01	0	0	0.00E+00	0	0	0.00E+00	0	0	0.00E+00	0	0	0.00E+00	0	0	0.00E+00	0	0	0.00E+00
Bacteria	Bdellovibrionota	Bdellovibrionia	Bacteriovoracales	Bacteriovoracaceae	Peredibacter	ASV_DNA_1068	GGTAATACGGAGGGTGCAAGCGTTGTTCGGATTTATTGGGCGTAAAGCGCGCGCAGGCGGGCTGATAAGTCAGGTGTGAAATCCCGGGGCTCAACCCCGGAACTGCGCCTGAAACTATCAGCCTAGAGTCTTGGAGAGGGAAGGGGAATTTCACGTGTAGGGGTAAAATCCGTAGAGATGTGAAGGAACACCGGAGGCGAAGGCGCCTTCCTGGACAAGTACTGACGCTGAGGCGCGAAAGCGTGGGGAGCAAACAGG	21	0.026889982	9.53E+00	0	0	0.00E+00	0	0	0.00E+00	0	0	0.00E+00	0	0	0.00E+00	0	0	0.00E+00	0	0	0.00E+00
Bacteria	Bdellovibrionota	Bdellovibrionia	Bacteriovoracales	Bacteriovoracaceae	Peredibacter	ASV_DNA_1099	GGTAATACGGAGGGTGCAAGCGTTGTTCGGATTTATTGGGCGTAAAGCGCGCGCAGGCGGACTGGAAAGTCAGATGTGAAATCTCGGGGCTCAACCCCGAAACTGCGTCTGAAACTATCAGTCTAGAATCTTGGAGAGGGAAGGGGAATTTCACGTGTAGGGGTAAAATCCGTAGAGATGTGAAGGAACACCAGAGGCGAAGGCGCCTTCCTGGACAAGTATTGACGCTGAGGCGCGAAAGCGTGGGGAGCAAACAGG	19	0.024329031	8.62E+00	0	0	0.00E+00	0	0	0.00E+00	0	0	0.00E+00	0	0	0.00E+00	0	0	0.00E+00	0	0	0.00E+00
Bacteria	Bdellovibrionota	Bdellovibrionia	Bacteriovoracales	Bacteriovoracaceae	Peredibacter	ASV_DNA_1116	GGTAATACGGAGGGTGCAAGCGTTGTTCGGATTTATTGGGCGTAAAGCGCGCGCAGGCGGATCGGAAAGTCAGATGTGAAATCTCGGGGCTCAACCCCGAAACTGCGTCTGAAACTATCGATCTAGAATCTTGGAGAGGGAAGGGGAATTTCACGTGTAGGGGTAAAATCCGTAGAGATGTGAAGGAACACCAGAGGCGAAGGCGCCTTCCTGGACAAGTATTGACGCTGAGGCGCGAAAGCGTGGGGAGCAAACAGG	18	0.023048556	8.17E+00	0	0	0.00E+00	0	0	0.00E+00	0	0	0.00E+00	0	0	0.00E+00	0	0	0.00E+00	0	0	0.00E+00
Bacteria	Bdellovibrionota	Bdellovibrionia	Bacteriovoracales	Bacteriovoracaceae	Peredibacter	ASV_DNA_1437	GGTAATACGGAGGGTGCAAGCGTTGTTCGGATTTATTGGGCGTAAAGCGCGCGCAGGCGGACTAGCAAGTCAGATGTGAAATCTCGGGGCTCAACCTCGAAACTGCGTCTGAAACTGTTAGTCTAGAATTACAGAGGGGGAAGGGGAATTTCACGTGTAGGGGTAAAATCCGTAGAGATGTGAAGGAACACCGGTGGCGAAGGCGCCTTCCTGGATGTATATTGACGCTGAGGCGCGAAAGCGTGGGGAGCAAACAGG	4	0.005121901	1.82E+00	0	0	0.00E+00	0	0	0.00E+00	0	0	0.00E+00	0	0	0.00E+00	0	0	0.00E+00	0	0	0.00E+00
Bacteria	Bdellovibrionota	Bdellovibrionia	Bacteriovoracales	Bacteriovoracaceae	NA	ASV_DNA_0436	GGTAATACGAAGGGTGCAAGCGTTGTTCGGATTTATTGGGCGTAAAGCGCGCGCAGGCGGACGGCTAAGTCAGATGTGAAATCTCGGGGCTCAACCCCGAAACTGCGTCTGAAACTGGTTGTCTAGAATCTCGGAGAGGAAAGGGGAATTTCGCATGTAGGGGTAAAATCCGTAGAGATGCGAAGGAACACCAGAGGCGAAGGCGCCTTTCTGGACGAGTATTGACGCTGAGGCGCGAAAGCGTGGGGAGCAAACAGG	109	0.139571809	4.95E+01	0	0	0.00E+00	0	0	0.00E+00	10	0.015608416	1.37E+00	36	0.093044894	5.90E+00	21	0.048960179	1.45E+01	0	0	0.00E+00
Bacteria	Bdellovibrionota	Bdellovibrionia	Bacteriovoracales	Bacteriovoracaceae	NA	ASV_DNA_0759	GGTAATACGAAGGGTGCAAGCGTTGTTCGGATTTATTGGGCGTAAAGCGCGCGCAGGCGGGAAATTAAGTCAGGTGTGAAATCTCAGGGCCTAACCCTGAAACTGCGCCTGAAACTGTTTTTCTAGAATTTCGGAGAGGGAAGGAGAATTTCTCGTGTAGGGGTAAAATCCGTAGAGACGAGAAGGAATATCGGTGGCGAAGGCGCCTTCCTGGACGAATATTGACGCTGAGGCGCGAAAGCGTGGGGAGCAAACAGG	19	0.024329031	8.62E+00	3	0.004342288	1.04E+00	4	0.007098744	1.26E+00	23	0.035899357	3.15E+00	0	0	0.00E+00	0	0	0.00E+00	0	0	0.00E+00
Bacteria	Bdellovibrionota	Bdellovibrionia	Bacteriovoracales	Bacteriovoracaceae	NA	ASV_DNA_1492	GGTAATACGAAGGGTGCAAGCGTTGTTCGGATTTATTGGGCGTAAAGCGCGCGCAGGCGGATGGATAAGTCAGATGTGAAATCTCGGGGCTCAACCCCGAAACTGCGTCTGAAACTATTCATCTAGAATATCGGAGAGGGAAGTGGAATTTCGCATGTAGGGGTAAAATCCGTAGAGATGCGAAGGAACACCAGCGGCGAAGGCGGCTTCCTGGACGATTATTGACGCTGAGGCGCGAAAGCGTGGGGAGCAAACAGG	7	0.008963327	3.18E+00	0	0	0.00E+00	0	0	0.00E+00	0	0	0.00E+00	0	0	0.00E+00	0	0	0.00E+00	0	0	0.00E+00
Bacteria	Bdellovibrionota	Bdellovibrionia	Bdellovibrionales	Bdellovibrionaceae	Bdellovibrio	ASV_DNA_0772	GGTAATACGAGGGGTCCAAGCGTTGCTCGGAATCATTGGGCGTAAAGCGGGTGTAGGCGGCTAATTAAGTCAGAAGTGAAAGCCCTGGGCTCAACCCAGGAAGTGCTTTTGAAACTGATTAGCTTGAGTATGAGAGAGGGTAGTGGAATTCCTGGTGTAGTGGTGAAATACGTAGATATCAGGAGGAACATCGGCGGCGAAGGCGGCTGCCTGGCTCAATACTGACGCTCAGACCCGAAAGCGTGGGTAGCAAACAGG	39	0.049938537	1.77E+01	0	0	0.00E+00	0	0	0.00E+00	0	0	0.00E+00	0	0	0.00E+00	13	0.030308682	8.97E+00	0	0	0.00E+00
Bacteria	Bdellovibrionota	Bdellovibrionia	Bdellovibrionales	Bdellovibrionaceae	OM27_clade	ASV_DNA_0202	GGTAATACGGAGGGCGCAAGCGTTGCTCGGAATCACTGGGCGTAAAGCGAACGCAGGCGGTCTGTTAAGTTGGGTGTGAAATCCCGGGGCTCAACCCCGGAACTGCATTCAAAACTGGCAGCCTTGAGTATGGGAGAGGGAAGCGGAATTCCTGGTGTAGAGGTGAAATTCGTAGATATCAGGAGGAACACCAGTGGCGAAAGCGGCTTCCTGGCCCAATACTGACGCTCATGTTCGAAAGCGTGGGGAGCAAACAGG	443	0.567250563	2.01E+02	46	0.066581751	1.60E+01	46	0.081635551	1.44E+01	27	0.042142723	3.70E+00	14	0.036184126	2.30E+00	36	0.083931736	2.48E+01	24	0.06340484	1.34E+01
Bacteria	Bdellovibrionota	Bdellovibrionia	Bdellovibrionales	Bdellovibrionaceae	OM27_clade	ASV_DNA_0455	GGTAATACGGAGGGTGCAAGCGTTGCTCGGAATCACTGGGCGTAAAGCGTACGCAGGCGGCTTGTTAAGTTGGGTGTGAAATCCCTGGGCTCAACCCAGGAACTGCATCCAAAACTGGCAAGCTTGAGTATGGGAGAGGGAAGTGGAATTCCTGGTGTAGAGGTGAAATTCGTTGATATCAGGAGGAACACCGGCGGCGAAGGCGGCTTCCTGGCCCATTACTGACGCTCATGTACGAAAGCGTGGGGAGCAAACAGG	13	0.016646179	5.90E+00	16	0.02315887	5.56E+00	15	0.026620288	4.71E+00	38	0.059311981	5.21E+00	0	0	0.00E+00	0	0	0.00E+00	0	0	0.00E+00
Bacteria	Bdellovibrionota	Bdellovibrionia	Bdellovibrionales	Bdellovibrionaceae	OM27_clade	ASV_DNA_0532	GGTAATACGGAGGGTGCAAGCGTTGCTCGGAATCACTGGGCGTAAAGCGTACGCAGGCGGTTTATCAAGTCGGGTGTGAAAGCCCGGGGCTCAACCCCGGAACAGCACTCGAAACTGGTAGACTTGAGTACGAGAGAGGAAAGCGGAATTCCTGGTGTAGAGGTGAAATTCGTAGATATCAGGAGGAACACCCGTGGCGAAAGCGGCTTTCTGGCTCGATACTGACGCTCATGTACGAAAGCGTGGGGAGCAAACAGG	3	0.003841426	1.36E+00	18	0.026053729	6.26E+00	14	0.024845602	4.40E+00	18	0.028095149	2.47E+00	0	0	0.00E+00	0	0	0.00E+00	0	0	0.00E+00
Bacteria	Bdellovibrionota	Bdellovibrionia	Bdellovibrionales	Bdellovibrionaceae	OM27_clade	ASV_DNA_0565	GGTAATACGGAGGGTGCAAGCGTTGCTCGGAATCACTGGGCGTAAAGCGAACGCAGGCGGACCGTTAAGTTGGGTGTGAAAGCCCAGGGCTCAACCCTGGAACTGCATTCAAAACTGGCGGTCTTGAGTACGGGAGAGGGAAGTGGAATTCCTGGTGTAGAGGTGAAATTCGTAGATATCAGGAGGAACACCTGTGGCGAAAGCGACTTCCTGGCCCGAAACTGACGCTCATGTTCGAAAGCGTGGGGAGCAAACAGG	9	0.011524278	4.08E+00	29	0.041975452	1.01E+01	0	0	0.00E+00	7	0.010925891	9.60E-01	0	0	0.00E+00	0	0	0.00E+00	0	0	0.00E+00
Bacteria	Bdellovibrionota	Bdellovibrionia	Bdellovibrionales	Bdellovibrionaceae	OM27_clade	ASV_DNA_0585	GGTAATACGGAGGGTGCAAGCGTTGCTCGGAATCACTGGGCGTAAAGCGAGCGCAGGCGGCTAGATAAGTCAGGTGTGAAAGCCCGGGGCTCAACCCCGGAACTGCATCTGAAACTGTCTAGCTAGAGTACAGAAGAGGAAGGGGGAATTCCAGGTGTAGAGGTGAAATTCGTAGATATCTGGAGGAACACTCGTGGCGAAGGCGCCTTTCTGGTCTGTTACTGACGCTCATGCTCGAAAGCGTGGGGAGCAAACAGG	9	0.011524278	4.08E+00	22	0.031843446	7.65E+00	14	0.024845602	4.40E+00	6	0.00936505	8.22E-01	0	0	0.00E+00	0	0	0.00E+00	0	0	0.00E+00
Bacteria	Bdellovibrionota	Bdellovibrionia	Bdellovibrionales	Bdellovibrionaceae	OM27_clade	ASV_DNA_0642	GGTAATACGGAGGGTGCAAGCGTTGCTCGGAATTACTGGGCGTAAAGCGTACGCAGGCGGCCAATTAAGTCGGATGTGAAAGCCCTGGGCTCAACCCAGGAACTGCATTCGAAACTGGTTGGCTTGAGTGTGAGAGAGGGAAGTGGAATTCCAGGTGTAGAGGTGAAATTCGTTGATATCTGGAGGAACACCGGCGGCGAAGGCGGCTTCCTGGCTCACAACTGACGCTCATGTACGAAAGCGTGGGTAGCAAACAGG	15	0.01920713	6.81E+00	0	0	0.00E+00	13	0.023070916	4.08E+00	7	0.010925891	9.60E-01	0	0	0.00E+00	0	0	0.00E+00	0	0	0.00E+00
Bacteria	Bdellovibrionota	Bdellovibrionia	Bdellovibrionales	Bdellovibrionaceae	OM27_clade	ASV_DNA_0714	GGTAATACGGAGGGTGCAAGCGTTGCTCGGAATCACTGGGCGTAAAGCGTACGCAGGCGGGACATTAAGTTGGGTGTGAAAGCCCGGGGCTCAACCCCGGAAGTGCACTCAAAACTGGTGACCTAGAATACGGGAGAGGAGAGTGGAATTCCTGGTGTAGAGGTGAAATTCGTAGAGATCAGGAGGAACACCCGTGGCGAAAGCGGCTCTCTGGCCCGATATTGACGCTCATGTACGAAAGCGTGGGGAGCGAACAGG	0	0	0.00E+00	10	0.014474294	3.48E+00	7	0.012422801	2.20E+00	7	0.010925891	9.60E-01	0	0	0.00E+00	0	0	0.00E+00	0	0	0.00E+00
Bacteria	Bdellovibrionota	Bdellovibrionia	Bdellovibrionales	Bdellovibrionaceae	OM27_clade	ASV_DNA_0811	GGTAATACGGAGGGTGCAAGCGTTACTCGGAATTACTGGGCGTAAAGCGTACGCAGGCGGCCAATTAAGTTGGATGTGAAAGCCCTGGGCTCAACCCAGGAATAGCATTCAAAACTGGTTGGCTTGAGTGTGAGAGAGGGAAGTGGAATTCCAGGTGTAGAGGTGAAATTCGTTGATATCTGGAGGAACACCGGCGGCGAAGGCGGCTTCCTGGCTCACAACTGACGCTCATGTACGAAAGCGTGGGTAGCAAACAGG	0	0	0.00E+00	11	0.015921723	3.82E+00	0	0	0.00E+00	0	0	0.00E+00	0	0	0.00E+00	0	0	0.00E+00	0	0	0.00E+00
Bacteria	Bdellovibrionota	Bdellovibrionia	Bdellovibrionales	Bdellovibrionaceae	OM27_clade	ASV_DNA_0834	GGTAATACGGAGGGTGCAAGCGTTGCTCGGAATTACTGGGCGTAAAGCGAGCGCAGGCGGACTATTAAGCCAGATGTGAAAGCCCAAGGCTCAACCTTGGAACTGCATCTGGAACTGGTAGTCTAGAGGATAAGAGGGGGAAGTAGAATTCCTGGTGTAGAGGTGAAATTCGTTGATATCAGGAGGAATACCTGTGGCGAAGGCGGCTTCCTGGCTTATTTCTGACGCTGAGGCTCGAAAGCGTGGGTAGCGAACAGG	0	0	0.00E+00	12	0.017369152	4.17E+00	4	0.007098744	1.26E+00	8	0.012486733	1.10E+00	0	0	0.00E+00	0	0	0.00E+00	0	0	0.00E+00
Bacteria	Bdellovibrionota	Bdellovibrionia	Bdellovibrionales	Bdellovibrionaceae	OM27_clade	ASV_DNA_0935	GGTAATACGAAGGGTGCAAGCGTTGCTCGGATTTACTGGGCGTAAAGCGACCGCAGGCGGTCTGATAGGTCGGGTGTGAAAGCCCAGGGCTCAACCCTGGAACTGCATTCGAAACCCTCAGACTTGAGTATGGGAGAGGAGGGCGGAATTCCTGGTGTAGAGGTGAAATTCGTAGATATCAGGAGGAACGCTCGCGGCGAAGGCGGCTCTCTGGCCCAATACTGACGCTCATGGTCGAAAGCATGGGTAGCGAACGGG	27	0.034572833	1.23E+01	0	0	0.00E+00	0	0	0.00E+00	0	0	0.00E+00	0	0	0.00E+00	0	0	0.00E+00	0	0	0.00E+00
Bacteria	Bdellovibrionota	Bdellovibrionia	Bdellovibrionales	Bdellovibrionaceae	OM27_clade	ASV_DNA_0997	GGTAATACGGAGGGTGCAAGCGTTGCTCGGAATCACTGGGCGTAAAGCGTGCGCAGGCGGCTTATTAAGTCGGATGTGAAAGCCCTGGGCTCAACCCAGGAACTGCATTCGAAACTGGTAAGCTTGAGTATGGGAGAGGGAAGTGGAATTCCAGGTGTAGAGGTGAAATTCGTTGATATCTGGAGGAACACCGGCGGCGAAGGCGGCTTCCTGGCCCATTACTGACGCTCATGCACGAAAGCGTGGGGAGCAAACAGG	5	0.006402377	2.27E+00	11	0.015921723	3.82E+00	0	0	0.00E+00	0	0	0.00E+00	0	0	0.00E+00	0	0	0.00E+00	0	0	0.00E+00
Bacteria	Bdellovibrionota	Bdellovibrionia	Bdellovibrionales	Bdellovibrionaceae	OM27_clade	ASV_DNA_1011	GGTAATACGGAGGGTGCAAGCGTTGCTCGGAATCACTGGGCGTAAAGCGCACGCAGGCGGCTTGTTAAGTCGGGTGTGAAAGCCCCGGGCTCAACCCGGGAACTGCATTCGAAACTGGCAGGCTTGAGTTCGAGAGAGGGTGGTGGAATTCCTGGTGTAGAGGTGAAATTCGTTGATATCAGGAGGAACACCGGCGGCGAAGGCGGCCACCTGGCTCGATACTGACGCTCATGTGCGAAAGCGTGGGGAGCAAACAGG	0	0	0.00E+00	5	0.007237147	1.74E+00	0	0	0.00E+00	8	0.012486733	1.10E+00	0	0	0.00E+00	0	0	0.00E+00	0	0	0.00E+00
Bacteria	Bdellovibrionota	Bdellovibrionia	Bdellovibrionales	Bdellovibrionaceae	OM27_clade	ASV_DNA_1053	GGTAATACGGAGGGTGCAAGCGTTGCTCGGAATTACTGGGCGTAAAGCGAACGCAGGCGGCTTATTAAGTCGGGTGTGAAAGCCCTGGGCTCAACCCAGGAATTGCATTCGAAACTGGTAGGCTTGAGTCCGAGAGAGGGAGGTGGAATTCCAGGTGTAGAGGTGAAATTCGTTGATATCTGGAGGAACACCGGTGGCGAAGGCGGCCTCCTGGCTCGGTACTGACGCTCATGTTCGAAAGCGTGGGGAGCAAACAGG	0	0	0.00E+00	0	0	0.00E+00	8	0.014197487	2.51E+00	6	0.00936505	8.22E-01	0	0	0.00E+00	0	0	0.00E+00	0	0	0.00E+00
Bacteria	Bdellovibrionota	Bdellovibrionia	Bdellovibrionales	Bdellovibrionaceae	OM27_clade	ASV_DNA_1083	GGTAATACGGAGGGTGCAAGCGTTGCTCGGAATCACTGGGCGTAAAGCGTACGCAGGCGGCTTAGTAAGTTGGGTGTGAAATCCCGGGGCTCAACCCCGGAACTGCATTCAAAACTGCTAGGCTTGAATACGGGAGAGGGAAGTGGAATTCCTGGTGTAGAGGTGAAATTCGTAGATATCAGGAGGAACACCAGTGGCGAAAGCGACTTCCTGGCCCGATATTGACGCTCATGTACGAAAGCATGGGGAGCAAACAGG	9	0.011524278	4.08E+00	0	0	0.00E+00	0	0	0.00E+00	0	0	0.00E+00	0	0	0.00E+00	0	0	0.00E+00	0	0	0.00E+00
Bacteria	Bdellovibrionota	Bdellovibrionia	Bdellovibrionales	Bdellovibrionaceae	OM27_clade	ASV_DNA_1169	GGTAATACGGAGGGTGCAAGCGTTGCTCGGAATTACTGGGCGTAAAGGGTCCGCAGGCGGGTATTTAAGTCGGATGTGAAAGCCCAGGGCTCAACTCTGGAACTGCATTCGAAACTGGATACCTCGAGTACGGGAGAGGAGAGCGGAATTCCTGGTGTAGAGGTGAAATTCGTAGATATCAGGAGGAACACCCGTGGCGAAAGCGGCTCTCTGGCCCGATACTGACGCTCATGGACGAAAGCGTGGGGAGCAAACAGG	16	0.020487605	7.26E+00	0	0	0.00E+00	0	0	0.00E+00	0	0	0.00E+00	0	0	0.00E+00	0	0	0.00E+00	0	0	0.00E+00
Bacteria	Bdellovibrionota	Bdellovibrionia	Bdellovibrionales	Bdellovibrionaceae	OM27_clade	ASV_DNA_1262	GGTAATACGGAGGGTGCAAGCGTTACTCGGAATTACTGGGCGTAAAGGGAGCGCAGGCGGTCTATTAAGTCAGGTGTGAAAGCCCGGGGCTCAACCCCGGAAATGCACCTGAAACTGGTAGACTTGAGGATGAGAGAGGAAAGTAGAATTTCTGGTGTAGAGGTGAAATTCGTTGATATCAGAAGGAATACCCGTGGCGAAGGCGGCTTTCTGGCTCATTTCTGACGCTGAGGCTCGAAAGTGTGGGTAGCAAACAGG	0	0	0.00E+00	5	0.007237147	1.74E+00	0	0	0.00E+00	0	0	0.00E+00	0	0	0.00E+00	0	0	0.00E+00	0	0	0.00E+00
Bacteria	Bdellovibrionota	Bdellovibrionia	Bdellovibrionales	Bdellovibrionaceae	OM27_clade	ASV_DNA_1284	GGTAATACGGAGGGCGCAAGCGTTGCTCGGAATCACTGGGCGTAAAGGGTGCGCAGGCGGTTTATTAAGTCAAATGTGAAAGCCCAGGGCTCAACCCTGGAACTGCATCTGAAACTGGTAAACTTGAGTATGAGAGAGGAAAGTGGAATTCCTGGTGTAGAGGTGAAATTCGTTGATATCAGGAGGAACATCAGTGGCGAAGGCGACTTTCTGGCTCATAACTGACGCTCATGCACGAAAGTGTGGGTAGCAAACAGG	0	0	0.00E+00	2	0.002894859	6.95E-01	4	0.007098744	1.26E+00	0	0	0.00E+00	0	0	0.00E+00	0	0	0.00E+00	0	0	0.00E+00
Bacteria	Bdellovibrionota	Bdellovibrionia	Bdellovibrionales	Bdellovibrionaceae	OM27_clade	ASV_DNA_1436	GGTAATACGGAGGGTGCAAGCGTTGCTCGGAATCACTGGGCGTAAAGCGTACGCAGGCGGGACATTAAGTTGGGTGTGAAAGCCCGGGGCTCAACCCCGGAAGTGCACTCAAAACTGGTGACCTAGAATACGGGAGAGGAGAGTGGAATTCCTGGTGTAGAGGTGAAATTCGTAGAGATCAGGAGGAACACCCGTGGCGAAAGCGACTCTCTGGCCCGATATTGACGCTCATGTACGAAAGCGTGGGGAGCGAACAGG	8	0.010243802	3.63E+00	0	0	0.00E+00	0	0	0.00E+00	0	0	0.00E+00	0	0	0.00E+00	0	0	0.00E+00	0	0	0.00E+00
Bacteria	Bdellovibrionota	Bdellovibrionia	Bdellovibrionales	Bdellovibrionaceae	OM27_clade	ASV_DNA_1469	GGTAATACGGAGGGTGCAAGCGTTGCTCGGAATTACTGGGCGTAAAGCGAGCGCAGGCGGATTATTAAGCCAGATGTGAAAGCCCGGAGCTCAACTCCGGAACTGCATCTGTAACTGGTAATCTAGAGGATATGAGAGGGAAGTAGAATTCCTGGTGTAGAGGTGAAATTCGTTGATATCAGGAGGAATACCTGTGGCGAAGGCGGCTTCCTGGCATATTTCTGACGCTGAGGCTCGAAAGCGTGGGTAGCGAACAGG	0	0	0.00E+00	7	0.010132006	2.43E+00	0	0	0.00E+00	0	0	0.00E+00	0	0	0.00E+00	0	0	0.00E+00	0	0	0.00E+00
Bacteria	Bdellovibrionota	Bdellovibrionia	Bdellovibrionales	Bdellovibrionaceae	OM27_clade	ASV_DNA_1525	GGTAATACGGAGGGTGCAAGCGTTGCTCGGAATTACTGGGCGTAAAGCGAACGCAGGCGGCTTGTTAAGTCGGGTGTGAAAGCCCTGGGCTCAACCCAGGAATTGCATTCGAAACTGGCAGGCTTGAGTCCGAGAGAGGGAGGTGGAATTCCAGGTGTAGAGGTGAAATTCGTTGATATCTGGAGGAACACCGGTGGCGAAGGCGGCCTCCTGGCTCGGTACTGACGCTCATGTTCGAAAGCGTGGGGAGCAAACAGG	0	0	0.00E+00	6	0.008684576	2.09E+00	0	0	0.00E+00	0	0	0.00E+00	0	0	0.00E+00	0	0	0.00E+00	0	0	0.00E+00
Bacteria	Bdellovibrionota	Oligoflexia	Oligoflexales	NA	NA	ASV_DNA_0564	GGTAATACGAAAGGTCCGAGCGTTGTTCGGAATCATTGGGCGTAAAGCGCACGTAGGCGGATTGGTGTGTCGATTGTGAAAGCCCAGGGCTCAACCCTGGAATTGCAGTCGAAACTGCCAATCTTGAATACTTGATAGGGTGGGAGAATTCCTGGTGGAGCAGTGAAATGCGTAGAGATCAGGAGGAATACCGGAGGCGAAGGCGCCTGCCTGGCAAGATATTGACGCTGAGGTGCGAAAGCGTGGGGAGCAAACAGG	111	0.14213276	5.04E+01	0	0	0.00E+00	0	0	0.00E+00	0	0	0.00E+00	0	0	0.00E+00	0	0	0.00E+00	0	0	0.00E+00
Bacteria	Bdellovibrionota	Oligoflexia	Oligoflexales	NA	NA	ASV_DNA_1333	GGTAATACGAAAGGTGCAAGCGTTGTTCGGAATAACTGGGCGTAAAGCGCGCGTAGGCGGGACCATATGTCGATTGTGAAAGCCCTGGGCTCAACCCGGGAATTGCAGTCGAAACTGTGGACCTTGAATATCTGAGGGGGTGGGGGAATTCCTGGTGGAGCAGTGAAATGCGTAGAGATCAGGAGGAACATCTGAGGCGAAGGCGCCTACCTGGCAGAATATTGACGCTGATGTGCGAAAGCGTGGGGAGCAAACAGG	10	0.012804753	4.54E+00	0	0	0.00E+00	0	0	0.00E+00	0	0	0.00E+00	0	0	0.00E+00	0	0	0.00E+00	0	0	0.00E+00
Bacteria	Bdellovibrionota	Oligoflexia	Oligoflexales	NA	NA	ASV_DNA_1505	GGTAATACGGAAGGTGCAAGCGTTGTTCGGATTGACTGGGCGTAAAGCGCGCGTAGGCGGGTTTATATGTCGATTGTGAAATCCCCGGGCTCAACCTGGGAATTGCAGTCGAAACTGTAGATCTTGAATGTCTGAGGGGTTGGCGGAATTCCAGGTGTAGGAGTGAAATCCGTAGATATCTGGAGGAACACCGGTGGCGAAGGCGGCTAACTGGCAGAACATTGACGCTGAGGTGCGAAAGCGTGGGGAGCAAACAGG	0	0	0.00E+00	0	0	0.00E+00	0	0	0.00E+00	7	0.010925891	9.60E-01	0	0	0.00E+00	0	0	0.00E+00	0	0	0.00E+00
Bacteria	Campilobacterota	Campylobacteria	Campylobacterales	Arcobacteraceae	Halarcobacter	ASV_DNA_0468	GGTAATACGGAGGGCGCAAGCGTTACTCGGAATCACTGGGCGTAAAGAGCGTGTAGGCGGGTTAATAAGTCAGAAGTGAAATCCTATAGCTCAACTATAGAACTGCTTTTGAAACTGTTAACCTAGAATATGGGAGAGGTAGATGGAATTTCTGGTGTAGGGGTAAAATCCGTAGAGATCAGAAGGAATACCGATTGCGAAGGCGATCTACTGGAACATTATTGACGCTGAGACGCGAAAGCGTGGGGAGCAAACAGG	0	0	0.00E+00	0	0	0.00E+00	0	0	0.00E+00	0	0	0.00E+00	53	0.136982761	8.69E+00	38	0.08859461	2.62E+01	28	0.073972313	1.56E+01
Bacteria	Campilobacterota	Campylobacteria	Campylobacterales	Arcobacteraceae	NA	ASV_DNA_0069	GGTAATACGGGGGGTGCAAGCGTTACTCGGAATCACTGGGCGTAAAGAGCATGTAGGCTGGTTTGTAAGTTGGAAGTGAAATCCTATGGCTTAACCATAGAACTGCTTCCAAAACTGCAGACCTAGAATATGGGAGAGGTAGATGGAATTTCTGGTGTAGGGGTAAAATCCGTAGAGATCAGAAGGAATACCGATTGCGAAGGCGATCTACTGGAACATTATTGACGCTGAGATGCGAAAGCGTGGGGAGCAAACAGG	126	0.161339889	5.72E+01	118	0.170796665	4.10E+01	190	0.337190317	5.97E+01	114	0.177935943	1.56E+01	94	0.242950557	1.54E+01	107	0.249463769	7.38E+01	252	0.665750819	1.41E+02
Bacteria	Campilobacterota	Campylobacteria	Campylobacterales	Arcobacteraceae	NA	ASV_DNA_0339	GGTAATACGGGGGGTGCAAGCGTTACTCGGAATCACTGGGCGTAAAGAGCATGTAGGCTGGTTTGTAAGTTGGAAGTGAAATCCTATGGCTTAACCATAGAACTGCTTCCAAAACTGGAGACCTAGAATATGGGAGAGGTAGATGGAATTTCTGGTGTAGGGGTAAAATCCGTAGAGATCAGAAGGAATACCGATTGCGAAGGCGATCTACTGGAACATTATTGACGCTGAGATGCGAAAGCGTGGGGAGCAAACAGG	76	0.097316124	3.45E+01	0	0	0.00E+00	0	0	0.00E+00	0	0	0.00E+00	0	0	0.00E+00	0	0	0.00E+00	119	0.314382331	6.65E+01
Bacteria	Campilobacterota	Campylobacteria	Campylobacterales	Arcobacteraceae	NA	ASV_DNA_0494	GGTAATACGGAGGGTGCAAGCGTTACTCGGAATCACTGGGCGTAAAGAGCGTGTAGGCGGATAAATAAGTTGGAAGTGAAATCCTATGGCTCAACCATAGAACTGCTTTCAAAACTGTTAATCTAGAATATGGGAGAGGTAGATGGAATTTCTGGTGTAGGGGTAAAATCCGTAGAGATCAGAAGGAATACCGATTGCGAAGGCGATCTACTGGAACATTATTGACGCTGAGACGCGAAAGCGTGGGGAGCAAACAGG	101	0.129328007	4.58E+01	31	0.04487031	1.08E+01	0	0	0.00E+00	6	0.00936505	8.22E-01	17	0.043937867	2.79E+00	0	0	0.00E+00	0	0	0.00E+00
Bacteria	Campilobacterota	Campylobacteria	Campylobacterales	Arcobacteraceae	NA	ASV_DNA_0693	GGTAATACGGGGGGTGCAAGCGTTACTCGGAATCACTGGGCGTAAAGAGCATGTAGGCTGTTAGATAAGTTGGAAGTGAAATCCTATGGCTCAACCATAGAACTGCTTCCAAAACTGTTTAACTAGAGTATGGGAGAGGTAGATGGAATTTCTGGTGTAGGGGTAAAATCCGTAGAGATCAGAAGGAATACCGATTGCGAAGGCGATCTACTGGAACATTACTGACGCTGAGATGCGAAAGCGTGGGGAGCAAACAGG	9	0.011524278	4.08E+00	59	0.085398333	2.05E+01	0	0	0.00E+00	0	0	0.00E+00	0	0	0.00E+00	0	0	0.00E+00	0	0	0.00E+00
Bacteria	Campilobacterota	Campylobacteria	Campylobacterales	Arcobacteraceae	NA	ASV_DNA_0806	CGCGGTAATACGGAGGGTGCAAGCGTTACTCGGAATCACTGGGCGTAAAGAGCATGTAGGCGGATAGAAAAGTCAGAAGTGAAATCCTATAGCTCAACTATAGAACTGCTTTTGAAACTCTTTATCTAGAATATGGGAGAGGTAGATGGAATTTCTGGTGTAGGGGTAAAATCCGTAGAGATCAGAAGGAATACCGATTGCGAAGGCGATCTACTGGAACATTATTGACGCTGAGATGCGAAAGCGTGGGGAGCAAACAGGC	0	0	0.00E+00	0	0	0.00E+00	0	0	0.00E+00	0	0	0.00E+00	14	0.036184126	2.30E+00	0	0	0.00E+00	12	0.03170242	6.71E+00
Bacteria	Campilobacterota	Campylobacteria	Campylobacterales	Arcobacteraceae	NA	ASV_DNA_0832	GGTAATACGGAGGGTGCAAGCGTTACTCGGAATCACTGGGCGTAAAGAGCATGTAGGCGGGATAGTAAGTCAGAAGTGAAATCCTATAGCTCAACTATAGAACTGCTTTTGAAACTGCTAACCTAGAATATGGGAGAGGTAGATGGAATTTCTGGTGTAGGGGTAAAATCCGTAGAGATCAGAAGGAATACCGATTGCGAAGGCGATCTACTGGAACATTATTGACGCTCAGATGCGAAAGCGTGGGGAGCAAACAGG	0	0	0.00E+00	0	0	0.00E+00	0	0	0.00E+00	31	0.04838609	4.25E+00	0	0	0.00E+00	0	0	0.00E+00	0	0	0.00E+00
Bacteria	Chloroflexi	Dehalococcoidia	SAR202_clade	NA	NA	ASV_DNA_0149	GGTAATACGTAGGTTGCGAACGTTGTCCGGAATCACTGGGCGTAAAGGGTCCGTAGGCGGTTTAACAAGTCTCATATGAAAGCTTCAAGCTCAACTTGGAGATGTTGTGAGATACTGTTAGACTCGAGACTGTTAGAGGTAAGTGGAATTCCAGGTGTAGTGGTGAAATGCGTAGATATCTGGAGGAACACCAGTGGCGAAAGCGACTTACTGGGACAGTTCTGACGCTAAGGGACGAAAGCGTGGGGAGCGAACCGG	70	0.089633272	3.18E+01	98	0.141848078	3.41E+01	118	0.209412934	3.70E+01	188	0.293438222	2.58E+01	0	0	0.00E+00	0	0	0.00E+00	0	0	0.00E+00
Bacteria	Chloroflexi	Dehalococcoidia	SAR202_clade	NA	NA	ASV_DNA_0159	GGTAATACGTAGGTCACAAATGTTATCCGGAATTATTGGGCGTAAAGGGTCCGTAGGCGGTTCGGTAAGTCTCCTGTGAAATCTTCAGGCTCAACTTGAAGAGGTCGGGGGATACTGCTGAACTTGAGACAGACAGAGGCAAATGGAATTCCCGGTGTAGTGGTGAAATGCGTAGATATCGGGAGGAACACCAGTGGCGAAAGCGGTTTGCTGGGTCTGTTCTGACGCTGAGGGACGAAAGCGTGGGTAGCAAACCGG	61	0.078108994	2.77E+01	88	0.127373784	3.06E+01	113	0.200539505	3.55E+01	150	0.234126241	2.06E+01	0	0	0.00E+00	0	0	0.00E+00	0	0	0.00E+00
Bacteria	Chloroflexi	Dehalococcoidia	SAR202_clade	NA	NA	ASV_DNA_0250	GGTAATACGTAGGATGCGAGCGTTGTCCGGAATTATTGGGCGTAAAGGGCGTCTAGGTGGATTAATAAGTCCTGTGTGAAATCTCTTGGCTCAACCAAGAAAGGTCACAGGAAACTATTAGTCTAGAGGTCATGAGAGGTAAGTGGAATTCACAGAGTAGTGGTGAAATGCGTAGATACTGTGAGGAACACCAGAGGCGAAAGCGACTTACTAGCATGAATCTGACACTAAAGCGCGAAAGTGTGGGTAGCAAACCGG	32	0.04097521	1.45E+01	39	0.056449745	1.36E+01	32	0.056789948	1.00E+01	88	0.137354061	1.21E+01	0	0	0.00E+00	0	0	0.00E+00	0	0	0.00E+00
Bacteria	Chloroflexi	Dehalococcoidia	SAR202_clade	NA	NA	ASV_DNA_0308	GGTAATACGTAGGGGGCAAGCGTTGTCCGGAATTACTGGGCGTAAAGGGCCTGTAGGCGGCATGGTAAGTCCGTAGTGAAATCTCCCGGCTTAACTGGGAGCGGTCTATGGATACTGCCAAGCTAGAGATCATCAGAGGAGAGCGGAATTCCCGGTGTAGTGGTGAAATGCGTAGATATCGGGAGGAACACCAGTGGCGAAAGCGGCTCTCTGGGGTGGTTCTGACGCTGAGGGGCGAAAGCGTGGGGAGCAAACCGG	22	0.028170457	9.98E+00	36	0.052107457	1.25E+01	20	0.035493718	6.28E+00	89	0.138914903	1.22E+01	0	0	0.00E+00	0	0	0.00E+00	0	0	0.00E+00
Bacteria	Chloroflexi	Dehalococcoidia	SAR202_clade	NA	NA	ASV_DNA_0321	GGTAATACGTAGGTCACAAACGTTGTCCGGAATTATTGGGCGTAAAGGGTCCGTAGGCGGTTCGGTAAGTCTCCTGTGAAATCTTCAGGCTCAACTTGAAGAGGTCGGGGGATACTGCCGGACTAGAGACAGACAGAGGCAAATGGAATTCCCGGTGTAGTGGTGAAATGCGTAGATATCGGGAGGAACACCAGTGGCGAAAGCGGTTTGCTGGGTCTGTTCTGACGCTGAGGGACGAAAGCGTGGGTAGCAAACCGG	19	0.024329031	8.62E+00	36	0.052107457	1.25E+01	25	0.044367147	7.85E+00	55	0.085846288	7.54E+00	0	0	0.00E+00	0	0	0.00E+00	0	0	0.00E+00
Bacteria	Chloroflexi	Dehalococcoidia	SAR202_clade	NA	NA	ASV_DNA_0614	GGTAATACGTAGGAGGCAAGCGTTGTCCGGATTTATTGGGCGTAAAGGGCGTGCAGGTGGCATAGAAAGTTTTTGTTGAAATCTCCCGGCTTAACTGGGAGGGGTGCAAGAATACTTCTAAGCTAGAGGGCAGTAGAGGAAAGTGGAATTCATGGTGTAGTGGTGAAATGCGTAGATATCATGAGGAACACCAGTGGCGAAAGCGGCTTTCTGGGCTGCACCTGACACTGAGGCGCGAAAGCATGGGTAGCAAACCGG	5	0.006402377	2.27E+00	10	0.014474294	3.48E+00	7	0.012422801	2.20E+00	26	0.040581882	3.56E+00	0	0	0.00E+00	0	0	0.00E+00	0	0	0.00E+00
Bacteria	Chloroflexi	Dehalococcoidia	SAR202_clade	NA	NA	ASV_DNA_0711	GGTAATACGTAGGAGGCGAGCGTTGTCCGGATTTACTGGGCGTAAAGGGCGAGTAGGCGGTCTATTAAGTCTCATGTGAAATCTCCCGGCTTAACTGGGAGGGGTCATGGGAAACTGGTAGACTTGAGGGCAGTAGAGGAGAGTGGAATTCCCGGAGTAGCGGTGATATGCGTAGATACCGGGAGGAACACCCGAGGCGAAGGCGACTCTCTGGGCTGTACCTGACGCTGAGGCGCGAAAGCATGGGGAGCGAACCGG	0	0	0.00E+00	0	0	0.00E+00	6	0.010648115	1.88E+00	24	0.037460199	3.29E+00	0	0	0.00E+00	0	0	0.00E+00	0	0	0.00E+00
Bacteria	Chloroflexi	Dehalococcoidia	SAR202_clade	NA	NA	ASV_DNA_0750	GGTAATACGTAGGAACCGAGCGTTGTCCGAATTTACTGGGCGTAAAGAGCGCGTAGGTGGTTTGTTAAGTCTCATGTGTAATCTCCCGGCTCAACTGGGAGGGGTCATGGGATACTGGCAGACTAGAGGTTGTCAGAGGAAAGCGGAATTCCAGGAGTAGTGGTGAAATGCGTAGATACCTGGAGGAACACCAGAGGCGAAGGCGGCTTTCTGGGACACACCTGACACTGAGGCGCGAAAGCGTGGGGAGCGAACCGG	0	0	0.00E+00	0	0	0.00E+00	9	0.015972173	2.83E+00	14	0.021851782	1.92E+00	0	0	0.00E+00	0	0	0.00E+00	0	0	0.00E+00
Bacteria	Chloroflexi	Dehalococcoidia	SAR202_clade	NA	NA	ASV_DNA_0877	GGTAATACGTAGGATGCGAGCGTTGTCCGGAATTATTGGGCGTAAAGGGCGTCTAGGTGGATTAATAAGTCCTGTGTGAAATCTCTTGGCTCAACCAAGAAAGGTCACAGGAAACTGTTAGTCTAGAGGTCATGAGAGGTAAGTGGAATTCACAGAGTAGTGGTGAAATGCGTAGATACTGTGAGGAACACCAGAGGCGAAAGCGACTTACTAGCATGAATCTGACACTAAAGCGCGAAAGTGTGGGTAGCAAACCGG	0	0	0.00E+00	0	0	0.00E+00	0	0	0.00E+00	39	0.060872823	5.35E+00	0	0	0.00E+00	0	0	0.00E+00	0	0	0.00E+00
Bacteria	Chloroflexi	Dehalococcoidia	SAR202_clade	NA	NA	ASV_DNA_1149	GGTAATACGTAGGATGCGAGCGTTGTCCGGAATTATTGGGCGTAAAGGGCGTCTAGGTGGATTAATTAGTCCTGTGTGAAATCTCTTGGCTCAACCAAGAAAGGTCACAGGAAACTGTTGAACTAGAGGTCATCAGAGGTAAGTGGAATTCACGGAGTAGTGGTGAAATGCGTAGATACCGTGAGGAACACCAGAGGCGAAAGCGACTTACTAGGATGAACCTGACACTAAAGCGCGAAAGCGTGGGTAGCAAACCGG	0	0	0.00E+00	0	0	0.00E+00	0	0	0.00E+00	14	0.021851782	1.92E+00	0	0	0.00E+00	0	0	0.00E+00	0	0	0.00E+00
Bacteria	Chloroflexi	Dehalococcoidia	SAR202_clade	NA	NA	ASV_DNA_1398	GGTAATACGTAGGGAGCGAGCGTTACCCGGAATTACTGGGCGTAAAGAGCACGTAGGCGGTTGGATAAGTCTTCTGTGAAAGCTCCTGGCTTAACTGGGAGAGGTCAGGGGATACTATTCGACTTGAGGACTGTAGAGGTAAGCGGAATTCCCGGTGTAGCGGTGAAATGCGTAGATATCGGGAGGAACACCAGCGGCGAAAGCGGCTTACTGGGCAGTGCCTGACGCTGAGGTGCGAGAGCGTGGGGAGCAAACTGG	0	0	0.00E+00	0	0	0.00E+00	5	0.008873429	1.57E+00	4	0.006243366	5.48E-01	0	0	0.00E+00	0	0	0.00E+00	0	0	0.00E+00
Bacteria	Chloroflexi	JG30-KF-CM66	NA	NA	NA	ASV_DNA_0459	GGTAATACGTAGGTGGCAAACGTTGTCCGGATTCACTGGGCGTAAAGCGCGCGCAGGCGGATTGGTAAGTCGATTAGGTGAAATCTCCAGGCTCAACTTGGAGAGGCCCTGCGATACTGCCAATCTAGAGGCATCTAGAGGAGAGTGGAATTAACAGTGGAGGGGTGGAATCCGTAGATATTGTTAGGAACACCAGTGGCGAAAGCGGCTCTCTGGGGATGTACTGACGCTGAGGCGCGAAAGCGTGGGGAGCGAACGGG	0	0	0.00E+00	15	0.02171144	5.21E+00	6	0.010648115	1.88E+00	47	0.073359555	6.44E+00	0	0	0.00E+00	0	0	0.00E+00	0	0	0.00E+00
Bacteria	Chloroflexi	TK17	NA	NA	NA	ASV_DNA_1130	GGTAATACGTAGGTGGCAAGCGTTATCCGGAATTACTGGGCGTAAAGCGTACGTAGGCGGTTTGGTAAGTCTGTCGTGAAATCTCCCGGCTCAACCGGGAGCGGTCGATGGAAACTGCCAGACTTGAGGAGCGTAGAAGTGAGCGGAATTCCCGGTGTAGCGGTGATATGCGTAGATATCGGGAGGAACACCAGTGGCGAAAGCGGCTCACTAGGCGCCACCTGACGCTGAGGTACGAAAGCGTGGGGAGCAAACCGG	0	0	0.00E+00	4	0.005789717	1.39E+00	0	0	0.00E+00	0	0	0.00E+00	0	0	0.00E+00	0	0	0.00E+00	0	0	0.00E+00
Bacteria	Cyanobacteria	Cyanobacteriia	Synechococcales	Cyanobiaceae	Synechococcus_CC9902	ASV_DNA_1428	GGTAATACGGGAGTGGCAAGCGTTATCCGGAATTATTGGGCGTAAAGCGTCCGCAGGCGGCCCTACAAGTCTGCTGTTAAAAAGTGGAGCTTAACTCCATCATGGCAGTGGAAACTGTTGGGCTCGAGTGTGGTAGGGGCAGAGGGAATTCCCGGTGTAGCGGTGAAATGCGTAGATATCGGGAAGAACACCAGTGGCGAAGGCGCTCTGCTGGGCCATCACTGACGCTCATGGACGAAAGCCAGGGGAGCGAAAGGG	0	0	0.00E+00	0	0	0.00E+00	0	0	0.00E+00	0	0	0.00E+00	0	0	0.00E+00	6	0.013988623	4.14E+00	0	0	0.00E+00
Bacteria	Dadabacteria	Dadabacteriia	Dadabacteriales	NA	NA	ASV_DNA_0282	GGTAATACGGAGGGGGCAAACGTTATTCGGATTTACTGGGCGTAAAGGGTTCGTAGGCGGTTTTTTAAGTTAGATGTGAAAGCTTGGAGCTTAACTTCAAAATTGCATCTAAAACTGAATTACTAGATTCTTGGAGAGGTAGATGGAATTACCGGTGTAGCGGTGAAATGCGTAGATATCGGTAGGAACACCAGTGGCGAAAGCGATCTACTGGACAAGTAATGACGCTGAGGGACGAAAGCGTGGGTAGCAAACAGG	21	0.026889982	9.53E+00	53	0.076713756	1.84E+01	21	0.037268403	6.59E+00	73	0.113941437	1.00E+01	8	0.020676643	1.31E+00	0	0	0.00E+00	0	0	0.00E+00
Bacteria	Dependentiae	Babeliae	Babeliales	UBA12409	NA	ASV_DNA_0785	GGTAATACGAGGGGTGCAAGCGTTATTCGGAATTACTGGGCGTAAAGGGTGTGTAGACGGCACTTTAAGTCAATTGTTAAATTCCCCGGCTCAACCGGGGGTCAGCGATTGAAACTAGAGAGCTAGAGAATGGAAGAGAGAAGTGGAATTCTCGGAGTAGCGGTAAAATGCGTAGATCTCGAGAGGAACACCGATGGCGAAGGCAGCTTCTTGGTCCATTTCTGACGTTGAGACACGAAAGCGTGGGGAGCAAACAGG	0	0	0.00E+00	0	0	0.00E+00	5	0.008873429	1.57E+00	5	0.007804208	6.85E-01	8	0.020676643	1.31E+00	10	0.023314371	6.90E+00	0	0	0.00E+00
Bacteria	Dependentiae	Babeliae	Babeliales	Vermiphilaceae	NA	ASV_DNA_0391	GGTAATACGAGGGGTGCAAGCGTTATTCGGAATCATTGGGCGTAAAGGGTGCGTAGACGGCGTGTTAAGTCAGTTGTTAAATTTTCCAGCCTAACTGGAAACCTGCGATTGAAACTGTCATGCTAGAGGGTGAGAGAGAGAAGTGGAATTCTCGGAGTAGCGGTAAAATGCGTAGATCTCGAGAGGAACACCGATGGCGAAGGCAGCTTCTTAGCTCATCCCTGACGTTGAGGCACGAAAGCGTGGGGAGCAAACAGG	0	0	0.00E+00	17	0.024606299	5.91E+00	45	0.079860865	1.41E+01	13	0.020290941	1.78E+00	7	0.018092063	1.15E+00	57	0.132891915	3.93E+01	4	0.010567473	2.24E+00
Bacteria	Dependentiae	Babeliae	Babeliales	Vermiphilaceae	NA	ASV_DNA_0755	GGTAATACGAGGGGTGCAAGCGTTATTCGGATTTACTGGGCGTAAAGGGTGCGTAGACGGCTCATTAAGTCAATTGTTAAATACTCCGGCCCAACCGGAGAACAGCAGTTGAAACTGATAGGCTTGAGGATGAGAGAGAGAAGTGGAATTCTCGGAGTAGCGGTAAAATGCGTAGATCTCGAGAGGAACACCGATGGCGAAGGCAGCTTCTTGGCTCATTCCTGACGTTGAGGCACGAAAGCGTGGGGAGCAAACAGG	0	0	0.00E+00	6	0.008684576	2.09E+00	0	0	0.00E+00	6	0.00936505	8.22E-01	0	0	0.00E+00	0	0	0.00E+00	0	0	0.00E+00
Bacteria	Dependentiae	Babeliae	Babeliales	Vermiphilaceae	NA	ASV_DNA_1622	GGTAATACGAGGGGTGCAAGCGTTATTCGGAATAATTGGGCGTAAAGGGTGTGTAGGCGGTTTATTAAGTTTGTTGTTAAATTCTTCGGCCTAACCGAAGGTCAGCGATAAAAACTGGTAGACTAGAGAGTGGAAGAGAGAAGTGGAATTCTCGGAGTAGCGGTAAAATGCGTAGATCTCGAGAGGAACACCAATGGCGAAGGCAGCTTCTTGGTCCATTTCTGACGCTGAGACACGAAAGCGTGGGGAGCAAACAGG	5	0.006402377	2.27E+00	0	0	0.00E+00	0	0	0.00E+00	0	0	0.00E+00	0	0	0.00E+00	0	0	0.00E+00	0	0	0.00E+00
Bacteria	Dependentiae	Babeliae	Babeliales	NA	NA	ASV_DNA_0805	GGTAATACGAGGGGGACAAGCGTTATTCGGAGTAACTGGGCGTAAAGAGCGCGTAGGCGGCTTCTTAAGTTAGTTGTTAAATCTCACGGCCTAACCGTGAACCTGCAATTAATACTGGGAGGCTAGAGATTGGAAGAGAGGAGTGGAATTCTCGGAGTAGCGGTAAAATGCGTAGATCTCGAGAGGAACACCGATGGCGAAGGCAGCTCCTTGGTCCAATACTGACGCTAAAGCGCGAAAGCATGGGTAGCAAACAGG	0	0	0.00E+00	16	0.02315887	5.56E+00	0	0	0.00E+00	0	0	0.00E+00	0	0	0.00E+00	0	0	0.00E+00	0	0	0.00E+00
Bacteria	Desulfobacterota	Desulfobacteria	Desulfobacterales	Desulfolunaceae	Desulfofrigus	ASV_DNA_1330	GGTAACACGGGGGGTGCAAGCGTTATTCGGATTTATTGGGCGTAAAGGGCGCGTAGGCGGCCATTTAAGTCGGGTGTGAAATCCCGGGGCTTAACCCCGGAACTGCATCCGATACTGGATGGCTTGAGTATGGGAGAGGGAAGTGGAATTCCAGGTGTAGAGGTGAAATTCGTAGATATCTGGAGGAACACCAGTGGCGAAGGCGACTTCCTGGACCAATACTGACGCTGATGCGCGAAGGCGTGGGGAGCAAACAGG	0	0	0.00E+00	0	0	0.00E+00	0	0	0.00E+00	0	0	0.00E+00	10	0.025845804	1.64E+00	0	0	0.00E+00	0	0	0.00E+00
Bacteria	Desulfobacterota	Desulfobulbia	Desulfobulbales	Desulfocapsaceae	Desulforhopalus	ASV_DNA_1602	GGTAATACGGAGGGTGCAAGCGTTGTTCGGAATTACTGGGCGTAAAGCGCGCGTAGGTGGCTTTTTAAGTCAGATGTGAAAGTCCACGGCTCAACCGTGGAAGTGCATTTGAAACTGGGAAGCTTGAGTATTGGAGGGGGTAGTGGAATTCCCGGTGTAGAGGTGAAATTCGTAGATATCGGGAGGAATACCAGTGGCGAAGGCGACTACCTGGCCAAATACTGACACTGAGGTGCGAAAGCGTGGGGAGCAAACAGG	0	0	0.00E+00	0	0	0.00E+00	0	0	0.00E+00	0	0	0.00E+00	5	0.012922902	8.20E-01	0	0	0.00E+00	0	0	0.00E+00
Bacteria	Desulfobacterota	Desulfuromonadia	Bradymonadales	NA	NA	ASV_DNA_0143	GGTAATACGGAGGGTGCAAACGTTGTTCGGAATCATTGGGCGTAAAGGGCACGTAGGCGGCGCATTAGGTCGGGTGTGAAATCCCAGGGCTCAACCCTGGAATTGCGCTCGAAACCGGTGTGCTTGAGTTCCGGAGGGAGAAGTGGAATTCTTGGTGTAGGGGTGAAATCCGTAGATATCAGGAGGAACACCAGTGGCGAAGGCGACTTCTTGGCCGAGAACTGACGCTGATGTGCGAAAGCGTGGGTAGCAAACAGG	922	1,180,598,238	4.18E+02	17	0.024606299	5.91E+00	14	0.024845602	4.40E+00	41	0.063994506	5.62E+00	22	0.056860769	3.61E+00	54	0.125897603	3.73E+01	13	0.034344288	7.27E+00
Bacteria	Desulfobacterota	Desulfuromonadia	Bradymonadales	NA	NA	ASV_DNA_0932	GGTAATACGGAGGGTGCAAACGTTGTTCGGAATCATTGGGCGTAAAGCGCGCGTAGGCGGCTGTGTAGGTCGGGTGTGAAAGCCCAGGGCTCAACCCTGGAACTGCGCTCGAAACCACACGGCTTGAGTCCCGGAGGGAGAAGTGGAATTCCAGGTGTAGGGGTGAAATCCGTAGATATCTGGAGGAACACCGGTGGCGAAGGCGACTTCTTGGCCGAGGACTGACGCTGAGGTGCGAAAGTGTGGGGAGCAAACAGG	0	0	0.00E+00	4	0.005789717	1.39E+00	6	0.010648115	1.88E+00	14	0.021851782	1.92E+00	0	0	0.00E+00	0	0	0.00E+00	0	0	0.00E+00
Bacteria	Desulfobacterota	Desulfuromonadia	Bradymonadales	NA	NA	ASV_DNA_1143	GGTAATACGGAGGGTGCAAACGTTGTTCGGAATTATTGGGCGTAAAGGGCGCGTAGGCGGCCGTGTAGGTCGGGTGTGAAAGCCCAGGGCTCAACCCTGGAACTGCGCTCGAAACCGCACGGCTTGAGTCCCGGAGGGAGAAGTGGAATTCCAGGTGTAGGGGTGAAATCCGTAGATATCTGGAGGAACACCAGCGGCGAAGGCGACTTCTTGGCCGAGGACTGACGCTGATGTGCGAAAGTGTGGGGAGCAAACAGG	17	0.02176808	7.72E+00	0	0	0.00E+00	0	0	0.00E+00	0	0	0.00E+00	0	0	0.00E+00	0	0	0.00E+00	0	0	0.00E+00
Bacteria	Desulfobacterota	Desulfuromonadia	PB19	NA	NA	ASV_DNA_0165	GGTAATACGGAGGGTGCAAGCGTTGTTCGGAATTATTGGGCGTAAAGCGCGCGTAGGCGGACTACTAAGTCTGATGTGAAATCCCTCGGCTCAACCGAGGAACTGCATTGGATACTGGTAGCCTTGAGTCTCGGAGAGGAAAGCGGAATTCCCAGTGTAGAGGTGAAATTCGTAGATATTGGGAGGAACACCAGCGGCGAAGGCGGCTTTCTGGACGATGACTGACGCTGAGGTGCGAAAGCATGGGTAGCAAACAGG	757	0.969319812	3.44E+02	16	0.02315887	5.56E+00	20	0.035493718	6.28E+00	48	0.074920397	6.58E+00	41	0.105967796	6.72E+00	26	0.060617365	1.79E+01	8	0.021134947	4.47E+00
Bacteria	Desulfobacterota	Desulfuromonadia	PB19	NA	NA	ASV_DNA_0302	GGTAATACGGAGGGTGCAAGCGTTGTTCGGAATTACTGGGCGTAAAGGGTGTCTAGGCGGCCTGGCAAGTCAGATGTGAAAGCCCTCGGCTTAACCGAGGAAGTGCATCTGAAACTGCTAGGCTTGAATACTGGAGGGGGTAGCGGAATTCCTGGTGTAGAGGTGAAATTCGTAGAGATCAGGAGGAACACCAGTGGCGAAGGCGGCTACCTGGCCAGATATTGACGCTGAAGCACGAAAGCGTGGGGAGCAAACAGG	25	0.032011883	1.13E+01	86	0.124478925	2.99E+01	58	0.102931781	1.82E+01	26	0.040581882	3.56E+00	0	0	0.00E+00	0	0	0.00E+00	0	0	0.00E+00
Bacteria	Desulfobacterota	Desulfuromonadia	PB19	NA	NA	ASV_DNA_0500	GGTAATACGGAGAGTGCAAGCGTTGTTCGGAATTACTGGGCGTAAAGGGCGTCTAGGTGGACCAGTAAGTCAGATGTGAAAGCCCTCGGCTTAACCGAGGAAGTGCATCTGAAACTACTGGACTTGAGTACTGGAGGGGACAGCGGAATTCCTGGTGTAGAGGTGAAATTCGTAGATATCAGGAGGAACACCAGTGGCGAAGGCGGCTGTCTGGCCAAGTACTGACACTGAAGCGCGAAAGCGTGGGGAGCAAACAGG	4	0.005121901	1.82E+00	22	0.031843446	7.65E+00	6	0.010648115	1.88E+00	33	0.051507773	4.52E+00	0	0	0.00E+00	0	0	0.00E+00	0	0	0.00E+00
Bacteria	Desulfobacterota	Desulfuromonadia	PB19	NA	NA	ASV_DNA_0550	GGTAATACGGAGGGTGCAAGCGTTGTTCGGAATTATTGGGCGTAAAGGGCGCGTAGGCGGGTTCTTAAGTCTGATGTGAAATCCCTCGGCTCAACCGAGGACGTGCATTGGATACTGGGAACCTTGAGTCCTGGAGAGGAAAGCGGAATTCCAAGTGTAGAGGTGAAATTCGTAGATATTTGGAGGAACACCAGTGGCGAAGGCGGCTTTCTGGACAGTGACTGACGCTGAGGCGCGAAAGCGTGGGTAGCAAACAGG	19	0.024329031	8.62E+00	22	0.031843446	7.65E+00	21	0.037268403	6.59E+00	5	0.007804208	6.85E-01	0	0	0.00E+00	0	0	0.00E+00	0	0	0.00E+00
Bacteria	Firmicutes	Bacilli	Lactobacillales	Carnobacteriaceae	Dolosigranulum	ASV_DNA_1010	GGTAATACGTAGGTGACAAGCGTTGTCCGGATTTATTGGGCGTAAAGGGAGCGCAGGCGGTCTGTTTAGTCTAATGTGAAAGCCCACGGCTTAACCGTGGAACGGCATTGGAAACTGACAGACTTGAATGTAGAAGAGGAAAATGGAATTCCAAGTGTAGCGGTGGAATGCGTAGATATTTGGAGGAACACCAGTGGCGAAGGCGATTTTCTGGTCTAACATTGACGCTGAGGCTCGAAAGCGTGGGGAGCGAACAGG	0	0	0.00E+00	6	0.008684576	2.09E+00	0	0	0.00E+00	0	0	0.00E+00	0	0	0.00E+00	0	0	0.00E+00	0	0	0.00E+00
Bacteria	Firmicutes	Bacilli	Lactobacillales	Lactobacillaceae	Lactobacillus	ASV_DNA_1730	CGCGGTAATACGTAGGTGGCAAGCGTTGTCCGGATTTATTGGGCGTAAAGCGAGTGCAGGCGGCTCGATAAGTCTGATGTGAAAGCCTTCGGCTCAACCGGAGAATTGCATCAGAAACTGTCGAGCTTGAGTACAGAAGAGGAGAGTGGAACTCCATGTGTAGCGGTGAAATGCGTAGATATATGGAAGAACACCGGTGGCGAAGGCGGCTCTCTGGTCTGTTACTGACGCTGAGGCTCGAAAGCATGGGTAGCGAACAGGA	0	0	0.00E+00	0	0	0.00E+00	0	0	0.00E+00	0	0	0.00E+00	0	0	0.00E+00	4	0.009325748	2.76E+00	0	0	0.00E+00
Bacteria	Firmicutes	Bacilli	Staphylococcales	Staphylococcaceae	Staphylococcus	ASV_DNA_0349	GGTAATACGTAGGTGGCAAGCGTTATCCGGAATTATTGGGCGTAAAGCGCGCGTAGGCGGTTTTTTAAGTCTGATGTGAAAGCCCACGGCTCAACCGTGGAGGGTCATTGGAAACTGGAAAACTTGAGTGCAGAAGAGGAAAGTGGAATTCCATGTGTAGCGGTGAAATGCGCAGAGATATGGAGGAACACCAGTGGCGAAGGCGACTTTCTGGTCTGTAACTGACGCTGATGTGCGAAAGCGTGGGGATCAAACAGG	7	0.008963327	3.18E+00	14	0.020264011	4.87E+00	16	0.028394974	5.02E+00	17	0.026534307	2.33E+00	0	0	0.00E+00	3	0.006994311	2.07E+00	0	0	0.00E+00
Bacteria	Firmicutes	Clostridia	Peptostreptococcales-Tissierellales	Peptostreptococcales-Tissierellales_fa	Fenollaria	ASV_DNA_1250	GGTAATACGTAAGGGGCGAGCGTTGTCCGGAATTATTGGGCGTAAAGAGTGCGTAGGCGGCAAATTAAGTCAGATGTGAAAACTAAGGGCTCAACCCATAGATTGCATCTGAAACTGATATGCTTGAGTCAAGGAGAGGAAAGTGGAATTCCTAGTGTAGCGGTGGAATGCGTAGATATTAGGAGGAATACCGGTGGCGAAGGCGACTTTCTGGACTTGAACTGACGCTGAGGCACGAAAGCGTGGGGAGCAAACAGG	8	0.010243802	3.63E+00	0	0	0.00E+00	0	0	0.00E+00	0	0	0.00E+00	0	0	0.00E+00	0	0	0.00E+00	0	0	0.00E+00
Bacteria	Fusobacteriota	Fusobacteriia	Fusobacteriales	Fusobacteriaceae	Psychrilyobacter	ASV_DNA_1137	GGTAATACGTATGTCGCAAGCGTTATCCGGAATTATTGGGCGTAAAGCGAGTCTAGGCGGCTTGTTAAGTCAGATGTGAAAATGCGGGGCTCAACTCCGTATTGCGTTTGAAACTGGCAGGCTAGAGTACTGGAGAGGTGGGCGGAACTACAAGTGTAGAGGTGAAATTCGTAGATATTTGTAGGAATGCCGATAGTGAAGACAGCTCACTGGACAGATACTGACGCTAAAGCTCGAAAGCGTGGGGAGCAAACAGG	0	0	0.00E+00	0	0	0.00E+00	0	0	0.00E+00	3	0.004682525	4.11E-01	14	0.036184126	2.30E+00	0	0	0.00E+00	0	0	0.00E+00
Bacteria	Gemmatimonadota	BD2-11_terrestrial_group	NA	NA	NA	ASV_DNA_0456	GGTAAGACGGAGGGCGCAAGCGTTATTCGGAATTACTGGGCGTAAAGCGCGGGCAGGTTGTCCGTTAAGTCGGTTGTGAAAATCCGGGGCTCAACCCCGTGAAATGCAAACGATACTGGCGGACTAGAGATTGGTAGAGGCTAGCGGAATTCCAGGTGTAGCGGTGGAATGCGTAGATATCTGGAAGAACACCAGTGGCGAAGGCGGCTAGCTGGGCCAAGTCTGACACTCATCCGCGAAAGCGTGGGGAGCAAACAGG	8	0.010243802	3.63E+00	10	0.014474294	3.48E+00	7	0.012422801	2.20E+00	11	0.017169258	1.51E+00	0	0	0.00E+00	0	0	0.00E+00	0	0	0.00E+00
Bacteria	Gemmatimonadota	BD2-11_terrestrial_group	NA	NA	NA	ASV_DNA_0599	GGTAAGACGGAGGGTGCAAGCGTTGTTCGGAATTACTGGGCGTAAAGCGCAGGCAGGCGGTTCGTTAAGTCGTTTGTGAAAACCCGGGGCTCAACCCCGCGGAATGCATACGATACTGGCGAACTGGAGACCAGTAGAGGCTAGCGGAATTCCTGGTGTAGCGGTGGAATGCGTAGATATCAGGAAGAACACCTGTGGCGAAGGCGGCTAGCTGGGCTGGATCTGACGCTGATCTGCGAAAGCGTGGGGAGCAAACAGG	6	0.007682852	2.72E+00	14	0.020264011	4.87E+00	8	0.014197487	2.51E+00	10	0.015608416	1.37E+00	3	0.007753741	4.92E-01	0	0	0.00E+00	0	0	0.00E+00
Bacteria	Gemmatimonadota	BD2-11_terrestrial_group	NA	NA	NA	ASV_DNA_0743	GGTAAGACGGGGGGCGCAAGCGTTGTTCGGAATTACTGGGCGTAAAGGGCGGGCAGGTGGTCTGTTAAGTCGTTTGTGAAAATCCGGGGCTCAACCCCGCGAAATGCTGACGATACTGGCAGACTAGAGATCGGTAGAGGCTAGCGGAATTCCTGGTGTAGCGGTGGAATGCGTAGATATCAGGAAGAACACCCGTGGCGAAGGCGGCTAGCTGGGCCGAGTCTGACACTCATCCGCGAAAGCGTGGGGAGCAAACAGG	0	0	0.00E+00	9	0.013026864	3.13E+00	4	0.007098744	1.26E+00	8	0.012486733	1.10E+00	0	0	0.00E+00	0	0	0.00E+00	0	0	0.00E+00
Bacteria	Gemmatimonadota	BD2-11_terrestrial_group	NA	NA	NA	ASV_DNA_0870	GGTAATACGGGGGGCGCAAGCGTTGTTCGGAATTACTGGGCGTAAAGGGCAGGTAGGTGGTTTGTTAAGTCGTTTGTGAAAATCCGGGGCTCAACCCCGCGAAATGCAAGCGAAACTGGCAGACTAGAGACCGGTAGAGGCTAGTGGAATTCCTGGTGTAGCGGTGGAATGCGTAGATATCAGGAAGAACACCAGTGGCGAAGGCGGCTAGCTGGGCCGGGTCTGACACTGAACTGCGAAAGCGTGGGGAGCAAACAGG	0	0	0.00E+00	0	0	0.00E+00	7	0.012422801	2.20E+00	14	0.021851782	1.92E+00	0	0	0.00E+00	0	0	0.00E+00	0	0	0.00E+00
Bacteria	Gemmatimonadota	BD2-11_terrestrial_group	NA	NA	NA	ASV_DNA_1470	GGTAATACGGGGGGCGCAAGCGTTGTTCGGAATTACTGGGCGTAAAGGGCAGGTAGGTGGTTTGTTAAGTCGTTTGTGAAAATCCGGGGCTCAACCCCGCGAAATGCAGGCGAAACTGGCAGACTAGAGACCGGTAGAGGCTAGTGGAATTCCTGGTGTAGCGGTGGAATGCGTAGATATCAGGAAGAACACCAGTGGCGAAGGCGGCTAGCTGGGCCGGGTCTGACACTGAACTGCGAAAGCGTGGGGAGCAAACAGG	0	0	0.00E+00	7	0.010132006	2.43E+00	0	0	0.00E+00	0	0	0.00E+00	0	0	0.00E+00	0	0	0.00E+00	0	0	0.00E+00
Bacteria	Margulisbacteria	NA	NA	NA	NA	ASV_DNA_0621	GGTAATACGTAGGGGGCGAGCGTTATCCGGATTTATTGGGCATAAAGAGCACGTAGGTGGTTCTTTAAGTCAGATGTTAAAGGCATTGGCTCAACCAATGTTTGCGTCTGAAACTGAAGAACTAGAGGACAGTAGAGGAAAGCGGAACTCACAGTGTAGCGGTGAAATGCGTAGATATTGTGAGGAACACCAGTTGCGAAGGCGGCTTTCTGGACTGATCCTGACACTGAGGTGCGAAAGCGTGGGGAGCGAACGGG	0	0	0.00E+00	12	0.017369152	4.17E+00	0	0	0.00E+00	6	0.00936505	8.22E-01	0	0	0.00E+00	50	0.116571855	3.45E+01	0	0	0.00E+00
Bacteria	Margulisbacteria	NA	NA	NA	NA	ASV_DNA_0788	GGTAATACGTAGGGGGCGAGCGTTATCCGGATTTATTGGGCATAAAGAGCACGTAGGTGGTTACTTAAGTCAGATGTTAAAGGCATTGGCTCAACCAATGTATGCGTTTGAAACTGAGTGACTAGAGGACAGTAGAGGAAAGCGGAACTCACGGTGTAGCGGTGAAATGCGTAGATATCGTGAGGAACACCAGTTGCGAAGGCGGCTTTCTGGACTGATCCTGACACTGAGGTGCGAAAGCGTGGGGAGCGAACGGG	12	0.015365704	5.45E+00	0	0	0.00E+00	4	0.007098744	1.26E+00	0	0	0.00E+00	0	0	0.00E+00	0	0	0.00E+00	0	0	0.00E+00
Bacteria	Margulisbacteria	NA	NA	NA	NA	ASV_DNA_0791	GGTAATACGTAGGGGGCGAGCGTTATCCGGATTTACTGGGCATAAAGCGCGCGTAGGTGGTAATTTAAGTCAGACGTTAAAGCCCGCAGCTTAACTGCGGTTCGCGTTTGAAACTGAATATACTAGAGATCAGGAGAGGAAAGCGGAACTCACGGTGTAGCGGTGAAATGCGTAGATATCGTGAGGAACACCAGTTGCGAAGGCGGCTTTCTGGACTGAATCTGACACTAAGGCGCGAAAGCGTGGGGAGCGAACGGG	6	0.007682852	2.72E+00	8	0.011579435	2.78E+00	0	0	0.00E+00	18	0.028095149	2.47E+00	0	0	0.00E+00	0	0	0.00E+00	0	0	0.00E+00
Bacteria	Margulisbacteria	NA	NA	NA	NA	ASV_DNA_1030	GGTAATACGTAAGTGGCAAGCGTTATCCGGATTTACTGGGCATAAAGCGCGCGTAGGCGGCAAATTAAGTCAGATGTTAAAGGCTACAGCTTAACTGTAGTTCGCATTTGAAACTGAATTGCTAGAGATCAGGAGAGGAAAGCGGAACTCACGGTGTAGCGGTGAAATGCGTAGATATCGTGAGGAACACCAGTGGCGAAGGCGGCTTTCTGGACTGAATCTGACGTTGAGGTGCGAAAGCGTGGGGAGCGAACGGG	0	0	0.00E+00	4	0.005789717	1.39E+00	0	0	0.00E+00	7	0.010925891	9.60E-01	0	0	0.00E+00	0	0	0.00E+00	0	0	0.00E+00
Bacteria	Margulisbacteria	NA	NA	NA	NA	ASV_DNA_1170	GGTAATACGTAAGTGGCAAGCGTTATCCGGATTTACTGGGCATAAAGAGCGCGTAGGCGGTATTTTAAGTCAGATGTTAAATACTACAGCTTAACTGTAGCCCGCATTTGAAACTGGGATACTAGAGATCAGGAGAGGAAAGGGGAACTCACGGTGTAGCGGTGAAATGCGTAGATATCGTGAGGAACACCAGTGGCGAAGGCGCCTTTCTGGACTGAATCTGACGCTGAGGCGCGAAAGCATGGGGAGCGAACGGG	5	0.006402377	2.27E+00	0	0	0.00E+00	0	0	0.00E+00	0	0	0.00E+00	0	0	0.00E+00	0	0	0.00E+00	0	0	0.00E+00
Bacteria	Margulisbacteria	NA	NA	NA	NA	ASV_DNA_1674	GGTAATACGTAAGGGGCGAGCATTATCCGGATTTATTGGGCATAAAGAGCACGTAGGTTGTATCTTAAGTCATGTGTTAAAGGCCTCGGCTCAACCGAGGTTTGCAACTGAAACTGAGATACTAGAGGTCAGTAGAGGAAAGCGGAACTCACGGTGTAGCGGTGAAATGCGTAGATATCGTGAGGAACACCAGTTGCGAAGGCGGCTTTCTGGCCTGATCCTGACACTGAGGTGCGAAAGCGTGGGGAGCGAACGGG	0	0	0.00E+00	4	0.005789717	1.39E+00	0	0	0.00E+00	0	0	0.00E+00	0	0	0.00E+00	0	0	0.00E+00	0	0	0.00E+00
Bacteria	Marinimicrobia_(SAR406_clade)	NA	NA	NA	NA	ASV_DNA_0186	GGTAATACGAGGGGTCCTAGCGTTGTCCGGATTTACTGGGCGTAAAGGGTACGTAGGCGTTTTAATAAGTTATATGTTAAATATCTTAGCTTAACTAAGAAGGTGCATATAAAACTGTTAAAATAGAGTTTGAGAGAGGAACGCAGAATTCATGGTGGAGCGGTGACATGCGTAGATATCATGAGGAAAGTCAAATGCGAAGGCAGCCTTCTGGCTCAAAACTGACGCTGAGGTACGAAAGCGTGGGGAGCGAACAGG	81	0.1037185	3.68E+01	129	0.186718388	4.48E+01	103	0.182792646	3.23E+01	69	0.107698071	9.46E+00	0	0	0.00E+00	8	0.018651497	5.52E+00	0	0	0.00E+00
Bacteria	Marinimicrobia_(SAR406_clade)	NA	NA	NA	NA	ASV_DNA_0222	GGTAATACGAGGGGTGCTAGCGTTGTCCGGAATAACTGGGCGTAAAGGGTCCGTAGGCGTTTTGCCAAGTTGATCGTTAAAGCCACCGGCTCAACCGGTGATCTGCGATCAAAACTGGCAGAATAGAATATGTGAGGGGAATGTGGAATTCCTGGTGTAGCGGTGACATGCGTAGATATCAGGAGGAACACCAATGGCGAAGGCAGCATTCTGGCACAATATTGACGCTGAGGGACGAAAGCGTGGGGAGCAAACAGG	44	0.056340914	2.00E+01	58	0.083950903	2.02E+01	82	0.145524242	2.57E+01	49	0.076481239	6.72E+00	3	0.007753741	4.92E-01	0	0	0.00E+00	0	0	0.00E+00
Bacteria	Marinimicrobia_(SAR406_clade)	NA	NA	NA	NA	ASV_DNA_0242	GGTAATACTAGGGGTGCAAGCGTTGTCCGGAATCATTGGGCGTAAAGGGTCCGTAGGCGTCTCAATAAGTCACTTGTTAAAGACACCGGCTTAACCGGTGGCCTGCATGTGAAACTGTTGAGATAGAGTATAGGAGAGGAAAGTGGAATTCCTGGTGTAGCGGTGACATGCGTAGATATCAGGAGGAACACCAATGGCGAAGGCAACTTTCTGGCCTATTACTGACGCTGAGGGACGAAAGCGTGGGGAGCAAACAGG	36	0.046097111	1.63E+01	54	0.078161186	1.88E+01	85	0.1508483	2.67E+01	78	0.121745645	1.07E+01	0	0	0.00E+00	0	0	0.00E+00	0	0	0.00E+00
Bacteria	Marinimicrobia_(SAR406_clade)	NA	NA	NA	NA	ASV_DNA_0397	GGTAATACGAGGGGTGCTAGCGTTGTCCGGAATTACTGGGCGTAAAGGGTCCGTAGGCGTCTTGCCAAGTTGATCGTTAAATCCACCGGCTTAACCGGTGATCTGCGATCAAAACTGGCAGGATAGAATATGTGAGGGGAATGTGGAATTCCTGGTGTAGCGGTGACATGCGTAGATATCAGGAGGAACACCAATGGCGAAGGCAGCATTCTGGCACAATATTGACGCTGAGGGACGAAAGCGTGGGGAGCAAACAGG	0	0	0.00E+00	23	0.033290875	7.99E+00	0	0	0.00E+00	43	0.067116189	5.89E+00	0	0	0.00E+00	0	0	0.00E+00	0	0	0.00E+00
Bacteria	Marinimicrobia_(SAR406_clade)	NA	NA	NA	NA	ASV_DNA_0448	GGTAATACGAGGGGTGCTAGCGTTGTCCGGAATCATTGGGCGTAAAGGGTCCGTAGGCGGTCTAACAAGTCAATTGTTAAATACATCGGCTTAACCGATGAAATGCGATTGAAACTGTTAGAATAGAGTTTAGGAGAGGAAAGTGGAATTTCTGGTGTAGCGGTGACATGCGTAGATATCAGAAGGAACACCAATGGCGAAGGCAACTTTCTGGCCTAAAACTGACGCTGAGGGACGAAAGCGTGGGGAGCGAACAGG	10	0.012804753	4.54E+00	8	0.011579435	2.78E+00	23	0.040817775	7.22E+00	32	0.049946931	4.39E+00	0	0	0.00E+00	0	0	0.00E+00	0	0	0.00E+00
Bacteria	Marinimicrobia_(SAR406_clade)	NA	NA	NA	NA	ASV_DNA_0493	GGTAATACTAGGGGTGCAAGCGTTGTCCGGAATCACTGGGCGTAAAGGGTCCGTAGGCGTTTCAATAAGTCATTTGTGAAAGACACCGGCTTAACCGGTGGCCCGCATTTGAAACTGTTGAAATAGAGTATAGGAGAGGAAAGTGGAATTCCTGGTGTAGCGGTGACATGCGTAGATATCAGGAGGAACACCAATGGCGAAGGCAGCTTTCTGGCCTATTACTGACGCTGAGGGACGAAAGCGTGGGGAGCGAACAGG	10	0.012804753	4.54E+00	5	0.007237147	1.74E+00	13	0.023070916	4.08E+00	12	0.018730099	1.64E+00	0	0	0.00E+00	0	0	0.00E+00	0	0	0.00E+00
Bacteria	Marinimicrobia_(SAR406_clade)	NA	NA	NA	NA	ASV_DNA_0610	GGTAATACGAGGGGGGCAAGCGTTATCCGGAATTATTGGGCGTAAAGGGTTCGTAGGCGGACTGATCAGTTGGAATTGAAAGACCTCGGCTTAACCGAGGGAGCGGTTTCAATACTGTCAGTCTTGAGTGAGGTAGAGGTAAGCGGAATTCCTGGTGTAGCGGTGAAATGCGTAGATATCAGGAGGAACATCAAAGGCGAAGGCAGCTTACTGGGCCTATACTGACGCTGAGGAACGAAAGCGTGGGGAGCAAACAGG	4	0.005121901	1.82E+00	17	0.024606299	5.91E+00	7	0.012422801	2.20E+00	0	0	0.00E+00	0	0	0.00E+00	0	0	0.00E+00	0	0	0.00E+00
Bacteria	Marinimicrobia_(SAR406_clade)	NA	NA	NA	NA	ASV_DNA_0675	GGTAATACATGGGGTGCAAGCGTTGTCCGGATTTATTGGGCGTAAAGGGCTCGTAGGTGGATTAGTAAGTCGAAATTGAAATCCAATGGCTTAACCATTGTCACGGTTTTGATACTGCTAATCTTGAGTTAGATAGAGGTAAGTGGAATTCCTGGTGTAGCGGTGAAATGCGTAGATATCAGGAGGAACGCCAAAGGAGAAGTCAGCTTACTGGATCTATACTGACACTGAGGAGCGAAAGCGTGGGTAGCAAACAGG	4	0.005121901	1.82E+00	6	0.008684576	2.09E+00	0	0	0.00E+00	7	0.010925891	9.60E-01	0	0	0.00E+00	0	0	0.00E+00	0	0	0.00E+00
Bacteria	Marinimicrobia_(SAR406_clade)	NA	NA	NA	NA	ASV_DNA_0748	GGTAATACTAGGGGGGCAAGCGTTGTCCGGATTTATTGGGCGTAAAGAGTTCGTAGGCGGATTTATAAGTCGAAATTGAAATCCAATGGCTTAACCATTGTGACGGTTTCGATACTGTAAATCTTGAATTATGCAGAGGTAAGCGGAATTCCTGGTGTAGCGGTGAAATGCGTAGATATCAGGAGGAACACCAAAGGCGAAGGCAACTTACTGGGCATCGATTGACGCTGAGGAACGAAAGCGTGGGTAGCAAACAGG	3	0.003841426	1.36E+00	10	0.014474294	3.48E+00	6	0.010648115	1.88E+00	3	0.004682525	4.11E-01	0	0	0.00E+00	0	0	0.00E+00	0	0	0.00E+00
Bacteria	Marinimicrobia_(SAR406_clade)	NA	NA	NA	NA	ASV_DNA_1176	GGTAATACGAGGGGGGCAAGCGTTATCCGGAATCATTGGGCGTAAAGGGTTCGTAGGCGGACTGATCAGTTGGAATTGAAAGACCACGGCTTAACCGGGGGAACGGTTTCAATACTGTCAGTCTTGAGTGAGGTAGAGGTAAGCGGAATTCCTGGTGTAGCGGTGAAATGCGTAGATATCAGGAGGAACATCAAAGGCGAAGGCAGCTTACTGGGCCTATACTGACGCTGAGGAACGAAAGCGTGGGGAGCAAACAGG	0	0	0.00E+00	0	0	0.00E+00	0	0	0.00E+00	16	0.024973466	2.19E+00	0	0	0.00E+00	0	0	0.00E+00	0	0	0.00E+00
Bacteria	Marinimicrobia_(SAR406_clade)	NA	NA	NA	NA	ASV_DNA_1283	GGTAATACGAGGGGGGCAAGCGTTGTCCGGATTTATTGGGCGTAAAGAGTTCGTAGGCTGGTTGGTCAGTCGAAATTGAAATCCCACGGCTTAACCGTGGACCCGGTTTTGATACTGCCAATCTTGAGTGAGGTAGAGGTAAGCGGAATTCCTGGTGTAGCGGTGAAATGCGTAGATATCAGGAGGAACACCAAAGGCGAAGGCAGCTTACTGGACCTATACTGACGCTGAGGAACGAAAGCGTGGGGAGCAAACAGG	0	0	0.00E+00	5	0.007237147	1.74E+00	0	0	0.00E+00	2	0.003121683	2.74E-01	0	0	0.00E+00	0	0	0.00E+00	0	0	0.00E+00
Bacteria	Marinimicrobia_(SAR406_clade)	NA	NA	NA	NA	ASV_DNA_1579	GGTAATACGAGGGGGGCAAGCGTTGTCCGGATTTATTGGGCGTAAAGAGTTCGTAGGCTGGTTGGTCAGTCGAAATTGAAATCCCACGGCTTAACCGTGGACCCGGTTTCGATACTGCCAATCTTGAGTGAGGTAGAGGTAAGCGGAATTCCTGGTGTAGCGGTGAAATGCGTAGATATCAGGAGGAACACCAAAGGCGAAGGCAGCTTACTGGACCTATACTGACGCTGAGGAACGAAAGCGTGGGGAGCAAACAGG	0	0	0.00E+00	0	0	0.00E+00	6	0.010648115	1.88E+00	0	0	0.00E+00	0	0	0.00E+00	0	0	0.00E+00	0	0	0.00E+00
Bacteria	Marinimicrobia_(SAR406_clade)	NA	NA	NA	NA	ASV_DNA_1589	GGTAATACGAGGGGGGCAAGCGTTATCCGGATTCATTGGGCGTAAAGGGTTCGTAGGCGGACCGATCAGTCGAAATTGAAAGACTCTGACTTAATCAGGGGAACGGTTTTGATACTGTCGGTCTTGAGTGAGGTAGAGGTGAATGGAATTCCTGGTGTAGCGGTGAAATGCATAGATATCAGGAGGAACACCAAAGGCGAAGGCAGTTCACTGGACCTATACTGACGCTGAGGAACGAAAGCGTGGGGAGCAAACAGG	0	0	0.00E+00	5	0.007237147	1.74E+00	0	0	0.00E+00	0	0	0.00E+00	0	0	0.00E+00	0	0	0.00E+00	0	0	0.00E+00
Bacteria	Myxococcota	Myxococcia	Myxococcales	Myxococcaceae	P3OB-42	ASV_DNA_0690	GGTAATACAGAGGGTGCAAGCGTTGTTCGGAATTATTGGGCGTAAAGCGCGCGTAGGCGGTTACGAAAGTCTGATGTGAAAGCCCGGGGCTTAACCTCGGAAGTGCATCGGAAACTACGTGACTTGAGTCTCGGAGAGGGTGGTGGAATTCCAGGTGTAGAGGTGAAATTCGTAGATATCTGGAGGAACATCGGTGGCGAAGGCGACCACCTGGACGATGACTGACGCTGAGGTGCGAAAGCGTGGGTAGCAAACAGG	0	0	0.00E+00	17	0.024606299	5.91E+00	0	0	0.00E+00	11	0.017169258	1.51E+00	0	0	0.00E+00	0	0	0.00E+00	0	0	0.00E+00
Bacteria	Myxococcota	Polyangia	Blfdi19	NA	NA	ASV_DNA_0600	GGTAATACGGAGGGTGCAAGCGTTGTTCGGAATCACTGGGCGTAAAGCGCGTGTAGGCGGTTTTTTAAGTCGGATGTGAAATCCCTCGGCTCAACCGAGGACGTGCATCCGATACTGGAGAACTAGAGTACCGGAGGGGATGGTGGAATTCCTGGTGTAGAGGTGAAATTCGTAGATATCAGGAGGAACATCAGTGGCGAAGGCGACCATCTGGAAGGTAACTGACGCTGAGACGCGAAAGCGTGGGGAGCAAACAGG	4	0.005121901	1.82E+00	10	0.014474294	3.48E+00	12	0.021296231	3.77E+00	11	0.017169258	1.51E+00	0	0	0.00E+00	0	0	0.00E+00	0	0	0.00E+00
Bacteria	Myxococcota	Polyangia	Polyangiales	Polyangiaceae	Byssovorax	ASV_DNA_1384	GGTAATACGGAGGGTGCAAACGTTGCTCGGAATCATTGGGCGTAAAGCGCGTGTAGGCGGTATCATAAGTCGATTGTGAAAGTCCAGAGCTTAACTCTGGAAGTGCGGTCGAAACTGTGGAACTTGAGTATTGGAGAGGTAAGCGGAATTCTCGGTGTAGAGGTGAAATTCGTAGATATCGAGAGGAACACCAGTGGCGAAGGCGGCTTACTGGACAAATACTGACGCTGAGACGCGAAAGTGTGGGTAGCAAACAGG	9	0.011524278	4.08E+00	0	0	0.00E+00	0	0	0.00E+00	0	0	0.00E+00	0	0	0.00E+00	0	0	0.00E+00	0	0	0.00E+00
Bacteria	Myxococcota	Polyangia	Polyangiales	Sandaracinaceae	NA	ASV_DNA_0904	GGTAATACAGAGGGTGCAAACGTTGCTCGGAATTACTGGGCGTAAAGCGCGTGTAGGCGGATTCGAAAGTCAGATGTGAAATCCCTGGGCTCAACCTAGGAACTGCATTTGAAACTTCGTGTCTAGAGTGATGGAGAGGAAAGCGGAATTATTGGTGTAGAGGTGAAATTCGTAGATATCAATAGGAACACCAGTGGCGAAGGCGGCTTTCTGGACATTTACTGACGCTGAGACGCGAAAGCATGGGGAGCAAACAGG	26	0.033292358	1.18E+01	0	0	0.00E+00	0	0	0.00E+00	5	0.007804208	6.85E-01	0	0	0.00E+00	0	0	0.00E+00	2	0.005283737	1.12E+00
Bacteria	NB1-j	NA	NA	NA	NA	ASV_DNA_0492	GGTAATACGGAGGGTGCAAGCGTTGTTCGGATTTATTGGGCGTAAAGCGAGTGTAGGCGGTTTGACAAGTCGGGTGTGAAAGCCCAGGGCCCAACCCTGGAACTGCATCCGATACTGTCAGGCTAGAGTTCCGGAGAGGATGGCGGAATTCCCGGTGTAGGGGTGAAATCCGTAGATATCGGGAGGAACACCAGTGGCGAAGGCGGCCATCTGGACGGTGACTGACGCTGAGACTCGAAAGTGTGGGTAGCAAACAGG	0	0	0.00E+00	9	0.013026864	3.13E+00	0	0	0.00E+00	10	0.015608416	1.37E+00	0	0	0.00E+00	0	0	0.00E+00	0	0	0.00E+00
Bacteria	NB1-j	NA	NA	NA	NA	ASV_DNA_0541	GGTAATACGGAGGGTGCAAGCGTTGTTCGGAATTATTGGGCGTAAAGCGGATGTAGGCGGTCTGTTAAGTCGGATGTGAAATCCCTGGGCTCAACCCAGGAACTGCATTCGATACTGGCAAACTAGAGTCTCGGAGGGGGTGGCGGAATTCCCGGTGTAGAGGTGAAATTCGTAGATATCGGGAGGAACACCAGTGGCGAAGGCGGCCACCTGGACGATGACTGACGCTCAGATCCGAAAGTGTGGGGAGCAAACAGG	0	0	0.00E+00	0	0	0.00E+00	21	0.037268403	6.59E+00	20	0.031216832	2.74E+00	0	0	0.00E+00	0	0	0.00E+00	0	0	0.00E+00
Bacteria	NB1-j	NA	NA	NA	NA	ASV_DNA_0575	GGTAATACGGAGGGTGCAAGCGTTGTTCGGATTTATTGGGCGTAAAGCGAGTGTAGGCGGTTTAGCAAGTCGGGTGTGAAAGCCCAGGGCCCAACCCTGGAACTGCATCCGATACTGTTAGGCTAGAGTTCCGGAGAGGGTGGCGGAATTCCCGGTGTAGGGGTGAAATCCGTAGATATCGGGAGGAACACCAGTGGCGAAGGCGGCCACCTGGACGGTGACTGACGCTGAGACTCGAAAGTGTGGGTAGCAAACAGG	12	0.015365704	5.45E+00	6	0.008684576	2.09E+00	10	0.017746859	3.14E+00	10	0.015608416	1.37E+00	0	0	0.00E+00	0	0	0.00E+00	0	0	0.00E+00
Bacteria	NB1-j	NA	NA	NA	NA	ASV_DNA_0919	GGTAATACGGAGGGCACAAGCGTTGTTCGGAATTATTGGGCGTAAAGCGGGTGTAGGCGGTTTTGAAAGTCGGGTGTGAAATCCCTGGGCCCAACCCAGGAACTGCATCCGATACTGCAAAACTAGAGTCCCGGAGAGGATGGCGGAATTCCAGGTGTAGAGGTGAAATTCGTAGATATCTGGAGGAACACCAGTGGCGAAGGCGGCCATCTGGACGGTGACTGACGCTCAGACCCGAAAGCGTGGGGAGCAAACAGG	0	0	0.00E+00	0	0	0.00E+00	0	0	0.00E+00	15	0.023412624	2.06E+00	0	0	0.00E+00	0	0	0.00E+00	0	0	0.00E+00
Bacteria	Nitrospinota	Nitrospinia	Nitrospinales	Nitrospinaceae	LS-NOB	ASV_DNA_0072	GGTAATACGGAGGGGGCAAGCGTTGTTCGGAATTATTGGGCGTAAAGAGTATGTAGGCGGCTGGATAAGTCAAGCGTGTAAGCCCACGGCTCAACCGTGGAATTGCGTTTGAAACTATTCAGCTTGAGTACAGGAGAGGAAGGCGGAATTCCCAGTGTAGCGGTGAAATGCATTGATATTGGGAAGAACACCGGTGGCGAAGGCGGCCTTCTGGTCTGTTACTGACGCTGAGATACGAAAGCCAGGGGAGCAAAGGGG	96	0.12292563	4.36E+01	231	0.334356183	8.03E+01	193	0.342514375	6.06E+01	181	0.282512331	2.48E+01	7	0.018092063	1.15E+00	4	0.009325748	2.76E+00	0	0	0.00E+00
Bacteria	Nitrospinota	Nitrospinia	Nitrospinales	Nitrospinaceae	LS-NOB	ASV_DNA_0169	GGTAATACGGAGGGGGCAAGCGTTGTTCGGAATCATTGGGCGTAAAGAGTATGTAGGCGGCTATTTAAGTCAGACGTGTAAGCCCACGGCTCAACCGTGGAATTGCGTTTGAAACTATTTAGCTTGAGTGCAGGAGAGGAAGGCGGAATTCCCAGTGTAGCGGTGAAATGCATTGATATTGGGAAGAACACCGGTGGCGAAGGCGGCCTTCTGGTCTGACACTGACGCTGAGATACGAAAGCCAGGGGAGCGAACGGG	30	0.038414259	1.36E+01	132	0.191060676	4.59E+01	74	0.131326755	2.32E+01	80	0.124867328	1.10E+01	3	0.007753741	4.92E-01	0	0	0.00E+00	4	0.010567473	2.24E+00
Bacteria	Nitrospinota	Nitrospinia	Nitrospinales	Nitrospinaceae	Nitrospina	ASV_DNA_0100	GGTAATACGGAGGGGGCAAGCGTTGTTCGGAATTATTGGGCGTAAAGAGTATGTAGGCGGCTAAATAAGTCAGGCGTGCAAGCCCGTGGCTCAACCACGGAATTGCGTTTGAAACTGTATAGCTTGAGTACAGGAGAGGAAAGCGGAATTCCCAGTGTAGCGGTGAAATGCATTGATATTGGGAAGAACATCTGTGGCGAAGGCGGCTTTCTGGTCTGTTACTGACGCTGAGATACGAAAGCCAGGGGAGCAAAGGGG	63	0.080669945	2.86E+01	200	0.289485873	6.95E+01	139	0.246681337	4.36E+01	143	0.22320035	1.96E+01	13	0.033599545	2.13E+00	0	0	0.00E+00	4	0.010567473	2.24E+00
Bacteria	Nitrospinota	Nitrospinia	Nitrospinales	Nitrospinaceae	Nitrospina	ASV_DNA_0418	GGTAATACGGAGGGGGCAAGCGTTGTTCGGAATTATTGGGCGTAAAGCGTATGTAGGCGGCTAAGCAAGTCAGGCGTGCAAGCCCGTGGCTCAACCACGGAATTGCGTTTGAAACTGCTTAGCTTGAGTACAGGAGAGGAAAGCGGAATTCCCAGTGTAGCGGTGAAATGCATTGATATTGGGAAGAACATCTGTGGCGAAGGCGGCTTTCTGGTCTGTTACTGACGCTGAGATACGAAAGCCAGGGGAGCGAACGGG	0	0	0.00E+00	0	0	0.00E+00	0	0	0.00E+00	21	0.032777674	2.88E+00	0	0	0.00E+00	0	0	0.00E+00	0	0	0.00E+00
Bacteria	Nitrospinota	Nitrospinia	Nitrospinales	Nitrospinaceae	Nitrospina	ASV_DNA_0638	GGTAATACGGAGGGGGCAAGCGTTGTTCGGAATTATTGGGCGTAAAGCGTATGTAGGCGGCTAAGCAAGTCAGGCGTGCAAGCCCGTGGCTCAACCACGGAATTGCGTTTGAAACTGTTTAGCTTGAGTACAGGAGAGGAAAGCGGAATTCCCAGTGTAGCGGTGAAATGCATTGATATTGGGAAGAACATCTGTGGCGAAGGCGGCTTTCTGGTCTGTTACTGACGCTGAGATACGAAAGCCAGGGGAGCGAACGGG	29	0.037133784	1.32E+01	0	0	0.00E+00	34	0.06033932	1.07E+01	0	0	0.00E+00	0	0	0.00E+00	0	0	0.00E+00	0	0	0.00E+00
Bacteria	Patescibacteria	Gracilibacteria	Candidatus_Peregrinibacteria	NA	NA	ASV_DNA_1163	GGTAATACGGAGGGTGCAAGCGTTACCCGGAATTATTGGGCGTAAAGCGTCCGCAGGCGGTTTGTTAAGTTAAATATTAAATCTTGAAGCCCAACTTTGAGGCTGTGTTTAAAACTGGCAAACTAGAGTCATTTAGAGGTGCGTGGAATTCTGTGTGTAGGGGTAAAATCCGTAGATACACAGAGGAACACCAAAAGCGAAGGCAGCGCACTGGAAATGTACTGACGCTCATGGACGAAAGCGTGGGGAGCGAACGGG	0	0	0.00E+00	0	0	0.00E+00	0	0	0.00E+00	5	0.007804208	6.85E-01	0	0	0.00E+00	0	0	0.00E+00	0	0	0.00E+00
Bacteria	Patescibacteria	Gracilibacteria	JGI_0000069-P22	NA	NA	ASV_DNA_0065	GGTAATACGTAAGTCCCGAGTGTTACCCGGAATTATTGGGTGTAAAGGGTTCGTAGGCGGACTGATAAGTTGGATATAAAAGACCAGGGCTCAACCCTGCGTTAGTGTCCAAAACTGCCAGTCTAGAATTAGGGAGAGGTAAGTGGAATTCTGTGTGTAGGGGTGCAATCCGTAGATACACAGAGGAACACCAAAAGCGAAGGCAACTTACTGGAACTATATTGACGCTGATGAACGAAAGCGTGGGTAGCGAAAAGG	15	0.01920713	6.81E+00	10	0.014474294	3.48E+00	8	0.014197487	2.51E+00	1581	2,467,690,579	2.17E+02	756	1,953,942,777	1.24E+02	229	0.533899095	1.58E+02	7	0.018493078	3.91E+00
Bacteria	Patescibacteria	Gracilibacteria	JGI_0000069-P22	NA	NA	ASV_DNA_0465	GGTAATACGTATGTCTCGAGCGTTACCCGGAATCACTGGGTGTAAAGGGTTCGTAGGCGGTTTGATAAGTTGGACATGAAAGACCGGAGCTCAACTCCGCGTTTGTATTCAAAACTGTCAAACTAGAATTAGGGAGAGGTAAGCGGAATTCTAAGTGTAGGGGTGCAATCCGTAGATACTTAGAGGAACACCAAAAGCGAAGGCAGCTTACTGGAACTATATTGACGCTGAGGAACGAAAGCGTGGGTAGCGAAAAGG	176	0.225363655	7.99E+01	0	0	0.00E+00	0	0	0.00E+00	0	0	0.00E+00	0	0	0.00E+00	0	0	0.00E+00	0	0	0.00E+00
Bacteria	Patescibacteria	Gracilibacteria	JGI_0000069-P22	NA	NA	ASV_DNA_0507	GGTAATACATAAGTCCCAAGCGTTACCCGGAATTATTGGGTGTAAAGGGTCCGTAGGCGGATCTATAAGTCAGGTATGAAAGACCGGAGCTCAACTCCGAGTTTGTGCTTGAAACTGTAGATCTAGAATCAGGGAGAGGTAAGCGGAATTCTTAGTGTAGGGGTGCAATCCGTAGATACTAAGAAGAACACCAAAAGCGAAGGCAGCTTACTGGAACTCGATTGACGCTGAGGGACGAAAGCGTGGGGAGCGAAGAGG	8	0.010243802	3.63E+00	0	0	0.00E+00	0	0	0.00E+00	16	0.024973466	2.19E+00	24	0.062029929	3.94E+00	0	0	0.00E+00	88	0.232484413	4.92E+01
Bacteria	Patescibacteria	Gracilibacteria	JGI_0000069-P22	NA	NA	ASV_DNA_0562	GGTAATACGTATGTCTCGAGCGTTACCCGGAATCACTGGGTGTAAAGGGTTCGTAGGCGGCAGAGTAAGTTGGATATGAAAGACCGGAGCTCAACTCCGTGTTTGTGTACAAAACTGCTTTGCTAGAATTAGGGAGAGGTAAGCGGAATTCTAAGTGTAGGGGTGCAATCCGTAGATACTTAGAGGAACACCAAAAGCGAAGGCAGCTTACTGGAACTATATTGACGCTGAGGAACGAAAGCGTGGGTAGCGAAAAGG	47	0.06018234	2.13E+01	16	0.02315887	5.56E+00	0	0	0.00E+00	0	0	0.00E+00	6	0.015507482	9.84E-01	0	0	0.00E+00	0	0	0.00E+00
Bacteria	Patescibacteria	Gracilibacteria	JGI_0000069-P22	NA	NA	ASV_DNA_0605	GGTAATACGTAAGTCCCAAGCGTTACCCGGAATTATTGGGTGTAAAGGGTCCGTAGGTGGACTTGCAAGTCAGGTATGAAAGACCGGAGCTCAACTCCGCGTTTGTGCCCGAAACTGCAAGTCTAGAATCAGGGAGAGGTTAGCGGAATTCTTAGTGTAGGGGTGCAATCCGTAGATACTAAGAAGAACACCAAAAGCGAAGGCAGCTAACTGGAACTCGATTGACACTGAGGGACGAAAGCGTGGGGAGCGAAGAGG	0	0	0.00E+00	0	0	0.00E+00	0	0	0.00E+00	0	0	0.00E+00	70	0.180920628	1.15E+01	23	0.053623053	1.59E+01	0	0	0.00E+00
Bacteria	Patescibacteria	Gracilibacteria	JGI_0000069-P22	NA	NA	ASV_DNA_0712	GGTAATACGTATGTCTCGAGCGTTACCCGGAATCACTGGGTGTAAAGGGTTCGTAGGCGGTTTGATAAGTTGGACATGAAAGACCGGAGCTCAACTCCGCGTTTGTATTCAAAACTGCCAAACTAGAATTAGGGAGAGGTAAGCGGAATTCTAAGTGTAGGGGTGCAATCCGTAGATACTTAGAGGAACACCAAAAGCGAAGGCAGCTTACTGGAACTATATTGACGCTGAGGAACGAAAGCGTGGGTAGCGAAAAGG	0	0	0.00E+00	0	0	0.00E+00	0	0	0.00E+00	0	0	0.00E+00	0	0	0.00E+00	0	0	0.00E+00	64	0.169079573	3.58E+01
Bacteria	Patescibacteria	Gracilibacteria	JGI_0000069-P22	NA	NA	ASV_DNA_0765	GGTAATACGTATGTCTCGAGCGTTACCCGGAATCACTGGGTGTAAAGGGTTCGTAGGCGGTTTGATAAGTTGGACATGAAAGACCGGAGCTCAACTCCGCGTTTGTATTCAAAACTGTTAAACTAGAATTAGGGAGAGGTAAGCGGAATTCTAAGTGTAGGGGTGCAATCCGTAGATACTTAGAGGAACACCAAAAGCGAAGGCAGCTTACTGGAACTATATTGACGCTGAGGAACGAAAGCGTGGGTAGCGAAAAGG	0	0	0.00E+00	13	0.018816582	4.52E+00	0	0	0.00E+00	0	0	0.00E+00	0	0	0.00E+00	0	0	0.00E+00	0	0	0.00E+00
Bacteria	Patescibacteria	Gracilibacteria	JGI_0000069-P22	NA	NA	ASV_DNA_0800	GGTAATACATATGTCTCAAGCGTTACCCGGAATCACTGGGTGTAAAGGGTTCGTAGGCGGCGAAGAAAGTTGGATGTGAAAGACCGGAGCTCAACTCCGTGTTTGTATTCAAAACTTCTTTGCTAGAATTAGGGAGAGGTAAGCGGAATTCTGTGTGTAGGGGTGCAATCCGTAGATACACAGAGGAACACCAAAAGCGAAGGCAGCTTACTGGAACTATATTGACGCTGAGGAACGAAAGCGTGGGTAGCGAAAAGG	48	0.061462815	2.18E+01	0	0	0.00E+00	0	0	0.00E+00	0	0	0.00E+00	0	0	0.00E+00	0	0	0.00E+00	0	0	0.00E+00
Bacteria	Patescibacteria	Gracilibacteria	JGI_0000069-P22	NA	NA	ASV_DNA_0907	GGTAATACGTATGTCTCGAGCGTTACCCGGAATAACTGGGTGTAAAGGGTTCGTAGGCGGTTAGATAAGTTGGATATGAAAGACCGAAGCTCAACTTCGTGTTGGTGTTCAAAACTGTTTGACTAGAATTAGGGAGAGGTAAGCGGAATTCTAAGTGTAGGGGTGCAATCCGTAGATACTTAGAGGAACACCGAAAGCGAAGGCAGCTTACTGGAACTATATTGACGCTGAGGAACGAAAGCGTGGGTAGCGAAAAGG	0	0	0.00E+00	0	0	0.00E+00	0	0	0.00E+00	7	0.010925891	9.60E-01	0	0	0.00E+00	0	0	0.00E+00	0	0	0.00E+00
Bacteria	Patescibacteria	Gracilibacteria	JGI_0000069-P22	NA	NA	ASV_DNA_0982	GGTAATACGTATGTCTCGAGCGTTACCCGGAATCACTGGGTGTAAAGGGTTCGTAGGCGGTTTGATAAGTTGGACATGAAAGACCGGAGCTCAACTCCGTGTTTGTATTCAAAACTGTCAAACTAGAATTAGGGAGAGGTAAGCGGAATTCTAAGTGTAGGGGTGCAATCCGTAGATACTTAGAGGAACACCAAAAGCGAAGGCAGCTTACTGGAACTATATTGACGCTGAGGAACGAAAGCGTGGGTAGCGAAAAGG	0	0	0.00E+00	0	0	0.00E+00	0	0	0.00E+00	27	0.042142723	3.70E+00	0	0	0.00E+00	0	0	0.00E+00	0	0	0.00E+00
Bacteria	Patescibacteria	Gracilibacteria	JGI_0000069-P22	NA	NA	ASV_DNA_1129	GGTAATACGTATGTCCCAAGCGTTACTCGGAATTATTGGGTGTAAAGGGTTCGTAGGCGGCGATGCAAGTTGGATATTAAAGACCGGAGCTCAACTCCGTGTTTGTGTTCAAAACTGCATTGCTAGAATTAGGGAGAGGTTAGCGGAATTCTGTGTGTAGGGGTGCAATCCGTAGATACACAGAGGAACACCAAAAGCGAAGGCAGCTAACTGGAACTATATTGACGCTGAGGAACGAAAGCGTGGGTAGCGAAAAGG	12	0.015365704	5.45E+00	5	0.007237147	1.74E+00	0	0	0.00E+00	0	0	0.00E+00	0	0	0.00E+00	0	0	0.00E+00	0	0	0.00E+00
Bacteria	Patescibacteria	Gracilibacteria	JGI_0000069-P22	NA	NA	ASV_DNA_1138	GGTAATACGTAGGTCTCAAGCGTTATCCGGAATTACTGGGTGTAAAGCGTTCGTAGGCGGGTTTTTAAGTTAAATATGAAAGACCGGGGCTCAACCTCGTGTTTGTCTTTAATACTGGAAATCTAGAATTAGGGAGAGGTAAGCGGAATTCTAAGTGTAGGGGTGCAATCCGTAGATACTTAGAAGAACACCAAAAGCGAAGGCAGCTTACTGGAACTATATTGACGCTGAGGAACGAAAGCGTGGGTAGCGAAAAGG	0	0	0.00E+00	0	0	0.00E+00	0	0	0.00E+00	5	0.007804208	6.85E-01	12	0.031014965	1.97E+00	0	0	0.00E+00	0	0	0.00E+00
Bacteria	Patescibacteria	Gracilibacteria	JGI_0000069-P22	NA	NA	ASV_DNA_1148	GGTAATACGTATGTCTCGAGCGTTACCCGGAATCACTGGGTGTAAAGGGTTCGTAGGCGGACTTGTAAGTCAGACATGAAAGACCGGAGCTCAACTCCGCGTTTGTATTTGAAACTGCAGGTCTAGAATTAGGGAGAGGTAAGCGGAATTCTAAGTGTAGGGGTGCAATCCGTAGATACTTAGAGGAACACCAAAAGCGAAGGCAGCTTACTGGAACTATATTGACGCTGAGGAACGAAAGCGTGGGGAGCGAAAAGG	0	0	0.00E+00	0	0	0.00E+00	5	0.008873429	1.57E+00	0	0	0.00E+00	0	0	0.00E+00	0	0	0.00E+00	0	0	0.00E+00
Bacteria	Planctomycetota	OM190	NA	NA	NA	ASV_DNA_0432	GGTAATACGGAGGGCGCAAGCGTTGTTCGGAATCACTGGGCATAAAGAGCATGTAGGCGGTCTATTAAGTCGGATGTGAAAGCCCTCGGCCCAACCGGGGAATTGCATTCGATACTGATAGACTTGAGGACAGGAGGGGTGAGTGGAACTTCAGGTGGAACGGTGAAATGTGTAGATATCTGAAGGAACACCGGTGGCGAAAGCGGCTCACTGGCCTGTCTCTGACGCTGAGATGCGAAAGCTAGGGTAGCGAACGGG	93	0.119084204	4.22E+01	9	0.013026864	3.13E+00	7	0.012422801	2.20E+00	17	0.026534307	2.33E+00	13	0.033599545	2.13E+00	33	0.076937424	2.28E+01	0	0	0.00E+00
Bacteria	Planctomycetota	OM190	NA	NA	NA	ASV_DNA_0501	GGTAATACAGAGAGTGCGAACGTTGTTCGGAATTACTGGGCTTAAAGAGTACGTAGGCGGCATAGCAAGTGTTAGGTGAAATCCCACGGCTTACCCGTGGAACTGCCTAGCAAACTGCTGAGCTAGAGTGTGGTAGGGGAGAACAGAACTCATGGTGGAGCGGTGAAATGCGTAGATATCATGAGGAATACCGGTGGCGAAGGCGGTTCTCTGGTCCACAACTGACGCTGAGGTACGAAAGCTAGGGTAGCGAACGGG	36	0.046097111	1.63E+01	2	0.002894859	6.95E-01	0	0	0.00E+00	16	0.024973466	2.19E+00	4	0.010338322	6.56E-01	13	0.030308682	8.97E+00	0	0	0.00E+00
Bacteria	Planctomycetota	OM190	NA	NA	NA	ASV_DNA_0989	GGTAATACGGAGGGTGCAAGCGTTGTTCGGATTCACTGGGCATAAAGAGCACGTAGGCGGCTCGCTCAGTCAGGTGTGAAAGCCCACGGCCCAACCGTGGAACTGCATCTGATACTGGCGAGCTTGAGAATGGAAGGGGTGAGTGGAACTCCAGGTGGAACGGTGAAATGTATAGATATCTGGAGGAACACCGGTGGCGAAAGCGGCTCACTGGTCCATTACTGACGCTGAGGTGCGAAAGCTAGGGTAGCGAACGGG	4	0.005121901	1.82E+00	0	0	0.00E+00	3	0.005324058	9.42E-01	5	0.007804208	6.85E-01	4	0.010338322	6.56E-01	8	0.018651497	5.52E+00	0	0	0.00E+00
Bacteria	Planctomycetota	OM190	NA	NA	NA	ASV_DNA_1054	GGTAATACGGAGGGTACAAACGTTGTTCGGAATCACTGGGCATAAAGCGCGCGTAGGCGGTCTACCCAGTTAGGTGTGAAAGCCCTCGGCTCAACCGAGGAATTGCATCTAATACTAGTAGGCTTGAGGATGGTAGGGGTGTGTGGAACTTCAGGTGGAGCGGTGAAATGCGTAGATATCTGAAGGAACACCTGTGGCGAAAGCGGCACACTGGATCATTTCTGACGCTGAGGCGCGAAAGCTAGGGTAGCGAACGGG	22	0.028170457	9.98E+00	0	0	0.00E+00	0	0	0.00E+00	0	0	0.00E+00	0	0	0.00E+00	0	0	0.00E+00	0	0	0.00E+00
Bacteria	Planctomycetota	OM190	NA	NA	NA	ASV_DNA_1171	GGTAATACGGAGGGTACAAACGTTACTCGGAATCACTGGGCATAAAGCGCGCGTAGGCGGTCTACCCAGTTAGGTGTGAAAGCCCTCGGCTCAACCGGGGAATTGCATCTAATACTAGTAGACTTGAGAATGGTAGGGGTATGTGGAACTTCAGGTGGAGCGGTGAAATGCGTAGATATCTGAAGGAACACCAGTGGCGAAAGCGGCATACTGGGCCATTACTGACGCTAAGGCGCGAAAGCTAGGGTAGCGAACGGG	4	0.005121901	1.82E+00	0	0	0.00E+00	0	0	0.00E+00	7	0.010925891	9.60E-01	0	0	0.00E+00	5	0.011657185	3.45E+00	0	0	0.00E+00
Bacteria	Planctomycetota	OM190	NA	NA	NA	ASV_DNA_1223	GGTAATACAGAGGGTGCAAACGTTGTTCGGAATTACTGGGCATAAAGCGCGCGTAGGCGGCCAGGTAAGTGTGAAGTGAAATCCCACGGCTCACCCGTGGAACTGCTTTGCATACTGCTTGGCTAGAGGAAGGTAGGGGAGAGCAGAACTCTTGGAGGAGCGGTGAAATGCGTAGATATCAAGGGGAATACCAGTGGCGAAGGCGGCTCTCTGGTCCTTTACTGACGCTGAGGTGCGAAAGCTAGGGTAGCGAACGGG	0	0	0.00E+00	0	0	0.00E+00	0	0	0.00E+00	6	0.00936505	8.22E-01	0	0	0.00E+00	0	0	0.00E+00	0	0	0.00E+00
Bacteria	Planctomycetota	OM190	NA	NA	NA	ASV_DNA_1641	GGTAATACGGAGGGCGCGAACGTTACTCGGAATCACTGGGCATAAAGGGCATGTAGGCGGCCCGACCAGTCAGATGTGAAATCCTTCGGCTCAACCGAAGAACTGCATTTGATACTGTCGGGCTCGAGGATGGTTGGGGTAAGCGGAACTCCTGGTGGAGCGGTGAAATGCGTAGATATCAGGAGGAACACCAGTGGCGAAAGCGGCTTACTGGACCATTTCTGACGCTGAGGTGCGAAAGCTAGGGTAGCGAACGGG	0	0	0.00E+00	0	0	0.00E+00	0	0	0.00E+00	5	0.007804208	6.85E-01	0	0	0.00E+00	0	0	0.00E+00	0	0	0.00E+00
Bacteria	Planctomycetota	Phycisphaerae	Phycisphaerales	Phycisphaeraceae	CL500-3	ASV_DNA_0476	GGTAATACAGAGGGCCCGAGCGTTAATCGGAATCACTGGGCTTAAAGAGTGCGTAGGCGGACGTAAAGGTATTTTGTGAAATCCCTCGGCTCAACCGGGGAATTGCTTGGTAAACCATACGTCTTGAGGCAGGTAGGGGTGGTCGGAACGCTAGGTGGAGCGGTGGAATGCGTAGATATCTAGCGGAACGCCAATGGAGAAGTCAGGCCACTGGGCCTGTCCTGACGCTGAGGCACGAAAGCGTGGGTAGCAAACGGG	6	0.007682852	2.72E+00	16	0.02315887	5.56E+00	17	0.03016966	5.34E+00	28	0.043703565	3.84E+00	0	0	0.00E+00	0	0	0.00E+00	0	0	0.00E+00
Bacteria	Planctomycetota	Phycisphaerae	Phycisphaerales	Phycisphaeraceae	CL500-3	ASV_DNA_0953	GGTAATACAGAGGGCCCGAGCGTTAATCGGAATCACTGGGCTTAAAGAGTGTGTAGGCGGACATATAGGTACTTTGTGAAATCCCACGGCTCAACCGTGGAATTGCTTGGTAAACCATATGTCTTGAGGCAGGTAGGGGTGGTCGGAACGATAGGTGGAGCGGTGAAATGCGTAGATATCTATCGGAACGCCAACGGAGAAGTCAGGCCACTGGGCCTGTCCTGACGCTGAGACACGAAAGCATGGGTAGCGAACGGG	11	0.014085228	4.99E+00	7	0.010132006	2.43E+00	0	0	0.00E+00	7	0.010925891	9.60E-01	4	0.010338322	6.56E-01	0	0	0.00E+00	0	0	0.00E+00
Bacteria	Planctomycetota	Phycisphaerae	Phycisphaerales	Phycisphaeraceae	CL500-3	ASV_DNA_1027	GGTAATACAGAGGGCCCGAGCGTTAATCGGAATCACTGGGCTTAAAGCGTGCGTAGGCGGATGCAAAGGCATCTTGTGAAATCCCTCGGCTCAACCGGGGAATTGCTTGGTGAACCATGTATCTTGAGGCAAGTAGAGGTGGTCGGAACGATAGGTGGAGCGGTGAAATGCGTAGATATCTATCGGAACGCCCAAGGTGAAGACAGGCCACTGGGCTTGTCCTGACGCTGAGGCACGAAAGCGTGGGTAGCGAACGGG	0	0	0.00E+00	15	0.02171144	5.21E+00	0	0	0.00E+00	8	0.012486733	1.10E+00	0	0	0.00E+00	0	0	0.00E+00	0	0	0.00E+00
Bacteria	Planctomycetota	Phycisphaerae	Phycisphaerales	Phycisphaeraceae	FS140-16B-02_marine_group	ASV_DNA_0379	GGTAATACGAAGGGCCCGAGCGTTAATCGGAATCACTGGGCTTAAAGCGTGCGTAGGCGGACTTGAAGGCGTCTTGTGAAATCCCTCGGCTCAACCGAGGAACTGCAGGGCGAACCATGAGTCTCGAGACAGGTAGAGGTTGTCGGAACGATAGGTGGAGTGGTGAAATGCGTTGATATCTATCGGAACGCCAATGGAGAAGTCAGGCAACTGGGCCTGTTCTGACGCTAAGGCACGAAAGCGTGGGGAGCGAACGGG	11	0.014085228	4.99E+00	15	0.02171144	5.21E+00	16	0.028394974	5.02E+00	39	0.060872823	5.35E+00	0	0	0.00E+00	0	0	0.00E+00	0	0	0.00E+00
Bacteria	Planctomycetota	Phycisphaerae	Phycisphaerales	Phycisphaeraceae	FS140-16B-02_marine_group	ASV_DNA_0534	GGTAATACGAAGGGCCCGAGCGTTAATCGGAATCACTGGGCTTAAAGCGTGCGTAGGCGGACTTGAAGGCACTTTGTGAAATCCCTCGGCTCAACCGAGGAACTGCAGGGTGAACCATGAGTCTAGAGACAGGTAGAGGTTGTCGGAACGATAGGTGGAGTGGTGAAATGCGTTGATATCTATCGGAACGCCAATGGAGAAGTCAGGCAACTGGGCCTGTTCTGACGCTGAGGCACGAAAGCGTGGGGAGCGAACGGG	15	0.01920713	6.81E+00	22	0.031843446	7.65E+00	8	0.014197487	2.51E+00	25	0.03902104	3.43E+00	0	0	0.00E+00	0	0	0.00E+00	0	0	0.00E+00
Bacteria	Planctomycetota	Phycisphaerae	Phycisphaerales	Phycisphaeraceae	FS140-16B-02_marine_group	ASV_DNA_1194	GGTAATACGAAGGGCCCGAGCGTTAATCGGAATCACTGGGCTTAAAGCGTGTGTAGGCGGACATGTAGGCATCTTGTGAAATCCCTCGGCTCAACCGAGGAACTGCAGGGTGAACCACATGTCTTGAGACAGGTAGGGGTGGTCGGAACGGTAGGTGGAGTGGTGAAATGCGTTGATATCTACCGGAACGCCAAAGGAGAAGTCAGGCCACTGGGCCTGTTCTGACGCTGAGACACGAAAGCGTGGGGAGCGAACGGG	0	0	0.00E+00	0	0	0.00E+00	0	0	0.00E+00	9	0.014047574	1.23E+00	0	0	0.00E+00	0	0	0.00E+00	0	0	0.00E+00
Bacteria	Planctomycetota	Phycisphaerae	Phycisphaerales	Phycisphaeraceae	JL-ETNP-F27	ASV_DNA_0235	GGTAATACGAAGGGCCCGAGCGTTATTCGGAATCACTGGGCTTAAAGCGTACGTAGGCTGGTATATAGGCGTCTTGTGAAATCCCTCGGCTCAACCGAGGAACTGCAAGGCGAACCATATATCTTGAGACAGACAGAGGTCGTCGGAACGATTGGTGGAGTGGTGAAATGCGTTGATATCAATCGGAACGCCGAAGGAGAAGTCAGGCGACTGGGTCTGTTCTGACGCTGAGGTACGAAAGCGTGGGTAGCGAACGGG	27	0.034572833	1.23E+01	102	0.147637795	3.55E+01	43	0.076311493	1.35E+01	63	0.098333021	8.64E+00	5	0.012922902	8.20E-01	5	0.011657185	3.45E+00	0	0	0.00E+00
Bacteria	Planctomycetota	Phycisphaerae	Phycisphaerales	Phycisphaeraceae	JL-ETNP-F27	ASV_DNA_0452	GGTAATACGAAGGGCCCGAGCGTTATTCGGAATCACTGGGCTTAAAGCGTGCGTAGGCGGACTTGTAGGCGTTTTGTGAAATCCCTCGGCTCAACCGAGGAACTGCAGAGCGAACCCCAAGTCTTGAGACAGATAGAGGTTGTCGGAACGATTGGTGGAGTGGTGAAATGCGTTGATATCAATCGGAACGCCAAATGAGAAGTCAGGCAACTGGATCTGTTCTGACGCTGAGGCACGAAAGCGTGGGTAGCGAACGGG	0	0	0.00E+00	14	0.020264011	4.87E+00	2	0.003549372	6.28E-01	55	0.085846288	7.54E+00	0	0	0.00E+00	0	0	0.00E+00	0	0	0.00E+00
Bacteria	Planctomycetota	Phycisphaerae	Phycisphaerales	Phycisphaeraceae	JL-ETNP-F27	ASV_DNA_0635	GGTAATACGAAGGGCCCGAGCGTTATTCGGAATCACTGGGCTTAAAGCGTACGTAGGCTGGTATATAGGCATTTTGTGAAATCCCTCGGCTCAACCGAGGAACTGCAGAGTGAACCATATACCTTGAGACAGACAGAGGTCGTTGGAACGATTGGTGGAGTGGTGAAATGCGTTGATATCAATCGGAACGCCAATGGAGAAGTCAAGCGACTGGGTCTGTTCTGACGCTGAGGTACGAAAGCGTGGGTAGCGAACGGG	0	0	0.00E+00	8	0.011579435	2.78E+00	0	0	0.00E+00	24	0.037460199	3.29E+00	0	0	0.00E+00	0	0	0.00E+00	0	0	0.00E+00
Bacteria	Planctomycetota	Phycisphaerae	Phycisphaerales	Phycisphaeraceae	Urania-1B-19_marine_sediment_group	ASV_DNA_1112	GGTAATACGAAGGGCCCGAGCGTTATTCGGAATCACTGGGCTTAAAGCGTACGTAGGCGGATGCGCAGGCATCATGTGAAATCCCTCGGCTCAACCGAGGAACTGCATGGTGAACCGCGCATCTTGAGGCAAGCAGGGGCTGTCGGAACGATAGGTGGAGTGGTGAAATGCGTTGATATCTATCGGAACACCAAAGGTGAAGACAGGCAGCTGGGCTTGTCCTGACGCTGATGTACGAAAGCGTGGGGAGCGAACGGG	0	0	0.00E+00	0	0	0.00E+00	0	0	0.00E+00	4	0.006243366	5.48E-01	0	0	0.00E+00	0	0	0.00E+00	0	0	0.00E+00
Bacteria	Planctomycetota	Planctomycetes	Pirellulales	Pirellulaceae	Blastopirellula	ASV_DNA_0417	GGTAATACGAACTGTGCAAACGTTATTCGGAATCACTGGGCTTAAAGGGTGCGTAGGCGGATTGGTAGGTCAGATGTGAAATCCCACGGCTCAACCGTGGAATTGCGTTTGAAACCACTAGTCTTGAGGGGATCAGAGGAGAGCGGAACTGATGGTGGAGCGGTGAAATGCGTTGATATTATCAGGAACACCGGTGGCGAAAGCGGCTCTCTGGGATCCTTCTGACGCTGAGGCACGAAAGCTAGGGGAGCGAACGGG	20	0.025609506	9.08E+00	23	0.033290875	7.99E+00	18	0.031944346	5.65E+00	17	0.026534307	2.33E+00	0	0	0.00E+00	0	0	0.00E+00	0	0	0.00E+00
Bacteria	Planctomycetota	Planctomycetes	Pirellulales	Pirellulaceae	Rhodopirellula	ASV_DNA_0482	GGTAACACGAACCGTGCGAACGTTATTCGGAATCACTGGGCTTAAAGGGTGCGTAGGCGGCTTTGTAAGTAAGGTGTGAAATCCCTCAGCTCAACTGAGGAACTGCGCTTTAAACTGCATGGCTAGAGGGAGACAGAGGTAAGCGGAACTGATGGTGGAGCGGTGAAATGCGTTGATATCATCAGGAACACCAGTGGCGAAGGCGGCTTACTGGGTCTCTTCTGACGCTGAGGCACGAAAGCTAGGGTAGCGAACGGG	9	0.011524278	4.08E+00	22	0.031843446	7.65E+00	12	0.021296231	3.77E+00	16	0.024973466	2.19E+00	0	0	0.00E+00	0	0	0.00E+00	0	0	0.00E+00
Bacteria	Planctomycetota	Planctomycetes	Pirellulales	Pirellulaceae	Rhodopirellula	ASV_DNA_1051	GGTAACACGAACCGTGCGAACGTTATTCGGAATCACTGGGCTTAAAGGGTGCGTAGGCGGCTTTGTAAGTGAGGTGTGAAATCCCTCAGCTCAACTGAGGAACTGCGCTTCAAACTGCATAGCTAGAGGGAGACAGAGGTAAGCGGAACTGATGGTGGAGCGGTGAAATGCGTTGATATTATCAGGAACACCAGTGGCGAAGGCGGCTTACTGGGTCTCTTCTGACGCTGAGGCACGAAAGCTAGGGTAGCGAACGGG	0	0	0.00E+00	0	0	0.00E+00	0	0	0.00E+00	10	0.015608416	1.37E+00	0	0	0.00E+00	0	0	0.00E+00	0	0	0.00E+00
Bacteria	Planctomycetota	Planctomycetes	Pirellulales	Pirellulaceae	Rubripirellula	ASV_DNA_0681	GGTAAGACGAACCGTCCAAACGTTATTCGGTATCACTGGGCTTAAAGCGTGCGTAGGCGGCTTGGTAGGTGAGATGTGAAAGCCCACGGCTCAACCGTGGAATAGCGTCTCAAACCCCCAAGCTCGAGGAAGATAGGGGTGATGGGAACTTATGGTGGAGCGGTGAAATGCGTTGATATCATAGGGAACACCGGTGGCGAAAGCGCATCACTGGATCTTTTCTGACGCTGAGGCACGAAAGCTAGGGTAGCGAACGGG	2	0.002560951	9.08E-01	5	0.007237147	1.74E+00	0	0	0.00E+00	0	0	0.00E+00	0	0	0.00E+00	0	0	0.00E+00	0	0	0.00E+00
Bacteria	Planctomycetota	Planctomycetes	Pirellulales	Pirellulaceae	NA	ASV_DNA_0486	GGTAAGACGAACCGTCCAAACGTTATTCGGAATTACTGGGCTTAAAGGGTGCGTAGGCGGCTTGGCAAGTTGGGTGTGAAATCCCTCGGCTCAACCGAGGAACTGCGCTCAAAACTGCCAAGCTAGAGGAAGATAGAGGTGAGCGGAACTAATGGTGGAGCGGTGAAATGCGTTGATATCATTAGGAACACCTGTGGCGAAAGCGGCTCACTGGGTCTTTTCTGACGCTGAGGCACGAAAGCTAGGGTAGCGAACGGG	2	0.002560951	9.08E-01	4	0.005789717	1.39E+00	8	0.014197487	2.51E+00	13	0.020290941	1.78E+00	0	0	0.00E+00	0	0	0.00E+00	0	0	0.00E+00
Bacteria	Planctomycetota	Planctomycetes	Planctomycetales	Gimesiaceae	NA	ASV_DNA_0426	GGTAATACGAACTGCGCGAACGTTATTCGGAATCACTGGGCTTAAAGGGTGCGTAGGCGGCCTGTTAAGTAGGGTGTGAAATTTGTCGGCTCAACCGGCAAACTGCATTCTAAACTGGCAGGCTTGAGTGAGTCAGGGGTGTGCGGAACTTCCGGTGGAGCGGTGAAATGCGTTGATATCGGAAGGAACGCCGGTGGCGAAAGCGGCACACTGGGGCTTTTCTGACGCTGAGGCACGAAAGCTAGGGGAGCGAACAGG	8	0.010243802	3.63E+00	17	0.024606299	5.91E+00	9	0.015972173	2.83E+00	23	0.035899357	3.15E+00	0	0	0.00E+00	3	0.006994311	2.07E+00	0	0	0.00E+00
Bacteria	Planctomycetota	Planctomycetes	Planctomycetales	Rubinisphaeraceae	NA	ASV_DNA_0645	GGTAACACGTACTGTGCGAACGTTATTCGGAATCACTGGGCTTAAAGGGTGCGTAGGCGGTTTATCAAGTCAGATGTGAAATGCCTGAGCTCAACTGAGGCACTGCGTTTGAAACTGATAGACTTGAGTATTCCAGGGGTATGCGGAACTGCCAGTGGAGCGGTGAAATGCGTTGATATTGGCAGGAACACCAGTGGCGAAGGCGGCATACTGGGGGATTACTGACGCTGAGGCACGAAAGCCAGGGTAGCGAACGGG	0	0	0.00E+00	5	0.007237147	1.74E+00	0	0	0.00E+00	23	0.035899357	3.15E+00	0	0	0.00E+00	0	0	0.00E+00	0	0	0.00E+00
Bacteria	Proteobacteria	Alphaproteobacteria	AT-s3-44	NA	NA	ASV_DNA_0513	GGTAATACGGAGGGGGCTAGCGTTGTTCGGAATTACTGGGCGTAAAGCGAGCGTAGGCGGTTTGGTAAGTTAGGTGTGAAAGCCCGGGGCTCAACCCCGGAACTGCACTTAAAACTGCTAAGCTAGAGGCCGAGAGAGGTGAGTGGAATTCCCAGTGTAGAGGTGAAATTCGTAGATATTGGGAAGAACACCAGTGGCGAAGGCGGCTCACTGGCTCGGATCTGACGCTGAGGCTCGAAAGCGTGGGGAGCAAACAGG	18	0.023048556	8.17E+00	0	0	0.00E+00	17	0.03016966	5.34E+00	0	0	0.00E+00	0	0	0.00E+00	0	0	0.00E+00	0	0	0.00E+00
Bacteria	Proteobacteria	Alphaproteobacteria	AT-s3-44	NA	NA	ASV_DNA_0514	GGTAATACGGAGGGGGCTAGCGTTGTTCGGAATTACTGGGCGTAAAGCGAGCGTAGGCGGTTTGGTAAGTTAGGTGTGAAAGCCCGGGGCTCAACCCCGGAACTGCACTTAAAACTGCTGAGCTAGAGGCCGAGAGAGGTGAGTGGAATTCCCAGTGTAGAGGTGAAATTCGTAGATATTGGGAAGAACACCAGTGGCGAAGGCGGCTCACTGGCTCGGATCTGACGCTGAGGCTCGAAAGCGTGGGGAGCAAACAGG	0	0	0.00E+00	25	0.036185734	8.69E+00	0	0	0.00E+00	22	0.034338515	3.02E+00	0	0	0.00E+00	0	0	0.00E+00	0	0	0.00E+00
Bacteria	Proteobacteria	Alphaproteobacteria	Caulobacterales	Caulobacteraceae	Brevundimonas	ASV_DNA_1344	GGTAATACGAAGGGGGCTAGCGTTGCTCGGAATTACTGGGCGTAAAGGGAGCGTAGGCGGACATTTAAGTCAGGGGTGAAATCCCGGGGCTCAACCTCGGAATTGCCTTTGATACTGGGTGTCTTGAGTATGAGAGAGGTGTGTGGAACTCCGAGTGTAGAGGTGAAATTCGTAGATATTCGGAAGAACACCAGTGGCGAAGGCGACACACTGGCTCATTACTGACGCTGAGGCTCGAAAGCGTGGGGAGCAAACAGG	0	0	0.00E+00	0	0	0.00E+00	0	0	0.00E+00	5	0.007804208	6.85E-01	0	0	0.00E+00	0	0	0.00E+00	0	0	0.00E+00
Bacteria	Proteobacteria	Alphaproteobacteria	Caulobacterales	Caulobacteraceae	Caulobacter	ASV_DNA_1586	GGTAATACGAAGGGGGCTAGCGTTGCTCGGAATTACTGGGCGTAAAGGGAGCGTAGGCGGACTGTTTAGTCAGAGGTGAAAGCCCAGGGCTCAACCTTGGAATTGCCTTTGATACTGGCAGTCTCGAGTATGGGAGAGGTGAGTGGAACTCCGAGTGTAGAGGTGAAATTCGTAGATATTCGGAAGAACACCAGTGGCGAAGGCGACTCACTGGCCCATTACTGACGCTGAGGCTCGAAAGCGTGGGGAGCAAACAGG	0	0	0.00E+00	5	0.007237147	1.74E+00	0	0	0.00E+00	0	0	0.00E+00	0	0	0.00E+00	0	0	0.00E+00	0	0	0.00E+00
Bacteria	Proteobacteria	Alphaproteobacteria	Caulobacterales	Caulobacteraceae	Caulobacter	ASV_DNA_1726	GGTAATACGAAGGGGGCTAGCGTTGCTCGGAATTACTGGGCGTAAAGGGAGCGTAGGCGGATAGTTTAGTCAGAGGTGAAAGCCCAGGGCTCAACCTTGGAATTGCCCTTGATACTGGCTATCTTGAGTACGGAAGAGGTATGTGGAACTCCGAGTGTAGAGGTGAAATTCGTAGATATTCGGAAGAACACCAGTGGCGAAGGCGACATACTGGTCCGTTACTGACGCTGAGGCTCGAAAGCGTGGGGAGCAAACAGG	0	0	0.00E+00	0	0	0.00E+00	0	0	0.00E+00	4	0.006243366	5.48E-01	0	0	0.00E+00	0	0	0.00E+00	0	0	0.00E+00
Bacteria	Proteobacteria	Alphaproteobacteria	Defluviicoccales	NA	NA	ASV_DNA_0138	GGTAATACGGAGGGGGCTAGCGTTACTCGGAATTACTGGGCGTAAAGCGAGCGTAGGCGGTTTAATAAGTTGAGGGTGAAAGCCCGGGGCTCAACCCCGGAAATGCCCTCAAAACTATTTGACTAGAGGACGGGAGAGGGGAGTGGAACTCCCAGTGTAGAGGTGAAATTCGTAGATATTGGGAAGAACACCAGTGGCGAAGGCGACTCTCTGGACCGTTTCTGACGCTAAGGCTCGAAAGCGTGGGTAGCAAACAGG	153	0.195912723	6.94E+01	78	0.112899491	2.71E+01	81	0.143749556	2.54E+01	66	0.103015546	9.05E+00	15	0.038768706	2.46E+00	0	0	0.00E+00	0	0	0.00E+00
Bacteria	Proteobacteria	Alphaproteobacteria	Defluviicoccales	NA	NA	ASV_DNA_0428	GGTAATACGGAGGGGGCTAGCGTTGCTCGGAATTACTGGGCGTAAAGAGCATGTAGGCGGATTGTATAGTCAGGCGTGAAAGCCCCAGGCTCAACCTGGGAACTGCGTTTGATACTTGCAGTCTTGAGTCCGAGAGAGGGTGGTGGAATTCCCAGTGTAGAGGTGAAATTCGTAGATATTGGGAAGAACACCAGTGGCGAAGGCGGCCACCTGGCTCGGTACTGACGCTGAGATGCGAAAGCGTGGGGAGCAAACAGG	19	0.024329031	8.62E+00	31	0.04487031	1.08E+01	0	0	0.00E+00	13	0.020290941	1.78E+00	0	0	0.00E+00	0	0	0.00E+00	0	0	0.00E+00
Bacteria	Proteobacteria	Alphaproteobacteria	Defluviicoccales	NA	NA	ASV_DNA_0611	GGTAATACGGAGGGGGCTAGCGTTGTTCGGAATTACTGGGCGTAAAGCGCGCGTAGGCGGTCTGCTAAGTTGGGCGTGAAAGCCCGGGGCTCAACCCCGGAACTGCGTTCAAAACTGGCAGACTAGAGACCGGAAGAGGAGAGCGGAATTCCCAGTGTAGAGGTGAAATTCGTAGATATTGGGAAGAACACCAGTGGCGAAGGCGGCTCTCTGGTCCGGTTCTGACGCTGAGGTGCGAAAGCGTGGGGAGCGAACAGG	0	0	0.00E+00	13	0.018816582	4.52E+00	0	0	0.00E+00	16	0.024973466	2.19E+00	0	0	0.00E+00	0	0	0.00E+00	0	0	0.00E+00
Bacteria	Proteobacteria	Alphaproteobacteria	Defluviicoccales	NA	NA	ASV_DNA_0737	GGTAATACGGAGGGGGCTAGCGTTACTCGGAATTACTGGGCGTAAAGCGAGCGTAGGCGGTTAAATAAGTTGAGGGTGAAAGCCCGGGGCTCAACCCCGGAAATGCCTTCAAAACTATTTGACTAGAGGACGGGAGAGGGGAGTGGAACTCCCAGTGTAGAGGTGAAATTCGTAGATATTGGGAAGAACACCAGTGGCGAAGGCGACTCTCTGGACCGTTTCTGACGCTAAGGCTCGAAAGCGTGGGTAGCAAACAGG	0	0	0.00E+00	0	0	0.00E+00	0	0	0.00E+00	0	0	0.00E+00	0	0	0.00E+00	0	0	0.00E+00	7	0.018493078	3.91E+00
Bacteria	Proteobacteria	Alphaproteobacteria	Defluviicoccales	NA	NA	ASV_DNA_0753	GGTAATACGGAGGGGGCTAGCGTTACTCGGAATTACTGGGCGTAAAGCGAGCGTAGGCGGTTAACTAAGTTGAGGGTGAAAGCCCGGGGCTCAACCCCGGAAATGCCCTCAAAACTATTTGACTAGAGGACGGGAGAGGGGAGTGGAACTCCCAGTGTAGAGGTGAAATTCGTAGATATTGGGAAGAACACCAGTGGCGAAGGCGACTCTCTGGACCGTTTCTGACGCTAAGGCTCGAAAGCGTGGGTAGCAAACAGG	0	0	0.00E+00	0	0	0.00E+00	0	0	0.00E+00	27	0.042142723	3.70E+00	0	0	0.00E+00	0	0	0.00E+00	0	0	0.00E+00
Bacteria	Proteobacteria	Alphaproteobacteria	Defluviicoccales	NA	NA	ASV_DNA_0851	GGTAATACGGAGGGGGCTAGCGTTGCTCGGAATTACTGGGCGTAAAGAGCACGTAGGCGGGTATTCTAGTCAGGCGTGAAAGCCCCAGGCTCAACCTGGGAACTGCGTTTGATACTGGATACCTAGAGTCCGAGAGAGGGTGGTGGAATTCCCAGTGTAGAGGTGAAATTCGTAGATATTGGGAAGAACACCAGTGGCGAAGGCGGCCACCTGGCTCGGTACTGACGCTGAGGTGCGAAAGCGTGGGGAGCAAACAGG	7	0.008963327	3.18E+00	0	0	0.00E+00	0	0	0.00E+00	0	0	0.00E+00	0	0	0.00E+00	0	0	0.00E+00	0	0	0.00E+00
Bacteria	Proteobacteria	Alphaproteobacteria	Defluviicoccales	NA	NA	ASV_DNA_1117	GGTAATACGGAGGGGGCTAGCGTTGTTCGGAATTACTGGGCGTAAAGCGCGCGTAGGCGGTTTGTTAAGTTGGGCGTGAAAGCCCGGGGCTCAACCCCGGAACTGCGTTCGAAACTGGCAAGCTAGAGTTCGGGAGAGGGTGGTGGAATTTCCAGTGTAGAGGTGAAATTCGTAGATATTGGAAAGAACACCGGTGGCGAAGGCGACCACCTGGACCGATACTGACGCTGAGGTGCGAAAGCGTGGGGAGCAAACAGG	5	0.006402377	2.27E+00	0	0	0.00E+00	4	0.007098744	1.26E+00	9	0.014047574	1.23E+00	0	0	0.00E+00	0	0	0.00E+00	0	0	0.00E+00
Bacteria	Proteobacteria	Alphaproteobacteria	Defluviicoccales	NA	NA	ASV_DNA_1410	GGTAATACGGAGGGGGCTAGCGTTGCTCGGAATTACTGGGCGTAAAGAGCATGTAGGCGGATTGCATAGTCAGGCGTGAAAGCCCCAGGCTCAACCTGGGAACTGCGTTTGATACTTGCAGTCTTGAGTCCGAGAGAGGGTGGTGGAATTCCCAGTGTAGAGGTGAAATTCGTAGATATTGGGAAGAACACCAGTGGCGAAGGCGGCCACCTGGCTCGGTACTGACGCTGAGATGCGAAAGCGTGGGGAGCAAACAGG	0	0	0.00E+00	0	0	0.00E+00	9	0.015972173	2.83E+00	0	0	0.00E+00	0	0	0.00E+00	0	0	0.00E+00	0	0	0.00E+00
Bacteria	Proteobacteria	Alphaproteobacteria	Holosporales	Holosporaceae	Candidatus_Paraholospora	ASV_DNA_1102	GGTAATACGAGGGGAGCTAGCGTTGTTCGGAATTATTGGGCGTAAAGGGTGCGTAGGCGGCTCTGTAAGTATTGTGTAAAATCCCCGGGCTCAACCTTGGGTTCGCATGATATACTGCAGTGCTAGAAGGTGATAGAGGGAAACGGAATTTCTAGTGTAGAGGTGAAATTCGTAGATATTAGAAGGAACGTCAGAGGCGAAGGCGGTTTCCTGGGTCACTATTGACGCTGAGGCACGAAAGCGTGGGGAGCAAACAGG	19	0.024329031	8.62E+00	0	0	0.00E+00	0	0	0.00E+00	0	0	0.00E+00	0	0	0.00E+00	0	0	0.00E+00	0	0	0.00E+00
Bacteria	Proteobacteria	Alphaproteobacteria	Kiloniellales	Kiloniellaceae	NA	ASV_DNA_0657	GGTAATACGGAGGGGGCTAGCGTTGCTCGGAATTACTGGGCGTAAAGGGCGCGTAGGCGGACTTTTTAGTCAGGCGTGAAAGCCCCGGGCTTAACCCGGGAACTGCGTTTGATACTGGAAGTCTAGAGATCTGGAGAGGGTGGTGGAATTCCCAGTGTAGAGGTGAAATTCGTAGATATTGGGAAGAACACCGGTGGCGAAGGCGGCCACCTGGCCAGACACTGACGCTAAGGCGCGAAAGCGTGGGGAGCGAACAGG	0	0	0.00E+00	4	0.005789717	1.39E+00	4	0.007098744	1.26E+00	0	0	0.00E+00	0	0	0.00E+00	0	0	0.00E+00	0	0	0.00E+00
Bacteria	Proteobacteria	Alphaproteobacteria	Kordiimonadales	Kordiimonadaceae	Kordiimonas	ASV_DNA_0820	GGTAATACGGAGGGAGCGAGCGTTGTTCGGAATTACTGGGCGTAAAGCGTACGTAGGCGGATGAACAAGTTGGGGGTGAAATCCCGGGGCTTAACCCCGGAACTGCCTTCAAAACTGTTTGTCTAGAGACCGGGAGAGGTAAGTGGAATTCCTAGTGTAGAGGTGAAATTCGTAGATATTAGGAAGAACACCAGTGGCGAAGGCGGCTTACTGGACCGGTACTGACGCTAAGGTACGAAAGCGTGGGGAGCGAACAGG	0	0	0.00E+00	16	0.02315887	5.56E+00	0	0	0.00E+00	0	0	0.00E+00	0	0	0.00E+00	0	0	0.00E+00	0	0	0.00E+00
Bacteria	Proteobacteria	Alphaproteobacteria	Kordiimonadales	NA	NA	ASV_DNA_0747	GGTAATACGGAGGGGACTAGCGTTGTTCGGAATTACTGGGCGTAAAGAGTTCGTAGGCGGATAAGCAAGTAAGAGGTGAAAGCCCAGGGCTCAACCCTGGAACTGCCTTTTAAACTGCTTATCTAGAGACCGGTAGAGGTTAGGGGAATACCTAGTGTAGAGGTGAAATTCGTAGATATTAGGTGGAACACCAGTGGCGAAGGCGCCTAACTGGACCGGTACTGACGCTGAGGAACGAAAGCGTGGGGAGCAAACAGG	6	0.007682852	2.72E+00	10	0.014474294	3.48E+00	3	0.005324058	9.42E-01	0	0	0.00E+00	0	0	0.00E+00	0	0	0.00E+00	4	0.010567473	2.24E+00
Bacteria	Proteobacteria	Alphaproteobacteria	Paracaedibacterales	Paracaedibacteraceae	NA	ASV_DNA_0101	GGTAATACGAAGGGTGCTAGCGTTGTTCGGAATGACTGGGCGTAAAGGGTGCGTAGGCGGCCAGAAACGTCTGATGTGAAATCCCTGGGCTTAACCTAGGAACTGCATTGGATACGGTCTGGCTAGAGTCCGCGAGAGGAAGATGGAATTGTGCGTGTAGAGGTGAAATTCGTAGATATGCACAAGAACACCGGTGGCGAAGGCGATCTTCTGGAGCGGTACTGACGCTAAGGCACGAAAGCGTGGGGAGCAAACAGG	0	0	0.00E+00	9	0.013026864	3.13E+00	27	0.047916519	8.48E+00	12	0.018730099	1.64E+00	29	0.074952831	4.76E+00	15	0.034971556	1.04E+01	4	0.010567473	2.24E+00
Bacteria	Proteobacteria	Alphaproteobacteria	Parvibaculales	OCS116_clade	NA	ASV_DNA_0251	GGTAATACGGAGGGGGCTAACGTTGTTCGGAATTACTGGGCGTAAAGCGCGCGTAGGCGGATTAGACAGTTGAGGGTGAAATCCCGGAGCTTAACTCCGGAACTGCCTTCAATACTACTAATCTTGAGTTCGGAAGAGGTGAGTGGAATTCCTAGTGTAGAGGTGAAATTCGTAGATATTAGGAAGAACATCAGTGGCGAAGGCGACTCACTGGTCCGATACTGACGCTGAGGTGCGAAAGCGTGGGGAGCAAACAGG	45	0.057621389	2.04E+01	74	0.107109773	2.57E+01	64	0.113579896	2.01E+01	21	0.032777674	2.88E+00	0	0	0.00E+00	27	0.062948802	1.86E+01	29	0.076614182	1.62E+01
Bacteria	Proteobacteria	Alphaproteobacteria	Parvibaculales	Parvibaculaceae	NA	ASV_DNA_0332	GGTAATACGGAGGGGGCTAGCGTTATTCGGAATCACTGGGCGTAAAGCGCGCGTAGGCGGATTAGTTAGTCAGTGGTGAAAGCCCGAGGCTCAACCTCGGAATTGCCACCGAAACTGCTAATCTAGAGTTCGAGAGAGGTGAGTGGAATTCCTAGTGTAGAGGTGAAATTCGTAGATATTAGGAGGAACACCAGTGGCGAAGGCGGCTCACTGGCTCGATACTGACGCTGAGGTGCGAAAGCGTGGGGAGCAAACAGG	29	0.037133784	1.32E+01	27	0.039080593	9.38E+00	9	0.015972173	2.83E+00	14	0.021851782	1.92E+00	4	0.010338322	6.56E-01	0	0	0.00E+00	0	0	0.00E+00
Bacteria	Proteobacteria	Alphaproteobacteria	Parvibaculales	NA	NA	ASV_DNA_0553	GGTAATACGGAGGGAGCTAGCGTTGTTCGGAATTACTGGGCGTAAAGAGAACGTAGGCTGATCGTTAAGTTGGAGGTGAAATCCCAGGGCTCAACCCTGGAACTGCCTTCAATACTGGCGGTCTAGAGGACGGAAGAGGTGAGTGGAATGCCGAGTGTAGAGGTGAAATTCGTAGATATTCGGCGGAATACCAGTGGCGAAGGCGCCTCACTGGTCCGTATCTGACGCTGAGGTTCGAAAGCGTGGGGAGCAAACAGG	25	0.032011883	1.13E+01	0	0	0.00E+00	0	0	0.00E+00	38	0.059311981	5.21E+00	8	0.020676643	1.31E+00	9	0.020982934	6.21E+00	0	0	0.00E+00
Bacteria	Proteobacteria	Alphaproteobacteria	Puniceispirillales	EF100-94H03	NA	ASV_DNA_0966	GGTAATACGGAGGGGGCTAGCGTTGTTCGGAATCACTGGGCGTAAAGCGCGCGTAGGCGGTTAGGAAAGTTGGGAGTGAAAGCCCAGGGCTCAACCCTGGAACTGCTCTCAAAACTTCCTGGCTAGAGAATTGGAGAGGTGGGCGGAATTCCGAGTGTAGAGGTGAAATTCGTAGATATTCGGAAGAACACCAGTTGCGAAGGCGGCTCACTGGCCAATTTCTGACGCTGAGGTGCGAAAGCGTGGGGAGCAAACAGG	0	0	0.00E+00	0	0	0.00E+00	0	0	0.00E+00	4	0.006243366	5.48E-01	0	0	0.00E+00	0	0	0.00E+00	0	0	0.00E+00
Bacteria	Proteobacteria	Alphaproteobacteria	Puniceispirillales	SAR116_clade	Candidatus_Puniceispirillum	ASV_DNA_1251	GGTAATACGAAGGGGGCGAGCGTTGTTCGGAATTACTGGGCGTAAAGGGCGCGTAGGCGGTCTTTTAAGTTAGGCGTGAAAGCCCCGGGCTCAACCCGGGAACTGCGTTTAAAACTGGAGGACTAGAAAACGGAAGAGGGTAGTGGAATTCCCAGTGTAGAGGTGAAATTCGTAGATATTGGGAAGAACACCAGTGGCGAAAGCGGCTACCTGGTCCGATTTTGACGCTGAGGCGCGAAAGCGTGGGGAGCAAACAGG	5	0.006402377	2.27E+00	0	0	0.00E+00	0	0	0.00E+00	3	0.004682525	4.11E-01	0	0	0.00E+00	0	0	0.00E+00	0	0	0.00E+00
Bacteria	Proteobacteria	Alphaproteobacteria	Puniceispirillales	SAR116_clade	NA	ASV_DNA_0118	GGTAATACGAAGGGGGCGAGCGTTATTCGGAATTATTGGGCGTAAAGGGCTCGCAGGCTGCTTGAACAGTTAGACGTGAAATCCCCGGGCTCAACCTGGGAACTGCGTTTAATACTAGCAAGCTAGAGTAATAGAGAGGAAAGTGGAACTCCCAGTGTAGAGGTGAAATTCGTAGATATTGGGAAGAACACCAGTGGCGAAAGCGGCTTTCTGGCTATTTACTGACGCTGAGGAGCGAAAGCGTGGGGAGCAAACAGG	117	0.149815612	5.31E+01	57	0.082503474	1.98E+01	73	0.129552069	2.29E+01	68	0.106137229	9.32E+00	25	0.06461451	4.10E+00	58	0.135223352	4.00E+01	34	0.089823523	1.90E+01
Bacteria	Proteobacteria	Alphaproteobacteria	Puniceispirillales	SAR116_clade	NA	ASV_DNA_1152	GGTAATACGAAGGGGGCGAGCGTTATTCGGAATTATTGGGCGTAAAGGGCTCGCAGGCTGCTTGAACAGTTAGACGTGAAATCCCCGGGCTCAACCTGGGAACTGCGTTTAATACTAGCAAGCTAGAGAAATAGAGAGGAAAGTGGAACTCCCAGTGTAGAGGTGAAATTCGTAGATATTGGGAAGAACACCAGTGGCGAAAGCGACTTTCTGGCTATTTTCTGACGCTGAGGAGCGAAAGCGTGGGGAGCAAACAGG	0	0	0.00E+00	0	0	0.00E+00	0	0	0.00E+00	0	0	0.00E+00	0	0	0.00E+00	17	0.039634431	1.17E+01	0	0	0.00E+00
Bacteria	Proteobacteria	Alphaproteobacteria	Rhizobiales	Beijerinckiaceae	Methylobacterium-Methylorubrum	ASV_DNA_0825	GGTAATACGAAGGGGGCTAGCGTTGCTCGGAATCACTGGGCGTAAAGGGCGCGTAGGCGGCTGATTTAGTCGAGGGTGAAAGCCCGTGGCTCAACCACGGAATGGCCTTCGATACTGGTTGGCTTGAGACCGGAAGAGGACAGCGGAACTGCGAGTGTAGAGGTGAAATTCGTAGATATTCGCAAGAACACCAGTGGCGAAGGCGGCTGTCTGGTCCGGTTCTGACGCTGAGGCGCGAAAGCGTGGGGAGCAAACAGG	0	0	0.00E+00	0	0	0.00E+00	2	0.003549372	6.28E-01	5	0.007804208	6.85E-01	0	0	0.00E+00	0	0	0.00E+00	0	0	0.00E+00
Bacteria	Proteobacteria	Alphaproteobacteria	Rhizobiales	Devosiaceae	Devosia	ASV_DNA_1539	GGTAATACGAAGGGGGCTAGCGTTGTTCGGATTTACTGGGCGTAAAGCGCACGTAGGCGGATTGGTAAGTTAGAGGTGAAATCCCGAAGCTCAACTTCGGAACTGCCTTTAATACTGCCAGTCTAGAGTCCGGAAGAGGTGAGTGGAACTCCTAGTGTAGAGGTGGAATTCGTAGATATTAGGAAGAACACCAGTGGCGAAGGCGGCTCACTGGTCCGGTACTGACGCTGAGGTGCGAAAGCGTGGGGAGCAAACAGG	0	0	0.00E+00	0	0	0.00E+00	0	0	0.00E+00	0	0	0.00E+00	6	0.015507482	9.84E-01	0	0	0.00E+00	0	0	0.00E+00
Bacteria	Proteobacteria	Alphaproteobacteria	Rhizobiales	Methyloligellaceae	NA	ASV_DNA_1449	GGTAATACGGAGGGGGCTAGCGTTGTTCGGAATTACTGGGCGTAAAGCGCGCGTAGGCGGGCTGGCCAGTTGGGGGTGAAAGCCCGAGGCTTAACCTCGGAACTGCCCTCAATACTGCCAGTCTTGAGTCCGGGAGAGGTGAGTGGAATTTCTAGTGTAGAGGTGAAATTCGTAGATATTAGGAAGAACACCAGTGGCGAAGGCGGCTCACTGGCCCGGTACTGACGCTGAGGTGCGAAAGCGTGGGGAGCAAACAGG	0	0	0.00E+00	0	0	0.00E+00	0	0	0.00E+00	8	0.012486733	1.10E+00	0	0	0.00E+00	0	0	0.00E+00	0	0	0.00E+00
Bacteria	Proteobacteria	Alphaproteobacteria	Rhizobiales	Rhizobiaceae	Lentilitoribacter	ASV_DNA_1165	GGTAATACGAAGGGGGCTAGCGTTGTTCGGAATTACTGGGCGTAAAGCGTACGTAGGCGGATTAGAAAGTATGGGGTGAAATCCCAGGGCTCAACCCTGGAACTGCCTCATAAACTCCTAATCTTGAGTTCGAGAGAGGTGAGTGGAATTCCGAGTGTAGAGGTGAAATTCGTAGATATTCGGAGGAACACCAGTGGCGAAGGCGGCTCACTGGCTCGATACTGACGCTGAGGTACGAAAGCGTGGGGAGCAAACAGG	0	0	0.00E+00	0	0	0.00E+00	0	0	0.00E+00	0	0	0.00E+00	16	0.041353286	2.62E+00	0	0	0.00E+00	0	0	0.00E+00
Bacteria	Proteobacteria	Alphaproteobacteria	Rhodobacterales	Rhodobacteraceae	Amylibacter	ASV_DNA_0433	GGTAATACGGAGGGGGTTAGCGTTGTTCGGAATTACTGGGCGTAAAGCGTACGTAGGCGGATTAATAAGTTAGAGGTGAAATCCCAGGGCTCAACCCTGGAACTGCCTTTAAAACTGTTAGTCTTGAGATCGAGAGAGGTGAGTGGAATTCCAAGTGTAGAGGTGAAATTCGTAGATATTTGGAGGAACACCAGTGGCGAAGGCGGCTCACTGGCTCGATACTGACGCTGAGGTACGAAAGTGTGGGGAGCAAACAGG	0	0	0.00E+00	0	0	0.00E+00	0	0	0.00E+00	0	0	0.00E+00	0	0	0.00E+00	87	0.202835028	6.00E+01	86	0.227200676	4.81E+01
Bacteria	Proteobacteria	Alphaproteobacteria	Rhodobacterales	Rhodobacteraceae	Ascidiaceihabitans	ASV_DNA_0401	GGTAATACGGAGGGGGTTAGCGTTGTTCGGAATTACTGGGCGTAAAGCGCACGTAGGCGGATTAGAAAGTTAGAGGTGAAATCCCAGGGCTCAACCCTGGAACTGCCTTTAAAACTCCTAGTCTTGAGTTCGAGAGAGGTGAGTGGAATTCCAAGTGTAGAGGTGAAATTCGTAGATATTTGGAGGAACACCAGTGGCGAAGGCGGCTCACTGGCTCGATACTGACGCTGAGGTGCGAAAGTGTGGGGAGCAAACAGG	0	0	0.00E+00	0	0	0.00E+00	13	0.023070916	4.08E+00	0	0	0.00E+00	0	0	0.00E+00	14	0.032640119	9.66E+00	0	0	0.00E+00
Bacteria	Proteobacteria	Alphaproteobacteria	Rhodobacterales	Rhodobacteraceae	Ascidiaceihabitans	ASV_DNA_0460	GGTAATACGGAGGGGGTTAGCGTTGTTCGGAATTACTGGGCGTAAAGCGCACGTAGGCGGATTGGAAAGTTAGAGGTGAAATCCCAGGGCTCAACCCTGGAACTGCCTTTAAAACTCCCAGTCTTGAGTTCGAGAGAGGTGAGTGGAATTCCAAGTGTAGAGGTGAAATTCGTAGATATTTGGAGGAACACCAGTGGCGAAGGCGGCTCACTGGCTCGATACTGACGCTGAGGTGCGAAAGTGTGGGGAGCAAACAGG	31	0.039694735	1.41E+01	12	0.017369152	4.17E+00	0	0	0.00E+00	28	0.043703565	3.84E+00	5	0.012922902	8.20E-01	0	0	0.00E+00	0	0	0.00E+00
Bacteria	Proteobacteria	Alphaproteobacteria	Rhodobacterales	Rhodobacteraceae	Lentibacter	ASV_DNA_0139	GGTAATACGGAGGGGGTTAGCGTTGTTCGGAATTACTGGGCGTAAAGCGTACGTAGGCGGATTAGTAAGTTAGAGGTGAAATCCCGGGGCTCAACCCCGGAACTGCCTTTAATACTGCTAGTCTTGAGTTCGAGAGAGGTGAGTGGAATTCCAAGTGTAGAGGTGAAATTCGTAGATATTTGGAGGAACACCAGTGGCGAAGGCGGCTCACTGGCTCGATACTGACGCTGAGGTACGAAAGTGTGGGGAGCAAACAGG	93	0.119084204	4.22E+01	67	0.096977767	2.33E+01	55	0.097607723	1.73E+01	70	0.109258912	9.60E+00	12	0.031014965	1.97E+00	118	0.275109578	8.14E+01	22	0.058121103	1.23E+01
Bacteria	Proteobacteria	Alphaproteobacteria	Rhodobacterales	Rhodobacteraceae	Litoreibacter	ASV_DNA_0213	GGTAATACGGAGGGGGTTAGCGTTGTTCGGAATTACTGGGCGTAAAGCGTACGTAGGCGGATTAGTCAGTCAGAGGTGAAATCCCAGGGCTCAACCCTGGAACTGCCTTTGATACTGCTAGTCTTGAGTTCGAGAGAGGTGAGTGGAATTCCAAGTGTAGAGGTGAAATTCGTAGATATTTGGAGGAACACCAGTGGCGAAGGCGGCTCACTGGCTCGATACTGACGCTGAGGTACGAAAGTGTGGGGAGCAAACAGG	41	0.052499488	1.86E+01	61	0.088293191	2.12E+01	30	0.053240576	9.42E+00	52	0.081163764	7.13E+00	12	0.031014965	1.97E+00	88	0.205166465	6.07E+01	17	0.044911762	9.50E+00
Bacteria	Proteobacteria	Alphaproteobacteria	Rhodobacterales	Rhodobacteraceae	Octadecabacter	ASV_DNA_0039	GGTAATACGGAGGGGGTTAGCGTTGTTCGGAATTACTGGGCGTAAAGCGCACGTAGGCGGACTAATCAGTTAGAGGTGAAATCCCAGGGCTCAACCCTGGAACTGCCTTTAATACTGTTAGTCTTGAGTTCGAGAGAGGTGAGTGGAATTCCGAGTGTAGAGGTGAAATTCGTAGATATTCGGAGGAACACCAGTGGCGAAGGCGGCTCACTGGCTCGATACTGACGCTGAGGTGCGAAAGCGTGGGGAGCAAACAGG	251	0.321399303	1.14E+02	76	0.110004632	2.64E+01	72	0.127777383	2.26E+01	94	0.146719111	1.29E+01	569	1,470,626,244	9.33E+01	277	0.645808076	1.91E+02	305	0.80576984	1.70E+02
Bacteria	Proteobacteria	Alphaproteobacteria	Rhodobacterales	Rhodobacteraceae	Octadecabacter	ASV_DNA_0068	GGTAATACGGAGGGGGTTAGCGTTGTTCGGAATTACTGGGCGTAAAGCGCACGTAGGCGGACTAATAAGTTAGAGGTGAAATCCCAGGGCTCAACCCTGGAACTGCCTTTAATACTGTTAGTCTTGAGTTCGAGAGAGGTGAGTGGAATTCCGAGTGTAGAGGTGAAATTCGTAGATATTCGGAGGAACACCAGTGGCGAAGGCGGCTCACTGGCTCGATACTGACGCTGAGGTGCGAAAGCGTGGGGAGCAAACAGG	54	0.069145667	2.45E+01	0	0	0.00E+00	42	0.074536807	1.32E+01	787	1,228,382,344	1.08E+02	888	2,295,107,389	1.46E+02	385	0.897603283	2.66E+02	113	0.298531121	6.32E+01
Bacteria	Proteobacteria	Alphaproteobacteria	Rhodobacterales	Rhodobacteraceae	Octadecabacter	ASV_DNA_0168	GGTAATACGGAGGGGGTTAGCGTTGTTCGGAATTACTGGGCGTAAAGCGCACGTAGGCGGACTATTAAGTAGAGGGTGAAATCCCAGGGCTCAACCCTGGAACTGCCTTCTATACTGGTAGTCTTGAGTTCGAGAGAGGTGAGTGGAATTCCGAGTGTAGAGGTGAAATTCGTAGATATTCGGAGGAACACCAGTGGCGAAGGCGGCTCACTGGCTCGATACTGACGCTGAGGTGCGAAAGCGTGGGGAGCAAACAGG	21	0.026889982	9.53E+00	14	0.020264011	4.87E+00	12	0.021296231	3.77E+00	11	0.017169258	1.51E+00	0	0	0.00E+00	13	0.030308682	8.97E+00	154	0.406847723	8.61E+01
Bacteria	Proteobacteria	Alphaproteobacteria	Rhodobacterales	Rhodobacteraceae	Phaeobacter	ASV_DNA_0466	GGTAATACGGAGGGGACTAGCGTTGTTCGGAATTACTGGGCGTAAAGCGCACGTAGGCGGACCGAAAAGTTGGGGGTGAAATCCCAGGGCTCAACCCTGGAACTGCCTCCAAAACTGCCGGTCTAGAGTTCGAGAGAGGTGAGTGGAATTCCGAGTGTAGAGGTGAAATTCGTAGATATTCGGAGGAACACCAGTGGCGAAGGCGGCTCACTGGCTCGATACTGACGCTGAGGTGCGAAAGCGTGGGGAGCAAACAGG	24	0.030731407	1.09E+01	0	0	0.00E+00	0	0	0.00E+00	6	0.00936505	8.22E-01	48	0.124059859	7.87E+00	51	0.118903292	3.52E+01	7	0.018493078	3.91E+00
Bacteria	Proteobacteria	Alphaproteobacteria	Rhodobacterales	Rhodobacteraceae	Planktomarina	ASV_DNA_0102	GGTAATACGGAGGGGGTTAGCGTTGTTCGGAATTACTGGGCGTAAAGCGCACGTAGGCGGATTAGTAAGTTAGAGGTGAAATCCCAGGGCTCAACCCTGGAACTGCCTTTAATACTGCTAGTCTTGAGTTCGAGAGAGGTAAGTGGAATTCCGAGTGTAGAGGTGAAATTCGTAGATATTCGGAGGAACACCAGTGGCGAAGGCGGCTTACTGGCTCGATACTGACGCTGAGGTGCGAAAGTGTGGGGAGCAAACAGG	101	0.129328007	4.58E+01	75	0.108557202	2.61E+01	33	0.058564634	1.04E+01	50	0.07804208	6.85E+00	30	0.077537412	4.92E+00	79	0.184183531	5.45E+01	130	0.343442883	7.27E+01
Bacteria	Proteobacteria	Alphaproteobacteria	Rhodobacterales	Rhodobacteraceae	Planktomarina	ASV_DNA_0134	GGTAATACGGAGGGGGTTAGCGTTGTTCGGAATTACTGGGCGTAAAGCGCACGTAGGCGGACTAATAAGTTAGAGGTGAAATCCCAGGGCTCAACCCTGGAACTGCCTTTAATACTGTTAGTCTAGAGTTCGAGAGAGGTAAGTGGAATTCCGAGTGTAGAGGTGAAATTCGTAGATATTCGGAGGAACACCAGTGGCGAAGGCGGCTTACTGGCTCGATACTGACGCTGAGGTGCGAAAGTGTGGGGAGCAAACAGG	354	0.453288261	1.61E+02	50	0.072371468	1.74E+01	46	0.081635551	1.44E+01	60	0.093650496	8.22E+00	176	0.454886149	2.89E+01	84	0.195840716	5.80E+01	109	0.287963648	6.09E+01
Bacteria	Proteobacteria	Alphaproteobacteria	Rhodobacterales	Rhodobacteraceae	Planktomarina	ASV_DNA_0258	GGTAATACGGAGGGGGTTAGCGTTGTTCGGAATTACTGGGCGTAAAGCGCACGTAGGCGGATTAGTAAGTTAGAGGTGAAATCCCAGGGCTCAACCCTGGAACTGCCTTTAATACTGCTAGTCTTGAGTTCGAGAGAGGTAAGTGGAATTCCAAGTGTAGAGGTGAAATTCGTAGATATTTGGAGGAACACCAGTGGCGAAGGCGGCTTACTGGCTCGATACTGACGCTGAGGTGCGAAAGTGTGGGGAGCAAACAGG	37	0.047377587	1.68E+01	44	0.063686892	1.53E+01	35	0.062114006	1.10E+01	36	0.056190298	4.93E+00	0	0	0.00E+00	22	0.051291616	1.52E+01	33	0.087181655	1.84E+01
Bacteria	Proteobacteria	Alphaproteobacteria	Rhodobacterales	Rhodobacteraceae	Planktomarina	ASV_DNA_0439	GGTAATACGGAGGGGGTTAGCGTTGTTCGGAATTACTGGGCGTAAAGCGCACGTAGGCGGATTAGTAAGTTAAGGGTGAAATCCCAGGGCTCAACCCTGGAACTGCCTTTAATACTGCTAGTCTTGAGTTCGAGAGAGGTAAGTGGAATTCCAAGTGTAGAGGTGAAATTCGTAGATATTTGGAGGAACACCAGTGGCGAAGGCGGCTTACTGGCTCGAAACTGACGCTGAGGTGCGAAAGTGTGGGGAGCAAACAGG	16	0.020487605	7.26E+00	0	0	0.00E+00	0	0	0.00E+00	0	0	0.00E+00	0	0	0.00E+00	0	0	0.00E+00	0	0	0.00E+00
Bacteria	Proteobacteria	Alphaproteobacteria	Rhodobacterales	Rhodobacteraceae	Planktomarina	ASV_DNA_0445	GGTAATACGGAGGGGGTTAGCGTTGTTCGGAATTACTGGGCGTAAAGCGTACGTAGGCGGATTAGTAAGTTAGAGGTGAAATCCCAGGGCTCAACCCTGGAACTGCCTTTAATACTGCTAGTCTTGAGTTCGAGAGAGGTAAGTGGAATTCCGAGTGTAGAGGTGAAATTCGTAGATATTCGGAGGAACACCAGTGGCGAAGGCGGCTTACTGGCTCGATACTGACGCTGAGGTACGAAAGTGTGGGGAGCAAACAGG	28	0.035853309	1.27E+01	0	0	0.00E+00	0	0	0.00E+00	0	0	0.00E+00	0	0	0.00E+00	47	0.109577544	3.24E+01	38	0.100390997	2.12E+01
Bacteria	Proteobacteria	Alphaproteobacteria	Rhodobacterales	Rhodobacteraceae	Roseobacter_clade_NAC11-7_lineage	ASV_DNA_0872	GGTAATACGGAGGGGGTTAGCGTTGTTCGGAATTACTGGGCGTAAAGCGTACGTAGGCGGATTAGTAAGTATGGGGTGAAATCCCAGGGCTCAACCCTGGAACTGCCTCATAAACTGCTAGTCTTGAGATCGTGAGAGGTGAGTGGAATTCCGAGTGTAGAGGTGAAATTCGTAGATATTCGGAGGAACATCAGTGGCGAAGGCGGCTCACTGGCACGATACTGACGCTGAGGTACGAAAGTGTGGGGAGCAAACAGG	36	0.046097111	1.63E+01	0	0	0.00E+00	0	0	0.00E+00	0	0	0.00E+00	0	0	0.00E+00	0	0	0.00E+00	0	0	0.00E+00
Bacteria	Proteobacteria	Alphaproteobacteria	Rhodobacterales	Rhodobacteraceae	Sulfitobacter	ASV_DNA_0042	GGTAATACGGAGGGGGCTAGCGTTGTTCGGAATTACTGGGCGTAAAGCGTACGTAGGCGGATCAGAAAGTATGGGGTGAAATCCCAGGGCTTAACCCTGGAACTGCCTCATAAACTCCTGGTCTTGAGTTCGAGAGAGGTAAGTGGAATTCCAAGTGTAGAGGTGAAATTCGTAGATATTTGGAGGAACACCAGTGGCGAAGGCGGCTTACTGGCTCGATACTGACGCTGAGGTACGAAAGTGTGGGGAGCAAACAGG	400	0.512190125	1.82E+02	78	0.112899491	2.71E+01	98	0.173919216	3.08E+01	86	0.134232378	1.18E+01	541	1,398,257,993	8.87E+01	463	1,079,455,376	3.20E+02	763	2,015,745,535	4.26E+02
Bacteria	Proteobacteria	Alphaproteobacteria	Rhodobacterales	Rhodobacteraceae	Sulfitobacter	ASV_DNA_0331	GGTAATACGGAGGGGGCTAGCGTTGTTCGGAATTACTGGGCGTAAAGCGTACGTAGGCGGATCAGAAAGTATGGGGTGAAATCCCAGGGCTTAACCCTGGAACTGCCTCATAAACTCCTGGTCTTGAGTTCGAGAGAGGTGAGTGGAATTCCAAGTGTAGAGGTGAAATTCGTAGATATTTGGAGGAACACCAGTGGCGAAGGCGGCTCACTGGCTCGATACTGACGCTGAGGTACGAAAGTGTGGGGAGCAAACAGG	0	0	0.00E+00	0	0	0.00E+00	0	0	0.00E+00	0	0	0.00E+00	0	0	0.00E+00	127	0.296092511	8.76E+01	195	0.515164324	1.09E+02
Bacteria	Proteobacteria	Alphaproteobacteria	Rhodobacterales	Rhodobacteraceae	Sulfitobacter	ASV_DNA_0431	GGTAATACGGAGGGGGCTAGCGTTGTTCGGAATTACTGGGCGTAAAGCGTACGTAGGCGGATTAGAAAGTATGGGGTGAAATCCCAGGGCTTAACCCTGGAACTGCCTCATAAACTCCTAGTCTTGAGTTCGAGAGAGGTAAGTGGAATTCCAAGTGTAGAGGTGAAATTCGTAGATATTTGGAGGAACACCAGTGGCGAAGGCGGCTTACTGGCTCGATACTGACGCTGAGGTACGAAAGTGTGGGGAGCAAACAGG	0	0	0.00E+00	0	0	0.00E+00	0	0	0.00E+00	36	0.056190298	4.93E+00	146	0.377348737	2.39E+01	21	0.048960179	1.45E+01	0	0	0.00E+00
Bacteria	Proteobacteria	Alphaproteobacteria	Rhodobacterales	Rhodobacteraceae	Sulfitobacter	ASV_DNA_0911	GGTAATACGGAGGGGGTTAGCGTTGTTCGGAATTACTGGGCGTAAAGCGTACGTAGGCGGATCAGAAAGTATGGGGTGAAATCCCAGGGCTCAACCCTGGAACTGCCTCATAAACTCCTGGTCTTGAGTTCGAGAGAGGTGAGTGGAATTCCAAGTGTAGAGGTGAAATTCGTAGATATTTGGAGGAACACCAGTGGCGAAGGCGGCTCACTGGCTCGATACTGACGCTGAGGTACGAAAGTGTGGGGAGCAAACAGG	0	0	0.00E+00	0	0	0.00E+00	0	0	0.00E+00	12	0.018730099	1.64E+00	23	0.059445349	3.77E+00	0	0	0.00E+00	0	0	0.00E+00
Bacteria	Proteobacteria	Alphaproteobacteria	Rhodobacterales	Rhodobacteraceae	Sulfitobacter	ASV_DNA_1018	GGTAATACGGAGGGGGTTAGCGTTGTTCGGAATTACTGGGCGTAAAGCGTACGTAGGCGGATCAGAAAGTATGGGGTGAAATCCCGAGGCTCAACCTCGGAACTGCCTCATAAACTCCTGGTCTTGAGTTCGAGAGAGGTGAGTGGAATTCCAAGTGTAGAGGTGAAATTCGTAGATATTTGGAGGAACACCAGTGGCGAAGGCGGCTCACTGGCTCGATACTGACGCTGAGGTACGAAAGTGTGGGGAGCAAACAGG	0	0	0.00E+00	0	0	0.00E+00	0	0	0.00E+00	0	0	0.00E+00	14	0.036184126	2.30E+00	10	0.023314371	6.90E+00	0	0	0.00E+00
Bacteria	Proteobacteria	Alphaproteobacteria	Rhodobacterales	Rhodobacteraceae	Sulfitobacter	ASV_DNA_1245	GGTAATACGGAGGGGGTTAGCGTTGTTCGGAATTACTGGGCGTAAAGCGTACGTAGGCGGATCAGAAAGTATAGGGTGAAATCCCAGGGCTCAACCCTGGAACTGCCTTATAAACTCCTGGTCTTGAGTTCGAGAGAGGTGAGTGGAATTCCAAGTGTAGAGGTGAAATTCGTAGATATTTGGAGGAACACCAGTGGCGAAGGCGGCTCACTGGCTCGATACTGACGCTGAGGTACGAAAGTGTGGGGAGCAAACAGG	0	0	0.00E+00	0	0	0.00E+00	0	0	0.00E+00	0	0	0.00E+00	13	0.033599545	2.13E+00	0	0	0.00E+00	0	0	0.00E+00
Bacteria	Proteobacteria	Alphaproteobacteria	Rhodobacterales	Rhodobacteraceae	Thalassobius	ASV_DNA_0210	GGTAATACGGAGGGGGTTAGCGTTGTTCGGAATTACTGGGCGTAAAGCGCGCGTAGGCGGATTAGTAAGTTAGTGGTGAAATCCCAGGGCTCAACCCTGGAACTGCCTCTAATACTGCTAGTCTTGAGTTCGAGAGAGGTGAGTGGAATTCCGAGTGTAGAGGTGAAATTCGTAGATATTCGGAGGAACACCAGTGGCGAAGGCGGCTCACTGGCTCGATACTGACGCTGAGGTGCGAAAGTGTGGGGAGCAAACAGG	159	0.203595575	7.22E+01	38	0.055002316	1.32E+01	13	0.023070916	4.08E+00	40	0.062433664	5.48E+00	84	0.217104753	1.38E+01	168	0.391681432	1.16E+02	30	0.07925605	1.68E+01
Bacteria	Proteobacteria	Alphaproteobacteria	Rhodobacterales	Rhodobacteraceae	Thalassobius	ASV_DNA_0453	GGTAATACGGAGGGGGTTAGCGTTGTTCGGAATTACTGGGCGTAAAGCGCACGTAGGCGGATTAGTAAGTTAGAGGTGAAATCCCGGGGCTCAACCCCGGAACTGCCTTTAATACTGCTAGTCTTGAGTTCGAGAGAGGTGAGTGGAATTCCGAGTGTAGAGGTGAAATTCGTAGATATTCGGAGGAACACCAGTGGCGAAGGCGGCTCACTGGCTCGAAACTGACGCTGAGGTGCGAAAGTGTGGGGAGCAAACAGG	36	0.046097111	1.63E+01	9	0.013026864	3.13E+00	13	0.023070916	4.08E+00	0	0	0.00E+00	22	0.056860769	3.61E+00	39	0.090926047	2.69E+01	0	0	0.00E+00
Bacteria	Proteobacteria	Alphaproteobacteria	Rhodobacterales	Rhodobacteraceae	Thalassobius	ASV_DNA_0703	GGTAATACGGAGGGGGTTAGCGTTGTTCGGAATTACTGGGCGTAAAGCGCACGTAGGCGGATTAGTAAGTGAGGGGTGAAATCCCGAGGCTCAACCTCGGAACTGCCTTTCATACTGCTAGTCTAGAGTTCGAGAGAGGTGAGTGGAATTCCGAGTGTAGAGGTGAAATTCGTAGATATTCGGAGGAACACCAGTGGCGAAGGCGGCTCACTGGCTCGATACTGACGCTGAGGTGCGAAAGCGTGGGGAGCAAACAGG	8	0.010243802	3.63E+00	6	0.008684576	2.09E+00	0	0	0.00E+00	9	0.014047574	1.23E+00	0	0	0.00E+00	0	0	0.00E+00	0	0	0.00E+00
Bacteria	Proteobacteria	Alphaproteobacteria	Rhodobacterales	Rhodobacteraceae	Yoonia-Loktanella	ASV_DNA_0178	GGTAATACGGAGGGGGTTAGCGTTGTTCGGAATTACTGGGCGTAAAGCGCACGTAGGCGGATTAGAAAGTTGGGGGTGAAATCCCAGGGCTCAACCCTGGAACTGCCTCCAAAACTACTAGTCTAGAGTTCGAGAGAGGTGAGTGGAATTCCGAGTGTAGAGGTGAAATTCGTAGATATTCGGAGGAACACCAGTGGCGAAGGCGGCTCACTGGCTCGATACTGACGCTGAGGTGCGAAAGCGTGGGGAGCAAACAGG	0	0	0.00E+00	0	0	0.00E+00	9	0.015972173	2.83E+00	0	0	0.00E+00	0	0	0.00E+00	0	0	0.00E+00	0	0	0.00E+00
Bacteria	Proteobacteria	Alphaproteobacteria	Rhodobacterales	Rhodobacteraceae	Yoonia-Loktanella	ASV_DNA_0340	GGTAATACGGAGGGGGTTAGCGTTGTTCGGAATTACTGGGCGTAAAGCGTACGTAGGCGGATTGGAAAGTAGGGGGTGAAATCCCAGGGCTCAACCCTGGAACTGCCTCCTAAACTATCAGTCTAGAGTTCGAGAGAGGTGAGTGGAATTCCAAGTGTAGAGGTGAAATTCGTAGATATTTGGAGGAACACCAGTGGCGAAGGCGGCTCACTGGCTCGATACTGACGCTGAGGTACGAAAGTGTGGGGAGCAAACAGG	93	0.119084204	4.22E+01	0	0	0.00E+00	0	0	0.00E+00	33	0.051507773	4.52E+00	116	0.299811326	1.90E+01	25	0.058285927	1.73E+01	40	0.105674733	2.24E+01
Bacteria	Proteobacteria	Alphaproteobacteria	Rhodobacterales	Rhodobacteraceae	NA	ASV_DNA_0850	GGTAATACGGAGGGGGTTAGCGTTGTTCGGAATTACTGGGCGTAAAGCGTACGTAGGCGGATTAGTCAGTCAGGGGTGAAATCCCGAGGCTCAACCTCGGAACTGCCTTTGATACTGCTAGTCTAGAGTTCGAGAGAGGTGAGTGGAATTCCGAGTGTAGAGGTGAAATTCGTAGATATTCGGAGGAACACCAGTGGCGAAGGCGGCTCACTGGCTCGATACTGACGCTGAGGTACGAAAGCGTGGGGAGCAAACAGG	0	0	0.00E+00	0	0	0.00E+00	7	0.012422801	2.20E+00	0	0	0.00E+00	0	0	0.00E+00	0	0	0.00E+00	0	0	0.00E+00
Bacteria	Proteobacteria	Alphaproteobacteria	Rhodobacterales	Rhodobacteraceae	NA	ASV_DNA_1115	GGTAATACGGAGGGGGCTAGCGTTGTTCGGAATTACTGGGCGTAAAGCGCACGTAGGCGGATCAGAAAGTTGGGGGTGAAATCCCGGGGCTCAACCCCGGAACGGCCTCCAAAACTCCTGGTCTAGAGTTCGAGAGAGGCGAGTGGAATTCCGAGTGTAGAGGTGAAATTCGTAGATATTCGGAGGAACACCAGTGGCGAAGGCGGCTCGCTGGCTCGATACTGACGCTGAGGTGCGAAAGCGTGGGGAGCAAACAGG	6	0.007682852	2.72E+00	0	0	0.00E+00	0	0	0.00E+00	0	0	0.00E+00	0	0	0.00E+00	0	0	0.00E+00	0	0	0.00E+00
Bacteria	Proteobacteria	Alphaproteobacteria	Rhodobacterales	Rhodobacteraceae	NA	ASV_DNA_1232	GGTAATACGGAGGGGGTTAGCGTTGTTCGGAATTACTGGGCGTAAAGCGCACGTAGGCGGATTAGTCAGTCAGGGGTGAAATCCCGAGGCTCAACCTCGGAACTGCCTTTGATACTGCTAGTCTAGAGTTCGAGAGAGGTGAGTGGAATTCCGAGTGTAGAGGTGAAATTCGTAGATATTCGGAGGAACACCAGTGGCGAAGGCGGCTCACTGGCTCGATACTGACGCTGAGGTGCGAAAGCGTGGGGAGCAAACAGG	0	0	0.00E+00	0	0	0.00E+00	0	0	0.00E+00	0	0	0.00E+00	0	0	0.00E+00	4	0.009325748	2.76E+00	0	0	0.00E+00
Bacteria	Proteobacteria	Alphaproteobacteria	Rhodobacterales	Rhodobacteraceae	NA	ASV_DNA_1346	GGTAATACGGAGGGGGCTAGCGTTGTTCGGAATTACTGGGCGTAAAGCGCACGTAGGCGGACCAGAAAGTTGGGGGTGAAATCCCGGGGCTCAACCCCGGAACGGCCTCCAAAACTCTTGGTCTAGAGTTCGAGAGAGGCGAGTGGAATTCCGAGTGTAGAGGTGAAATTCGTAGATATTCGGAGGAACACCAGTGGCGAAGGCGGCTCGCTGGCTCGATACTGACGCTGAGGTGCGAAAGCGTGGGGAGCAAACAGG	0	0	0.00E+00	0	0	0.00E+00	0	0	0.00E+00	0	0	0.00E+00	0	0	0.00E+00	10	0.023314371	6.90E+00	0	0	0.00E+00
Bacteria	Proteobacteria	Alphaproteobacteria	Rhodospirillales	AEGEAN-169_marine_group	NA	ASV_DNA_0183	GGTAATACGGAAGGTCCTAGCGTTGTTCGGAATTACTGGGCGTAAAGAGTATGTAGGCGGAACAGAAAGTTAGAAGTGAAATCCCTGGGCTCAACCTAGGAATTGCTTTTAAAACTTCTGTTCTTGAATTCAGGAGAGGATAGTGGAATTTCCAGTGTAGAGGTGAAATTCGTAGATATTGGAAGGAACACCAGTGGCGAAGGCGGCTATCTGGACTGACATTGACGCTGAGATACGAAGGCATGGGTAGCAAACGGG	51	0.065304241	2.31E+01	69	0.099872626	2.40E+01	54	0.095833038	1.70E+01	40	0.062433664	5.48E+00	10	0.025845804	1.64E+00	20	0.046628742	1.38E+01	7	0.018493078	3.91E+00
Bacteria	Proteobacteria	Alphaproteobacteria	Rhodospirillales	AEGEAN-169_marine_group	NA	ASV_DNA_0217	GGTAATACGGAGGGGGCTAGCGTTGTTCGGAATCACTGGGCGTAAAGCGTATGTAGGCGGATCAAAAAGTTAGATGTGAAATCCCTGGGCTTAACCTAGGAACTGCATTTAAAACTAGTGATCTAGAATTTGGTAGAGGTTAGTAGAATTTCCAGTGTAGAGGTGAAATTCGTAGATATTGGAAAGAATACCAGTGGCGAAGGCGACTAACTGGGCCATTTTTGACGCTGAGATACGAAAGCGTGGGTAGCAAACAGG	71	0.090913747	3.22E+01	0	0	0.00E+00	46	0.081635551	1.44E+01	67	0.104576388	9.18E+00	0	0	0.00E+00	30	0.069943113	2.07E+01	0	0	0.00E+00
Bacteria	Proteobacteria	Alphaproteobacteria	Rhodospirillales	AEGEAN-169_marine_group	NA	ASV_DNA_0279	GGTAATACGGAGGGGGCTAGCGTTGTTCGGAATCACTGGGCGTAAAGCGTCTGTAGGCGGATCAAAAAGTTAGATGTGAAATCCCTGGGCTTAACCCAGGAACTGCATTTAAAACTAGTGATCTAGAATTTGGTAGAGGTTAGTAGAATTTCCAGTGTAGAGGTGAAATTCGTAGATATTGGAAAGAATACCAGTGGCGAAGGCGACTAACTGGGCCATTTTTGACGCTGAGAGACGAAAGCGTGGGTAGCAAACAGG	50	0.064023766	2.27E+01	41	0.059344604	1.43E+01	0	0	0.00E+00	35	0.054629456	4.80E+00	0	0	0.00E+00	0	0	0.00E+00	15	0.039628025	8.38E+00
Bacteria	Proteobacteria	Alphaproteobacteria	Rhodospirillales	AEGEAN-169_marine_group	NA	ASV_DNA_0389	GGTAATACGAAGGGGGCTAGCGTTGTTCGGAATCACTGGGCGTAAAGCGTATGTAGGCGGATCAAAAAGTTAGATGTGAAATCCCTGGGCTCAACCCAGGAACTGCATTTAAAACTAGTGATCTAGAATTTGGTAGGGGCCAGTAGAATTTCCAGTGTAGAGGTGAAATTCGTAGATATTGGAAAGAATACCAGTGGCGAAGGCGACTGGCTGGGCCATTTTTGACGCTGAGATACGAAAGCGTGGGTAGCAAACAGG	11	0.014085228	4.99E+00	19	0.027501158	6.60E+00	13	0.023070916	4.08E+00	10	0.015608416	1.37E+00	0	0	0.00E+00	23	0.053623053	1.59E+01	0	0	0.00E+00
Bacteria	Proteobacteria	Alphaproteobacteria	Rhodospirillales	AEGEAN-169_marine_group	NA	ASV_DNA_0420	GGTAATACGGAGGGGGCTAGCGTTGTTCGGAATCACTGGGCGTAAAGCGTATGTAGGCGGATCAAAAAGTTAGATGTGAAATCCCTGGGCTCAACCCAGGAACTGCATTTAAAACTAGTGATCTAGAATTTGGTAGAGGTTAGTAGAATTTCCAGTGTAGAGGTGAAATTCGTAGATATTGGAAAGAATACCAGTGGCGAAGGCGACTAACTGGGCCATTTTTGACGCTGAGATACGAAAGCGTGGGTAGCAAACAGG	0	0	0.00E+00	24	0.034738305	8.34E+00	0	0	0.00E+00	0	0	0.00E+00	0	0	0.00E+00	28	0.065280239	1.93E+01	0	0	0.00E+00
Bacteria	Proteobacteria	Alphaproteobacteria	Rhodospirillales	AEGEAN-169_marine_group	NA	ASV_DNA_0545	GGTAATACGGAGGGGGCTAGCGTTGTTCGGAATTACTGGGCGTAAAGCGTCTGTAGGCGGATCAAAAAGTTAGATGTGAAATCCCTGGGCTCAACCTAGGAACTGCATTTAAAACTAGTGATCTAGAATTTGGTAGAGGTTAGTAGAATTTCCAGTGTAGAGGTGAAATTCGTAGATATTGGAAAGAATACCAGTGGCGAAGGCGACTAACTGGGCCATTTTTGACGCTGAGAGACGAAAGCGTGGGTAGCAAACAGG	0	0	0.00E+00	19	0.027501158	6.60E+00	0	0	0.00E+00	22	0.034338515	3.02E+00	0	0	0.00E+00	0	0	0.00E+00	0	0	0.00E+00
Bacteria	Proteobacteria	Alphaproteobacteria	Rhodospirillales	AEGEAN-169_marine_group	NA	ASV_DNA_1360	GGTAATACGGAGGGGGCTAGCGTTGTTCGGAATCACTGGGCGTAAAGCGTATGTAGGCGGATCAAAAAGTTAGATGTGAAATCCCTGGGCTTAACCTAGGAACTGCATTTAAAACTAGTGATCTAGAATTTGGTAGAGGTAAGTAGAATTTCCAGTGTAGAGGTGAAATTCGTAGATATTGGAAAGAATACCAGTGGCGAAGGCGACTTACTGGGCCATTTTTGACGCTGAGATACGAAAGCGTGGGTAGCAAACAGG	0	0	0.00E+00	9	0.013026864	3.13E+00	0	0	0.00E+00	0	0	0.00E+00	0	0	0.00E+00	0	0	0.00E+00	0	0	0.00E+00
Bacteria	Proteobacteria	Alphaproteobacteria	Rhodospirillales	Magnetospiraceae	Magnetospira	ASV_DNA_0106	GGTAATACGGAGGGAGCTAGCGTTGTTCGGAATTACTGGGCGTAAAGAGCACGTAGGTGGCGAAGATAGTCAGTGGTGAAAGGCCTGGGCTCAACCCAGGAACTGCCATTGATACTGCTTTGCTAGAGTCCGGGAGAGGATAGCGGAATTTCCAGTGTAGAGGTGAAATTCGTAGATATTGGAAAGAACACCAGTTGCGAAGGCGGCTATCTGGACCGGTACTGACACTGAGGTGCGAAAGCGTGGGGAGCGAACAGG	189	0.242009834	8.58E+01	99	0.143295507	3.44E+01	90	0.159721729	2.83E+01	73	0.113941437	1.00E+01	23	0.059445349	3.77E+00	10	0.023314371	6.90E+00	8	0.021134947	4.47E+00
Bacteria	Proteobacteria	Alphaproteobacteria	Rhodospirillales	Magnetospiraceae	Magnetospira	ASV_DNA_0117	GGTAATACGGAGGGGGCAAGCGTTGTTCGGAATTACTGGGCGTAAAGGGCGCGTAGGCGGATTGGTTAGTCAGATGTGAAATCCCCGAGCTTAACTTGGGAACTGCATTTGATACTGCTGATCTAGAGTCCGGGAGAGGATAGTGGAATTCCCAGTGTAGAGGTGAAATTCGTAGATATTGGGAAGAACACCAGTGGCGAAGGCGGCTATCTGGACCGGTACTGACGCTGAGGCGCGAAAGCGTGGGGAGCAAACAGG	117	0.149815612	5.31E+01	96	0.138953219	3.34E+01	70	0.124228012	2.20E+01	67	0.104576388	9.18E+00	13	0.033599545	2.13E+00	3	0.006994311	2.07E+00	0	0	0.00E+00
Bacteria	Proteobacteria	Alphaproteobacteria	Rhodospirillales	Magnetospiraceae	NA	ASV_DNA_0131	GGTAATACGGAGGGGGCTAGCGTTGTTCGGAATTACTGGGCGTAAAGAGCACGTAGGCGGTTGATCTAGTTAGGCGTGAAAGCCCTAGGCTTAACCTAGGAACTGCGTTTAATACTGATTAACTAGAGGCCGGGAGAGGGTGGTGGAATTCCCAGTGTAGAGGTGAAATTCGTAGATATTGGGAGGAACACCAGTGGCGAAGGCGGCCACCTGGACCGGTTCTGACGCTGAGGTGCGAAAGCGTGGGGAGCAAACAGG	182	0.233046507	8.26E+01	222	0.321329319	7.72E+01	109	0.193440761	3.42E+01	151	0.235687082	2.07E+01	7	0.018092063	1.15E+00	0	0	0.00E+00	0	0	0.00E+00
Bacteria	Proteobacteria	Alphaproteobacteria	Rhodospirillales	Magnetospiraceae	NA	ASV_DNA_0172	GGTAATACGGAGGGGGCTAGCGTTGCTCGGAATTACTGGGCGTAAAGCGCGCGTAGGCGGCGAATCCAGTCAGGCGTGAAAGCCCAGGGCTTAACCCTGGAATTGCGTTTGATACTGATTTGCTAGAATTCGAGAGAGGGTAGTGGAATTTCCAGTGTAGAGGTGAAATTCGTAGATATTGGAAAGAACACCAGTGGCGAAGGCGGCTACCTGGCTCGATATTGACGCTGAGGTGCGAAAGCGTGGGGAGCGAACGGG	93	0.119084204	4.22E+01	84	0.121584067	2.92E+01	57	0.101157095	1.79E+01	70	0.109258912	9.60E+00	11	0.028430384	1.80E+00	0	0	0.00E+00	4	0.010567473	2.24E+00
Bacteria	Proteobacteria	Alphaproteobacteria	Rhodospirillales	Magnetospiraceae	NA	ASV_DNA_0241	GGTAATACGGAGGGGGCTAGCGTTGTTCGGAATTACTGGGCGTAAAGCGCGCGTAGGCGGTTTGCACAGTCAGGCGTGAAATCCCGGGGCTCAACCCCGGAACTGCGTTTGATACTGGTGAACTAGAGGACGGGAGAGGGTAGTGGAATTCCCAGTGTAGAGGTGAAATTCGTAGATATTGGGAAGAACACCGGTGGCGAAGGCGGCTACCTGGACCGTACCTGACGCTGAGGTGCGAAAGCGTGGGGAGCAAACAGG	50	0.064023766	2.27E+01	73	0.105662344	2.54E+01	28	0.049691205	8.79E+00	54	0.084285447	7.40E+00	5	0.012922902	8.20E-01	0	0	0.00E+00	0	0	0.00E+00
Bacteria	Proteobacteria	Alphaproteobacteria	Rhodospirillales	Magnetospiraceae	NA	ASV_DNA_0263	GGTAATACGGAGGGGGCAAGCGTTGTTCGGAATTACTGGGCGTAAAGAGCACGTAGGCGGTTTAACAAGTTAGGCGTGAAAGCCCTAGGCTCAACCTAGGAATTGCGTTTAATACTGTTAGACTAGAGATCGGGAGAGGGTAGCGGAATTCCAAGTGTAGAGGTGAAATTCGTAGATATTTGGAAGAACACCGGTGGCGAAGGCGGCTACCTGGACCGATACTGACGCTGAGGTGCGAAAGCGTGGGGAGCGAACAGG	55	0.070426142	2.50E+01	46	0.066581751	1.60E+01	44	0.078086179	1.38E+01	46	0.071798714	6.31E+00	0	0	0.00E+00	4	0.009325748	2.76E+00	0	0	0.00E+00
Bacteria	Proteobacteria	Alphaproteobacteria	Rhodospirillales	Magnetospiraceae	NA	ASV_DNA_0298	GGTAATACGGAGGGGGCAAGCGTTGTTCGGAATTACTGGGCGTAAAGCGCGCGTAGGCGGTTAGTCTAGTCAGGCGTGAAATCCCGGGGCTCAACCCCGGAACTGCGCTTGATACTGGCTTACTAGAGGTCTGGAGAGGGTAGTGGAATTCCCAGTGTAGAGGTGAAATTCGTAGATATTGGGAAGAACACCAGCGGCGAAGGCGGCTACCTGGACAGATACTGACGCTGAGGTGCGAAAGCGTGGGGAGCAAACAGG	44	0.056340914	2.00E+01	23	0.033290875	7.99E+00	37	0.065663378	1.16E+01	15	0.023412624	2.06E+00	3	0.007753741	4.92E-01	0	0	0.00E+00	0	0	0.00E+00
Bacteria	Proteobacteria	Alphaproteobacteria	Rhodospirillales	Magnetospiraceae	NA	ASV_DNA_0350	GGTAATACGGAGGGGGCTAGCGTTGTTCGGAATTACTGGGCGTAAAGCGCGCGTAGGCGGCTAAGCAAGTTAGAGGTGAAAGCCCCGGGCTCAACCTGGGAATTGCCTTTAATACTGTTTAGCTTGAGTTCGGAAGAGGGAAGTGGAATTTCCAGTGTAGAGGTGAAATTCGTAGATATTGGAAAGAACACCAGTGGCGAAGGCGGCTTCCTGGTCCGATACTGACGCTGAGGTGCGAAAGCGTGGGGAGCAAACAGG	30	0.038414259	1.36E+01	0	0	0.00E+00	0	0	0.00E+00	0	0	0.00E+00	0	0	0.00E+00	0	0	0.00E+00	0	0	0.00E+00
Bacteria	Proteobacteria	Alphaproteobacteria	Rhodospirillales	Magnetospiraceae	NA	ASV_DNA_0405	GGTAATACGGAGGGGGCTAGCGTTGTTCGGAATTACTGGGCGTAAAGCGCGCGTAGGCGGTTTATCAAGTTAGGCGTGAAAGCCCCAGGCTCAACCTGGGAACTGCGTTTAATACTGATAAACTAGAGACCGAGAGAGGGTGGCGGAATTCCCAGTGTAGAGGTGAAATTCGTAGATATTGGGAAGAACACCGGTTGCGAAGGCGGCCACCTGGATCGGCACTGACGCTGAGGCGCGAAAGCGTGGGGAGCGAACAGG	18	0.023048556	8.17E+00	26	0.037633164	9.04E+00	17	0.03016966	5.34E+00	24	0.037460199	3.29E+00	0	0	0.00E+00	0	0	0.00E+00	0	0	0.00E+00
Bacteria	Proteobacteria	Alphaproteobacteria	Rhodospirillales	Magnetospiraceae	NA	ASV_DNA_0533	GGTAATACGGAGGGGGCAAGCGTTGTTCGGAATTACTGGGCGTAAAGCGCGCGTAGGCGGTTAGTCAAGTCAGGCGTGAAATCCCGGGGCTCAACCCCGGAACTGCGCTTGATACTGACTTACTAGAGGTCGGGAGAGGGTAGTGGAATTCCCAGTGTAGAGGTGAAATTCGTAGATATTGGGAAGAACACCAGCGGCGAAGGCGGCTACCTGGACCGATACTGACGCTGAGGTGCGAAAGCGTGGGGAGCAAACAGG	8	0.010243802	3.63E+00	6	0.008684576	2.09E+00	0	0	0.00E+00	24	0.037460199	3.29E+00	0	0	0.00E+00	0	0	0.00E+00	0	0	0.00E+00
Bacteria	Proteobacteria	Alphaproteobacteria	Rhodospirillales	Magnetospiraceae	NA	ASV_DNA_0594	GGTAATACGGAGGGGGCTAGCGTTATTCGGAATTACTGGGCGTAAAGCGCGCGTAGGCGGCTAAGCAAGTTAGAGGTGAAAGCCCCGGGCTCAACCTGGGAATTGCCTTTAAGACTGTTTAGCTTGAGTTCGGAAGAGGGAAGTGGAATTTCCAGTGTAGAGGTGAAATTCGTAGATATTGGAAAGAACACCAGTGGCGAAGGCGACTTCCTGGTCCGATACTGACGCTGAGGTGCGAAAGCGTGGGGAGCAAACAGG	18	0.023048556	8.17E+00	0	0	0.00E+00	0	0	0.00E+00	26	0.040581882	3.56E+00	0	0	0.00E+00	0	0	0.00E+00	0	0	0.00E+00
Bacteria	Proteobacteria	Alphaproteobacteria	Rhodospirillales	Magnetospiraceae	NA	ASV_DNA_0667	GGTAATACGGAGGGGGCAAGCGTTGCTCGGAATTACTGGGCGTAAAGCGCGCGTAGGCGGTGCATGTAGTCAGGCGTGAAAGCCCCGGGCTTAACCCGGGAACTGCGTTTGATACTGATGTGCTAGAATCCGAGAGAGGGCAGTGGAATTCCCAGTGTAGAGGTGAAATTCGTAGATATTGGGAAGAACACCAGAGGCGAAGGCGGCTGCCTGGCTCGGTATTGACGCTGAGGTGCGAAAGCGTGGGGAGCAAACAGG	0	0	0.00E+00	0	0	0.00E+00	0	0	0.00E+00	14	0.021851782	1.92E+00	0	0	0.00E+00	0	0	0.00E+00	0	0	0.00E+00
Bacteria	Proteobacteria	Alphaproteobacteria	Rhodospirillales	Magnetospiraceae	NA	ASV_DNA_0688	GGTAATACGGAGGGGGCTAGCGTTGTTCGGAATTACTGGGCGTAAAGCGCGCGTAGGCGGCTAAGCAAGTTAGAGGTGAAAGCCCCGGGCTCAACCTGGGAATTGCCTTTAATACTGTTTGGCTTGAGTTCGGAAGAGGGAAGTGGAATTTCCAGTGTAGAGGTGAAATTCGTAGATATTGGAAAGAACACCAGTGGCGAAGGCGGCTTCCTGGTCCGATACTGACGCTGAGGTGCGAAAGCGTGGGGAGCAAACAGG	0	0	0.00E+00	35	0.050660028	1.22E+01	0	0	0.00E+00	0	0	0.00E+00	0	0	0.00E+00	0	0	0.00E+00	0	0	0.00E+00
Bacteria	Proteobacteria	Alphaproteobacteria	Rhodospirillales	Magnetospiraceae	NA	ASV_DNA_0708	GGTAATACGGAGGGGGCAAGCGTTGTTCGGAATTACTGGGCGTAAAGAGCACGTAGGCGGTTTATCAAGTTAGGCGTGAAAGCCCTGGGCTCAACCCAGGAATTGCGTTTAAGACTGATAGACTAGAGATCGGGAGAGGGTAGCGGAATTCCAAGTGTAGAGGTGAAATTCGTAGATATTTGGAAGAACACCGGTGGCGAAGGCGGCTACCTGGACCGAAACTGACGCTGAGGTGCGAAAGCGTGGGGAGCGAACAGG	0	0	0.00E+00	0	0	0.00E+00	0	0	0.00E+00	25	0.03902104	3.43E+00	0	0	0.00E+00	0	0	0.00E+00	0	0	0.00E+00
Bacteria	Proteobacteria	Alphaproteobacteria	Rhodospirillales	Magnetospiraceae	NA	ASV_DNA_0854	GGTAATACGGAGGGGGCTAGCGTTGTTCGGAATTACTGGGCGTAAAGCGCGCGTAGGCGGCGAAGCAAGTTAGAGGTGAAAGCCCCGGGCTCAACCTGGGAATTGCCTTTAATACTGTTTTGCTTGAGTTCGGAAGAGGGAAGTGGAATTTCCAGTGTAGAGGTGAAATTCGTAGATATTGGAAAGAACACCAGTGGCGAAGGCGACTTCCTGGTCCGATACTGACGCTGAGGTGCGAAAGCGTGGGGAGCAAACAGG	13	0.016646179	5.90E+00	7	0.010132006	2.43E+00	0	0	0.00E+00	0	0	0.00E+00	0	0	0.00E+00	0	0	0.00E+00	0	0	0.00E+00
Bacteria	Proteobacteria	Alphaproteobacteria	Rhodospirillales	Magnetospiraceae	NA	ASV_DNA_0882	GGTAATACGGAGGGGGCTAGCGTTGCTCGGAATTACTGGGCGTAAAGCGCGCGTAGGCGGCGAATCTAGTCAGGCGTGAAAGCCCAGGGCTTAACCCTGGAACTGCGTTTGATACTGATTTGCTAGAATTCGAGAGAGGGTAGTGGAATTTCCAGTGTAGAGGTGAAATTCGTAGATATTGGAAAGAACACCAGTGGCGAAGGCGGCTACCTGGCTCGATATTGACGCTGAGGTGCGAAAGCGTGGGGAGCGAACGGG	17	0.02176808	7.72E+00	21	0.030396017	7.30E+00	0	0	0.00E+00	0	0	0.00E+00	0	0	0.00E+00	0	0	0.00E+00	0	0	0.00E+00
Bacteria	Proteobacteria	Alphaproteobacteria	Rhodospirillales	Magnetospiraceae	NA	ASV_DNA_0883	GGTAATACGGAGGGGGCTAGCGTTGTTCGGAATTACTGGGCGTAAAGCGCACGTAGGCGGCGTATCTAGTCAGAGGTGAAAGCCCTGGGCTCAACCCAGGAATTGCCTTTGATACTGGTATGCTCGAGTTCGGAAGAGGGTAGTGGAATTCCAAGTGTAGAGGTGAAATTCGTAGATATTTGGAAGAACACCAGTGGCGAAGGCGGCTACCTGGTCCGATACTGACGCTGAGGTGCGAAAGCGTGGGGAGCAAACAGG	0	0	0.00E+00	7	0.010132006	2.43E+00	0	0	0.00E+00	6	0.00936505	8.22E-01	0	0	0.00E+00	0	0	0.00E+00	0	0	0.00E+00
Bacteria	Proteobacteria	Alphaproteobacteria	Rhodospirillales	Magnetospiraceae	NA	ASV_DNA_1388	GGTAATACGGAGGGGGCTAGCGTTGTTCGGATTTACTGGGCGTAAAGCGCACGTAGGCGGCATATTAAGTTAGAGGTGAAAGGCCTGGGCTCAACCTAGGAACTGCCTTTAATACTGGTATGCTTGAGTTCGGAAGAGGGTAGTGGAATTCCAAGTGTAGAGGTGAAATTCGTAGATATTTGGAAGAACACCGGTGGCGAAGGCGGCTACCTGGTCCGATACTGACGCTGAGGTGCGAAAGCGTGGGGAGCGAACAGG	5	0.006402377	2.27E+00	0	0	0.00E+00	0	0	0.00E+00	0	0	0.00E+00	0	0	0.00E+00	0	0	0.00E+00	0	0	0.00E+00
Bacteria	Proteobacteria	Alphaproteobacteria	Rhodospirillales	Rhodospirillaceae	NA	ASV_DNA_0656	GGTAATACGGAGGGGGCTAGCGTTGTTCGGATTTACTGGGCGTAAAGCGCGCGTAGGCGGTGTGCATAGTCAGAGGTGAAAGCCCGGGGCTCAACCCCGGAACTGCCTTTGATACTTGCACGCTAGAATCAGTGAGAGGGTAGTGGAATTCCTAGTGTAGAGGTGAAATTCGTAGATATTAGGAAGAACACCAGTGGCGAAGGCGACTACCTGGCACTGTATTGACGCTGATGTGCGAAAGCGTGGGGAGCGAACAGG	4	0.005121901	1.82E+00	7	0.010132006	2.43E+00	0	0	0.00E+00	0	0	0.00E+00	0	0	0.00E+00	0	0	0.00E+00	0	0	0.00E+00
Bacteria	Proteobacteria	Alphaproteobacteria	Rhodospirillales	Rhodospirillaceae	NA	ASV_DNA_0766	GGTAATACGGAGGGGGCTAGCGTTGTTCGGAATTACTGGGCGTAAAGCGCGCGTAGGCGGTGTGCATAGTCAGAGGTGAAAGCCCGGGGCTCAACCCCGGAACTGCCTTTGATACTGGCATGCTAGAATCCGTGAGAGGGTAGTGGAATTCCTAGTGTAGAGGTGAAATTCGTAGATATTAGGAAGAACACCAGTGGCGAAGGCGACTACCTGGCACGGCATTGACGCTGATGTGCGAAAGCGTGGGGAGCGAACAGG	0	0	0.00E+00	10	0.014474294	3.48E+00	0	0	0.00E+00	0	0	0.00E+00	0	0	0.00E+00	0	0	0.00E+00	0	0	0.00E+00
Bacteria	Proteobacteria	Alphaproteobacteria	Rhodospirillales	Rhodospirillaceae	NA	ASV_DNA_0801	GGTAATACGGAGGGGGCTAGCGTTATTCGGATTTACTGGGCGTAAAGCGCACGCAGGCGGTATGCATAGTCAGAGGTGAAAGCCCGGGGCTCAACCCCGGAACTGCCTTTGATACTTGCATGCTAGAATCCGTGAGAGGGTAGTGGAATTCCTAGTGTAGAGGTGAAATTCGTAGATATTAGGAAGAACACCAGTGGCGAAGGCGACTACCTGGCACGGCATTGACGCTGAGGTGCGAAAGCGTGGGGAGCGAACAGG	9	0.011524278	4.08E+00	0	0	0.00E+00	7	0.012422801	2.20E+00	6	0.00936505	8.22E-01	0	0	0.00E+00	0	0	0.00E+00	0	0	0.00E+00
Bacteria	Proteobacteria	Alphaproteobacteria	Rhodospirillales	Rhodospirillaceae	NA	ASV_DNA_1339	GGTAATACGAAGGGGGCTAGCGTTGTTCGGAATTACTGGGCGTAAAGCGCGCGTAGGCGGTGTCCCATGTCAGAGGTGAAATCCCGGAGCTCAACTTCGGAATGGCCTTTGAAACGGGGGCACTAGAGTCCGAGAGAGGATGGCGGAATTCCTAGTGTAGAGGTGAAATTCGTAGATATTAGGAAGAACACCGGTGGCGAAGGCGGCCATCTGGCTCGGTACTGACGCTCAGGTGCGAAAGCGTGGGGAGCAAACAGG	0	0	0.00E+00	0	0	0.00E+00	5	0.008873429	1.57E+00	3	0.004682525	4.11E-01	0	0	0.00E+00	0	0	0.00E+00	0	0	0.00E+00
Bacteria	Proteobacteria	Alphaproteobacteria	Rickettsiales	AB1	NA	ASV_DNA_0443	GGTAATACGGAGGGTGCAAGCGTTGTTCGGAATTACTGGGCGTAAAGAGTACGTAGGCGGCTTTTTAAGTCAGGCGTGAAAGCCCCGAGCTTAACTTGGGAACTGCGTTTGATACTGGAAAGCTTGAGGACTGGAGAGGAGAGTGGAATTCCTAGTGTAGAGGTGAAATTCGTAGATATTAGGAGGAACACCAGTGGCGAAGGCGACTCTCTGGCCAGTTACTGACGCTGAGGTACGAAAGCGTGGGGAGCAAACAGG	11	0.014085228	4.99E+00	2	0.002894859	6.95E-01	12	0.021296231	3.77E+00	0	0	0.00E+00	0	0	0.00E+00	0	0	0.00E+00	0	0	0.00E+00
Bacteria	Proteobacteria	Alphaproteobacteria	Rickettsiales	AB1	NA	ASV_DNA_0473	GGTAAGACGGAGGGTCCTAGCGTTGTTCGGAATAACTGGGCGTAAAGGGTACGTAGGCGGTTTGGTCAGTTAGATGTGAAAGCCCAGGGCTCAACCTTGGAACTGCATTTAATACTGCCAGACTTGAGATCGGAAGAGGAAAGTGGAATTTCTAGTGTAGAGGTGAAATTCGTAGATATTAGAAGGAACATCAGAGGCGAAGGCGACTTTCTGGTCCGATACTGACGCTGAGGTACGAAAGCGTGGGGAGCAAACAGG	11	0.014085228	4.99E+00	0	0	0.00E+00	5	0.008873429	1.57E+00	21	0.032777674	2.88E+00	73	0.188674369	1.20E+01	33	0.076937424	2.28E+01	0	0	0.00E+00
Bacteria	Proteobacteria	Alphaproteobacteria	Rickettsiales	AB1	NA	ASV_DNA_1672	GGTAAGACGGAGGGTCCTAGCGTTGTTCGGAATAACTGGGCGTAAAGGGTACGTAGGCGGTTTTGTAAGTTAGATGTGAAATCCCAGGGCTCAACCTTGGAACTGCATTTAAAACTGCAAAACTTGAGATCGGAAGAGGAAAGCGGAATTTCTAGTGTAGAGGTGAAATTCGTAGATATTAGAAGGAACATCAGAGGCGAAGGCGGCTTTCTGGTCCGATACTGACGCTGAGGTACGAAAGCGTGGGGAGCAAACAGG	0	0	0.00E+00	4	0.005789717	1.39E+00	0	0	0.00E+00	0	0	0.00E+00	0	0	0.00E+00	0	0	0.00E+00	0	0	0.00E+00
Bacteria	Proteobacteria	Alphaproteobacteria	Rickettsiales	Fokiniaceae	MD3-55	ASV_DNA_0369	GGTAATACGAAGGGGGCAAGCGTTACTCGGAATTATTGGGCGTAAAGCGTGCGTAGGCGGCTTTATAAGTTGGAAGTGAAAGCCTTTGGCTCAACCAAAGAATTGCTTACAAAACTGTAAAGCTAGAGTATTAGAGAGGATAGAAGAATTTCTGATGTAGGGGTGAAATCCGTAGATATCAGAAAGAATATCGAAGGCGAAAGCATCTGTCTGGCTAAATACTGACGCTGTTGCACGAAAGCGTGGGGAGCAAACAGG	46	0.058901864	2.09E+01	5	0.007237147	1.74E+00	0	0	0.00E+00	9	0.014047574	1.23E+00	0	0	0.00E+00	20	0.046628742	1.38E+01	9	0.023776815	5.03E+00
Bacteria	Proteobacteria	Alphaproteobacteria	Rickettsiales	Fokiniaceae	MD3-55	ASV_DNA_0573	GGTAATACGAAGGGGGCAAGCGTTACTCGGAATTATTGGGCGTAAAGCGTGCGCAGGCGGTTTTGTACGTTGAAAGTGAAAGCCTTTGGCTCAACCAAAGAATTGCTTACAAAACGGCAGAACTAGAGTATTAGAGAGGATAGAGGAATTCCTGATGTAGGGGTGAAATCCGTAGATATCATGAAGAATATCGAAGGCGAAGGCATCTATCTGGCTAAATACTGACGCTGTTGCACGAAAGCGTGGGGAGCAAACAGG	0	0	0.00E+00	6	0.008684576	2.09E+00	0	0	0.00E+00	27	0.042142723	3.70E+00	24	0.062029929	3.94E+00	0	0	0.00E+00	21	0.055479235	1.17E+01
Bacteria	Proteobacteria	Alphaproteobacteria	Rickettsiales	Fokiniaceae	MD3-55	ASV_DNA_0686	GGTAATACGAAGGGGGCAAGCGTTACTCGGAATTATTGGGCGTAAAGCGTGCGCAGGCGGCTTTATAAGTTGGAAGTGAAAGCCTTTGGCTCAACCAAAGAATTGCTTTCAAAACTATAAGGCTAGAGTCTTAGAGAGGATAGAGGAATTTCTGATGTAGGGGTGAAATCCGTAGATATCAGAAGGAATACCAAAGGCGAAAGCATCTATCTGGCTATGTACTGACGCTGTTGCACGAAAGCGTGGGGAGCAAACAGG	0	0	0.00E+00	0	0	0.00E+00	0	0	0.00E+00	8	0.012486733	1.10E+00	8	0.020676643	1.31E+00	0	0	0.00E+00	0	0	0.00E+00
Bacteria	Proteobacteria	Alphaproteobacteria	Rickettsiales	Fokiniaceae	MD3-55	ASV_DNA_0757	GGTAATACGAAGGGGGCAAGCGTTACTCGGAATTATTGGGCGTAAAGCGTGCGCAGGCGGCTTTATAAGTTGGAAGTGAAAGCCTTTGGCTCAACCAAAGAATTGCTTTCAAAACTATAAGGCTAGAGTCTTAGAGAGGATAGAGGAATTTCTGACGTAGGGGTGAAATCCGTAGATATCAGAAGGAATACCAAAGGCGAAAGCATCTATCTGGCTATGTACTGACGCTGTTGCACGAAAGCGTGGGGAGCAAACAGG	7	0.008963327	3.18E+00	0	0	0.00E+00	12	0.021296231	3.77E+00	0	0	0.00E+00	0	0	0.00E+00	0	0	0.00E+00	0	0	0.00E+00
Bacteria	Proteobacteria	Alphaproteobacteria	Rickettsiales	Rickettsiaceae	Candidatus_Cryptoprodotis	ASV_DNA_1305	GGTAATACGGAGGGGGCTAGCGTTATTCGGAATCACTGGGCGTAAAGGGCGCGTAGGTTGTTTAGTAAGTTAAAAGTGAAATCCCAGGGCTCAACCCTGGAACTGCTTTTAAAACTGCTATTCTAGAGTTTGGTAGAGGATGACGGAATTCCTAGTGTAGAGGTTAAATTCTTAGATATTAGGAGGAACACCGAAAGCGAAAGCAGTCATCTAGGCCAACACTGACGCTGAGGCGCGAAAGCGTGGGGAGCAAACAGG	0	0	0.00E+00	0	0	0.00E+00	8	0.014197487	2.51E+00	0	0	0.00E+00	0	0	0.00E+00	0	0	0.00E+00	3	0.007925605	1.68E+00
Bacteria	Proteobacteria	Alphaproteobacteria	Rickettsiales	Rickettsiaceae	Candidatus_Cryptoprodotis	ASV_DNA_1688	GGTAATACGGAGGGGGCTAGCGTTATTCGGAATCACTGGGCGTAAAGGGCGCGTAGGTTGTTTAGTAAGTTAAAAGTGAAATCCCAGGGCTTAACCCTGGAACTGCTTTTAAAACTGCTATTCTAGAGTTTGGTAGAGGATGACGGAATTCCTAGTGTAGAGGTTAAATTCTTAGATATTAGGAGGAACACCGAAAGCGAAAGCAGTCATCTAGGCCAATACTGACGCTGAGGCGCGAAAGCGTGGGGAGCAAACAGG	0	0	0.00E+00	0	0	0.00E+00	0	0	0.00E+00	0	0	0.00E+00	4	0.010338322	6.56E-01	0	0	0.00E+00	0	0	0.00E+00
Bacteria	Proteobacteria	Alphaproteobacteria	Rickettsiales	Rickettsiaceae	Candidatus_Megaira	ASV_DNA_0197	GGTAAGACGGAGGGGGCTAGCGTTGTTCGGAATTACTGGGCGTAAAGGGCGCGTAGGCGGACTAGTAAGTTGGGAGTGAAAGCCCGGGGCTCAACCTCGGAACTGCTTTCAAAACTGCTAGTCTTGAGTGAAGTAGGGGGTGATGGAATTCCTAGTGTAGAGGTGAAATTCTTAGATATTAGGAGGAACACCGGTGGCGAAGGCGGTCACCTGGACTTCAACTGACGCTGAGGCGCGAAAGCGTGGGGAGCAAACAGG	0	0	0.00E+00	28	0.040528022	9.73E+00	58	0.102931781	1.82E+01	43	0.067116189	5.89E+00	47	0.121475278	7.71E+00	0	0	0.00E+00	101	0.266828701	5.64E+01
Bacteria	Proteobacteria	Alphaproteobacteria	Rickettsiales	Rickettsiaceae	Candidatus_Megaira	ASV_DNA_0422	GGTAAGACGGAGGGGGCTAGCGTTGTTCGGAATTACTGGGCGTAAAGGGCGCGTAGGCGGACTAGTAAGTTGGGAGTGAAAGCCCGAGGCTCAACCTCGGAACTGCTTTCAAAACTGCTAGTCTTGAGTGAAGTAGGGGGTGATGGAATTCCTAGTGTAGAGGTGAAATTCTTAGATATTAGGAGGAACACCGGTGGCGAAGGCGGTCACCTGGACTTCAACTGACGCTGAGGCGCGAAAGCGTGGGGAGCAAACAGG	23	0.029450932	1.04E+01	0	0	0.00E+00	0	0	0.00E+00	0	0	0.00E+00	0	0	0.00E+00	0	0	0.00E+00	0	0	0.00E+00
Bacteria	Proteobacteria	Alphaproteobacteria	Rickettsiales	Rickettsiaceae	Candidatus_Megaira	ASV_DNA_0434	GGTAAGACGGAGGGGGCTAGCGTTGTTCGGAATTACTGGGCGTAAAGGGCGCGTAGGCGGACTAGTAAGTTGGGAGTGAAAGCCCGGGGCTCAACCTCGGAACTGCTTTCAAAACTGCTAGTCTTGAGTGAAGTAGGGGGTGATGGAATTCCTAGTGTAGAGGTGAAATTCTTAGATATTAGGAGGAACACCGGTGGCGAAGGCGGTCACCTGGACTTTAACTGACGCTGAGGCGCGAAAGCGTGGGGAGCAAACAGG	0	0	0.00E+00	0	0	0.00E+00	0	0	0.00E+00	0	0	0.00E+00	0	0	0.00E+00	13	0.030308682	8.97E+00	0	0	0.00E+00
Bacteria	Proteobacteria	Alphaproteobacteria	Rickettsiales	Rickettsiaceae	Candidatus_Megaira	ASV_DNA_0625	GGTAAGACGGAGGGGGCTAGCGTTGTTCGGAATTACTGGGCGTAAAGGGCGCGTAGGCGGACTAGTAAGTTGGGAGTGAAAGCCCGGGGCTCAACCTCGGAACTGCTTTCAAAACTGCTAGTCTTGAGTAAAGTAGGGGGTGATGGAATTCCTAGTGTAGAGGTGAAATTCTTAGATATTAGGAGGAACACCGGTGGCGAAGGCGGTCACCTGGACTTCAACTGACGCTGAGGCGCGAAAGCGTGGGGAGCAAACAGG	0	0	0.00E+00	0	0	0.00E+00	0	0	0.00E+00	0	0	0.00E+00	0	0	0.00E+00	86	0.20050359	5.93E+01	0	0	0.00E+00
Bacteria	Proteobacteria	Alphaproteobacteria	Rickettsiales	Rickettsiaceae	NA	ASV_DNA_0782	GGTAATACGGAGGGTGCTAGCGTTGTTCGGAATTACTGGGCGTAAAGGGCGCGTAGGCGGTTAATCAAGTCGGAAGTGAAATCCCAGGGCTCAACCCTGGAACTGCTTTCGAAACTGATTTACTAGAGTTAAGTAGAGGATAGTGGAATTCCCAGTGTAGAGGTGAAATTCGTAGATATTGGGAGGAACACCAGAAGCGAAGGCGACTATCTGGGCTTATACTGACGCTGAGGCGCGAAAGTGTGGGGAGCAAACAGG	0	0	0.00E+00	21	0.030396017	7.30E+00	3	0.005324058	9.42E-01	0	0	0.00E+00	0	0	0.00E+00	0	0	0.00E+00	0	0	0.00E+00
Bacteria	Proteobacteria	Alphaproteobacteria	Rickettsiales	Rickettsiaceae	NA	ASV_DNA_1166	GGTAATACGGAGGGGGCAAGCGTTGTTCGGAATTACTGGGCGTAAAGAGTACGTAGGCGGTTTATCAAGTTGGGAGTGAAATCCCGGGGCTCAACCTCGGAACTGCTCTCAAAACTGGTAGACTAGAGATAGGCAGAGGATAGCGGAATTCCTAGTGTAGAGGTGAAATTCGTAGATATTAGGAGGAACACCGGTGGCGAAGGCGGCTATCTGGACCTCATCTGACGCTGAGGTACGAAAGCGTGGGGAGCAAACAGG	2	0.002560951	9.08E-01	0	0	0.00E+00	0	0	0.00E+00	9	0.014047574	1.23E+00	5	0.012922902	8.20E-01	0	0	0.00E+00	0	0	0.00E+00
Bacteria	Proteobacteria	Alphaproteobacteria	Rickettsiales	Rickettsiaceae	NA	ASV_DNA_1186	GGTAATACGGAGGGTGCTAGCGTTGCTCGGAATTACTGGGCGTAAAGAGCGCGTAGGCGGTTTATCAAGTTGGGAGTGAAATCCCGGAGCTCAACTCCGGAACTGCTTTCAAAACTGGTTTACTAGAGTTAAGTAGAGGATAGTGGAATTCCCAGTGTAGAGGTGAAATTCGTAGATATTGGGAGGAACATCAGAAGCGAAGGCGACTATCTGGGCTTATACTGACGCTGAGGCGCGAAAGTGTGGGGAGCAAACAGG	7	0.008963327	3.18E+00	6	0.008684576	2.09E+00	0	0	0.00E+00	0	0	0.00E+00	2	0.005169161	3.28E-01	0	0	0.00E+00	0	0	0.00E+00
Bacteria	Proteobacteria	Alphaproteobacteria	Rickettsiales	Rickettsiaceae	NA	ASV_DNA_1300	GGTAATACGGAGGGTGCTAGCGTTGTTCGGATTTACTGGGCGTAAAGGGTACGTAGGCTGTCTATCAAGTTGGGAGTGAAATCCCGGGGCTCAACCCCGGAACTGCTCTCAAAACTGGCAGACTAGAGTTAAGTAGAGGATAGTGGAATTCCCAGTGTAGAGGTGAAATTCGTAGATATTGGGAGGAACACCAGAAGCGAAGGCGACTATCTGGGCTTATACTGACGCTGAGGTACGAAAGTGTGGGGAGCAAACAGG	7	0.008963327	3.18E+00	0	0	0.00E+00	0	0	0.00E+00	0	0	0.00E+00	0	0	0.00E+00	0	0	0.00E+00	0	0	0.00E+00
Bacteria	Proteobacteria	Alphaproteobacteria	Rickettsiales	Rickettsiaceae	NA	ASV_DNA_1393	GGTAATACGGAGGGTGCTAGCGTTGTTCGGATTTACTGGGCGTAAAGGGTACGTAGGCTGTTTACCAAGTTGGGAGTGAAATCCCGGGGCTCAACCCCGGAACTGCTCTCAAAACTGGTAGACTAGAGATAAGTAGAGGATAGTGGAATTCCCAGTGTAGAGGTGAAATTCGTAGATATTGGGAGGAACACCAGAAGCGAAGGCGACTATCTGGACTTATACTGACGCTGAGGTACGAAAGTGTGGGGAGCAAACAGG	0	0	0.00E+00	0	0	0.00E+00	0	0	0.00E+00	5	0.007804208	6.85E-01	0	0	0.00E+00	2	0.004662874	1.38E+00	0	0	0.00E+00
Bacteria	Proteobacteria	Alphaproteobacteria	Rickettsiales	Rickettsiaceae	NA	ASV_DNA_1543	GGTAATACGGGGGGAGCTAGCGTTTTTCGGAATTACTGGGCGTAAAGGGCGCGTAGGCGGTTAATAAAGTTGGAAGTGAAATCCCCGGGCTTAACCTGGGAACTGCTTTCAAAACTCATTAACTAGAGAACGATAGAGGATAGTAGAATTCCTAGTGTAGAGGTGAAATTCTTAGATATTAGGAGGAATACCGGTGGCGAAGGCGGCTATCTGGATCGTTTCTGACGCTGAGGCGCGAAAGCGTGGGGAGCAAACAGG	0	0	0.00E+00	0	0	0.00E+00	2	0.003549372	6.28E-01	0	0	0.00E+00	4	0.010338322	6.56E-01	0	0	0.00E+00	0	0	0.00E+00
Bacteria	Proteobacteria	Alphaproteobacteria	Rickettsiales	Rickettsiaceae	NA	ASV_DNA_1747	GGTAATACGGAGGGTGCTAGCGTTGTTCGGAATTACTGGGCGTAAAGGGCGCGTAGGCGGTTAGTTAAGTTGGAAGTGAAATCCCAAAGCTCAACTTTGGAACTGCTTTCAAAACTGGCTGACTAGAGTTAGGTAGAGGATAGTGGAATTCCCAATGTAGAGGTGAAATTCGTAGATATTGGGAGGAACACCAGAGGCGAAGGCAACTATCTGGACCTTAACTGACGCTGAGGCGCGAAAGTGTGGGGAGCAAACAGG	0	0	0.00E+00	0	0	0.00E+00	4	0.007098744	1.26E+00	0	0	0.00E+00	0	0	0.00E+00	0	0	0.00E+00	0	0	0.00E+00
Bacteria	Proteobacteria	Alphaproteobacteria	SAR11_clade	Clade_I	Clade_Ia	ASV_DNA_0002	GGTAATACGAAGGGACCTAGCGTAGTTCGGAATTACTGGGCTTAAAGAGTTCGTAGGTGGTTGAAAAAGTTGGTGGTGAAATCCCAGAGCTTAACTCTGGAACTGCCATCAAAACTTTTCAGCTAGAGTATGATAGAGGAAAGCAGAATTTCTAGTGTAGAGGTGAAATTCGTAGATATTAGAAAGAATACCAATTGCGAAGGCAGCTTTCTGGATCATTACTGACACTGAGGAACGAAAGCATGGGTAGCGAAGAGG	6010	7,695,656,628	2.73E+03	5823	8,428,381,195	2.02E+03	4876	8,653,368,354	1.53E+03	4184	6,530,561,279	5.74E+02	861	2,225,323,719	1.41E+02	3633	8,470,110,976	2.51E+03	1581	4,176,793,829	8.84E+02
Bacteria	Proteobacteria	Alphaproteobacteria	SAR11_clade	Clade_I	Clade_Ia	ASV_DNA_0018	GGTAATACGAAGGGACCTAGCGTAGTTCGGAATTACTGGGCTTAAAGAGTTCGTAGGTGGTTGAAAAAGTTGGTGGTGAAATCCCAGAGCTTAACTCTGGAACTGCCATCAAAACTTTTCAGCTAGAGTATGATAGAGGAAAGCAGAATTTCTAGTGTAGAGGTGAAATTCGTAGATATTAGAAAGAATACCAACTGCGAAGGCAGCTTTCTGGATCATTACTGACACTGAGGAACGAAAGCATGGGTAGCGAAGAGG	614	0.786211842	2.79E+02	624	0.903195924	2.17E+02	437	0.77553773	1.37E+02	447	0.697696198	6.13E+01	93	0.240365977	1.53E+01	338	0.788025739	2.33E+02	178	0.470252563	9.95E+01
Bacteria	Proteobacteria	Alphaproteobacteria	SAR11_clade	Clade_I	Clade_Ia	ASV_DNA_0083	GGTAATACGAAGGGACCTAGCGTAGTTCGGAATTACTGGGCTTAAAGAGTTCGTAGGTGGTTGAAAAAGTTAGTGGTGAAATCCCAGAGCTTAACTCTGGAACTGCCATTAAAACTTTTCAGCTAGAGTATGATAGAGGAAAGCAGAATTTCTAGTGTAGAGGTGAAATTCGTAGATATTAGAAAGAATACCAATTGCGAAGGCAGCTTTCTGGATCATTACTGACACTGAGGAACGAAAGCATGGGTAGCGAAGAGG	60	0.076828519	2.72E+01	93	0.134610931	3.23E+01	70	0.124228012	2.20E+01	79	0.123306487	1.08E+01	0	0	0.00E+00	319	0.743728434	2.20E+02	198	0.523089929	1.11E+02
Bacteria	Proteobacteria	Alphaproteobacteria	SAR11_clade	Clade_I	Clade_Ia	ASV_DNA_0087	GGTAATACGAAGGGACCTAGCGTAGTTCGGAATTACTGGGCTTAAAGAGTTCGTAGGTGGTTGAAAAAGTTGGTGGTGAAATCCCAGAGCTTAACTCTGGAACTGCCATCAAAACTTTTCAGCTAGAGTATGATAGAGGAAAGCAGAATTTCTAGTGTAGAGGTGAAATTCGTAGATATTAGAAAGAATACCGATTGCGAAGGCAGCTTTCTGGATCATTACTGACACTGAGGAACGAAAGCATGGGTAGCGAAGAGG	201	0.257375538	9.12E+01	165	0.238825845	5.74E+01	121	0.214736992	3.80E+01	173	0.270025598	2.37E+01	0	0	0.00E+00	0	0	0.00E+00	0	0	0.00E+00
Bacteria	Proteobacteria	Alphaproteobacteria	SAR11_clade	Clade_I	Clade_Ia	ASV_DNA_0094	GGTAATACGAAGGGACCTAGCGTAGTTCGGATTTACTGGGCTTAAAGAGTTCGTAGGTGGTTGAAAAAGTTGGTGGTGAAATCCCAGAGCTTAACTCTGGAACTGCCATCAAAACTTTTCAGCTAGAGTATGATAGAGGAAAGCAGAATTTCTAGTGTAGAGGTGAAATTCGTAGATATTAGAAAGAATACCAATTGCGAAGGCAGCTTTCTGGATCATTACTGACACTGAGGAACGAAAGCATGGGTAGCGAAGAGG	135	0.172864167	6.13E+01	119	0.172244094	4.14E+01	93	0.165045787	2.92E+01	88	0.137354061	1.21E+01	0	0	0.00E+00	189	0.440641611	1.30E+02	103	0.272112438	5.76E+01
Bacteria	Proteobacteria	Alphaproteobacteria	SAR11_clade	Clade_I	Clade_Ia	ASV_DNA_0114	GGTAATACGAAGGGACCTAGCGTAGTTCGGATTTACTGGGCTTAAAGAGTTCGTAGGTGGTTGAAAAAGTTGATGGTGAAATCCCAGAGCTTAACTCTGGAACTGCCATCAAAACTTTTCAGCTAGAGTATGATAGAGGAAAGCAGAATTTCTAGTGTAGAGGTGAAATTCGTAGATATTAGAAAGAATACCAATTGCGAAGGCAGCTTTCTGGATCATTACTGACACTGAGGAACGAAAGCATGGGTAGCGAAGAGG	81	0.1037185	3.68E+01	110	0.15921723	3.82E+01	79	0.140200185	2.48E+01	83	0.129549853	1.14E+01	0	0	0.00E+00	0	0	0.00E+00	0	0	0.00E+00
Bacteria	Proteobacteria	Alphaproteobacteria	SAR11_clade	Clade_I	Clade_Ia	ASV_DNA_0252	GGTAATACGAAGGGACCTAGCGTAGTTCGGAATTACTGGGCTTAAAGAGTTCGTAGGTGGTTGAAAAAGTTGGTGGTGAAATCCCAGAGCTTAACTCTGGAACTGCCATCAAAACTTTTCAGCTAGAGTATGATAGAGGAAAGCAGAATTTCTAGTGTAGAGGTGAAATTCGTAGATATTAGAAAGAATACCAAATGCGAAGGCAGCTTTCTGGATCATTACTGACACTGAGGAACGAAAGCATGGGTAGCGAAGAGG	58	0.074267568	2.63E+01	62	0.089740621	2.16E+01	58	0.102931781	1.82E+01	0	0	0.00E+00	0	0	0.00E+00	0	0	0.00E+00	0	0	0.00E+00
Bacteria	Proteobacteria	Alphaproteobacteria	SAR11_clade	Clade_I	Clade_Ia	ASV_DNA_0304	GGTAATACGAAGGGACCTAGCGTAGTTCGGAATTACTGGGCTTAAAGAGTTCGTAGGTGGTTGAAATAGTTGGTGGTGAAATCCCAGAGCTTAACTCTGGAACTGCCATCAAAACTTTTCAGCTAGAGTATGATAGAGGAAAGCAGAATTTCTAGTGTAGAGGTGAAATTCGTAGATATTAGAAAGAATACCAATTGCGAAGGCAGCTTTCTGGATCATTACTGACACTGAGGAACGAAAGCATGGGTAGCGAAGAGG	0	0	0.00E+00	0	0	0.00E+00	0	0	0.00E+00	0	0	0.00E+00	0	0	0.00E+00	92	0.214492213	6.35E+01	86	0.227200676	4.81E+01
Bacteria	Proteobacteria	Alphaproteobacteria	SAR11_clade	Clade_I	Clade_Ia	ASV_DNA_0382	GGTAATACGAAGGGACCTAGCGTAGTTCGGATTTACTGGGCTTAAAGAGTTCGTAGGTGGTTGAAAAAGTTGGTGGTGAAATCCCAGAGCTTAACTCTGGAACTGCCATCAAAACTTTTCAGCTAGAGTATGATAGAGGAAAGCAGAATTTCTAGTGTAGAGGTGAAATTCGTAGATATTAGAAAGAATACCAAATGCGAAGGCAGCTTTCTGGATCATTACTGACACTGAGGAACGAAAGTATGGGTAGCGAAGAGG	115	0.147254661	5.22E+01	36	0.052107457	1.25E+01	24	0.042592461	7.54E+00	0	0	0.00E+00	0	0	0.00E+00	0	0	0.00E+00	0	0	0.00E+00
Bacteria	Proteobacteria	Alphaproteobacteria	SAR11_clade	Clade_I	Clade_Ia	ASV_DNA_0512	GGTAATACGAAGGGACCTAGCGTAGTTCGGAATTACTGGGCTTAAAGAGTTCGTAGGTGGTTGAAAAAGTTGGTGGTGAAATCCCAGAGCTTAACTCTGGAACTGCCATCAAAACTTTTCAGCTAGAGTTTGATAGAGGAAAGCAGAATTTCTAGTGTAGAGGTGAAATTCGTAGATATTAGAAAGAATACCAATTGCGAAGGCAGCTTTCTGGATCATTACTGACACTGAGGAACGAAAGCATGGGTAGCGAAGAGG	0	0	0.00E+00	51	0.073818898	1.77E+01	0	0	0.00E+00	0	0	0.00E+00	0	0	0.00E+00	0	0	0.00E+00	0	0	0.00E+00
Bacteria	Proteobacteria	Alphaproteobacteria	SAR11_clade	Clade_I	Clade_Ib	ASV_DNA_0043	GGTAATACGAAGGGACCTAGCGTAGTTCGGAATTACTGGGCTTAAAGAGTTCGTAGGTGGTTAAAAAAGTTGGTGGTGAAATCCCAGAGCTTAACTCTGGAACTGCCATCAAAACTTTTTAGCTAGAGTATGATAGAGGAAAGCAGAATTTCTAGTGTAGAGGTGAAATTCGTAGATATTAGAAAGAATACCGATTGCGAAGGCAGCTTTCTGGATCATTACTGACACTGAGGAACGAAAGCATGGGTAGCGAAGAGG	243	0.311155501	1.10E+02	285	0.412517369	9.91E+01	278	0.493362675	8.73E+01	390	0.608728226	5.35E+01	75	0.19384353	1.23E+01	114	0.265783829	7.87E+01	70	0.184930783	3.91E+01
Bacteria	Proteobacteria	Alphaproteobacteria	SAR11_clade	Clade_I	Clade_Ib	ASV_DNA_0074	GGTAATACGAAGGGACCTAGCGTAGTTCGGAATTACTGGGCTTAAAGAGTTCGTAGGTGGTTAAAATAGTTGGTGGTGAAATCCCAGAGCTTAACTCTGGAACTGCCATCAAAACTTTTTAGCTAGAGTATGATAGAGGAAAGTAGAATTTCTAGTGTAGAGGTGAAATTCGTAGATATTAGAAAGAATACCGATTGCGAAGGCAGCTTTCTGGATCATTACTGACACTGAGGAACGAAAGCATGGGTAGCGAAGAGG	154	0.197193198	6.99E+01	183	0.264879574	6.36E+01	151	0.267977568	4.74E+01	197	0.307485796	2.70E+01	20	0.051691608	3.28E+00	29	0.067611676	2.00E+01	0	0	0.00E+00
Bacteria	Proteobacteria	Alphaproteobacteria	SAR11_clade	Clade_I	Clade_Ib	ASV_DNA_0132	GGTAATACGAAGGGACCTAGCGTAGTTCGGAATTACTGGGCTTAAAGAGTTCGTAGGTGGTTAAAAAAGTTGGTGGTGAAATCCCAGAGCTCAACTCTGGAACTGCCATCAAAACTTTTTAGCTAGAGTATGATAGAGGAAAGCAGAATTTCTAGTGTAGAGGTGAAATTCGTAGATATTAGAAAGAATACCGATTGCGAAGGCAGCTTTCTGGATCATTACTGACACTGAGGAACGAAAGCATGGGTAGCGAAGAGG	139	0.177986068	6.31E+01	95	0.13750579	3.30E+01	100	0.177468588	3.14E+01	142	0.221639508	1.95E+01	0	0	0.00E+00	0	0	0.00E+00	0	0	0.00E+00
Bacteria	Proteobacteria	Alphaproteobacteria	SAR11_clade	Clade_I	Clade_Ib	ASV_DNA_0274	GGTAATACGAAGGGACCTAGCGTAGTTCGGAATTACTGGGCTTAAAGAGTTCGTAGGTGGTTAAAAAAGTTGATGGTGAAATCCCAGAGCTTAACTCTGGAACTGCCATCAAAACTTTTTAGCTAGAGTATGATAGAGGAAAGCAGAATTTCTAGTGTAGAGGTGAAATTCGTAGATATTAGAAAGAATACCAATTGCGAAGGCAGCTTTCTGGATCATTACTGACGCTGAGGAACGAAAGCATGGGTAGCGAAGAGG	0	0	0.00E+00	19	0.027501158	6.60E+00	0	0	0.00E+00	67	0.104576388	9.18E+00	0	0	0.00E+00	0	0	0.00E+00	0	0	0.00E+00
Bacteria	Proteobacteria	Alphaproteobacteria	SAR11_clade	Clade_II	NA	ASV_DNA_0022	GGTAATACGAAGGGACCTAGCGTAGTTCGGAATTACTGGGCTTAAAGAGCTCGTAGGTGGTTAAAAAAGTTGATGGTGAAATCCCAAGGCTCAACCTTGGAACTGCCATCAAAACTTTTTAGCTAGAGTGTGATAGAGGTAAGTGGAATTTCTAGTGTAGAGGTGAAATTCGTAGATATTAGAAAGAACACCAAATGCGAAGGCAACTTACTGGGTCACTACTGACACTGAGGAGCGAAAGCATGGGTAGCGAAGAGG	430	0.550604384	1.95E+02	559	0.809113015	1.94E+02	436	0.773763044	1.37E+02	396	0.618093276	5.43E+01	63	0.162828565	1.03E+01	190	0.442973049	1.31E+02	85	0.224558808	4.75E+01
Bacteria	Proteobacteria	Alphaproteobacteria	SAR11_clade	Clade_II	NA	ASV_DNA_0073	GGTAATACGAAGGGACCTAGCGTAGTTCGGAATTACTGGGCTTAAAGAGCTCGTAGGTGGTTAAAAAAGTTGATGGTGAAATCCCAAGGCTCAACCTTGGAACTGCCATCAAAACTTTTTAGCTAGAGTATGATAGAGGAAAGTGGAATTTCTAGTGTAGAGGTGAAATTCGTAGATATTAGAAAGAACACCAAATGCGAAGGCAACTTTCTGGATCATTACTGACACTGAGGAGCGAAAGCATGGGTAGCGAAGAGG	209	0.26761934	9.49E+01	169	0.244615563	5.87E+01	173	0.307020657	5.43E+01	171	0.266903915	2.34E+01	25	0.06461451	4.10E+00	65	0.151543411	4.49E+01	55	0.145302758	3.07E+01
Bacteria	Proteobacteria	Alphaproteobacteria	SAR11_clade	Clade_II	NA	ASV_DNA_0126	GGTAATACGAAGGGACCTAGCGTAGTTCGGAATTACTGGGCTTAAAGAGTTCGTAGGTGGTTAAAAAAGTTGATGGTGAAATCCCAAGGCTCAACCTTGGAACTGCCATCAAAACTTTTTAGCTAGAGTATGATAGAGGAAAGTGGAATTTCTAGTGTAGAGGTGAAATTCGTAGATATTAGAAAGAACATCAAATGCGAAGGCAACTTTCTGGATCATTACTGACACTGAGGAACGAAAGCATGGGTAGCGAAGAGG	88	0.112681827	3.99E+01	98	0.141848078	3.41E+01	84	0.149073614	2.64E+01	88	0.137354061	1.21E+01	0	0	0.00E+00	0	0	0.00E+00	0	0	0.00E+00
Bacteria	Proteobacteria	Alphaproteobacteria	SAR11_clade	Clade_II	NA	ASV_DNA_0151	GGTAATACGAAGGGACCTAGCGTAGTTCGGAATTACTGGGCTTAAAGAGCTCGTAGGTGGTTAGAAAAGTTAGTGGTGAAATCCCAAGGCTTAACCTTGGAACTGCCATTAAAACTTTTTAACTAGAGTATGATAGAGGTAAGCGGAATTTCTAGTGTAGAGGTGAAATTCGTAGATATTAGAAAGAACACCAATTGCGAAGGCAGCTTTCTGGATCATTACTGACACTGAGGAGCGAAAGCATGGGTAGCGAAGAGG	29	0.037133784	1.32E+01	123	0.178033812	4.28E+01	78	0.138425499	2.45E+01	142	0.221639508	1.95E+01	0	0	0.00E+00	0	0	0.00E+00	0	0	0.00E+00
Bacteria	Proteobacteria	Alphaproteobacteria	SAR11_clade	Clade_II	NA	ASV_DNA_0190	GGTAATACGAAGGGACCTAGCGTAGTTCGGAATTACTGGGCTTAAAGAGCTCGTAGGTGGTTAAAAAAGTTGATTGTGAAATCCCAAGGCTCAACCTTGGAACTGCAATCAAAACTTTTTAGCTAGAGTATGATAGAGGAAAGTGGAATTTCTAGTGTAGAGGTGAAATTCGTAGATATTAGAAAGAACACCAAATGCGAAGGCAACTTTCTGGATCATTACTGACACTGAGGAGCGAAAGCATGGGTAGCGAAGAGG	61	0.078108994	2.77E+01	43	0.062239463	1.49E+01	56	0.099382409	1.76E+01	92	0.143597428	1.26E+01	0	0	0.00E+00	0	0	0.00E+00	0	0	0.00E+00
Bacteria	Proteobacteria	Alphaproteobacteria	SAR11_clade	Clade_II	NA	ASV_DNA_0273	GGTAATACGAAGGGACCTAGCGTAGTTCGGAATTACTGGGCTTAAAGAGCTCGTAGGTGGTTAAAAAAGTTGGTGGTGAAATCCCAAGGCTTAACCTTGGAACTGCCACCAAAACTTTTTGACTAGAGTATGATAGAGGAAAGTGGAATTTCTAGTGTAGAGGTGAAATTCGTAGATATTAGAAAGAACACCGAATGCGAAGGCAACTTTCTGGATCATTACTGACACTGAGGAGCGAAAGCATGGGTAGCGAAGAGG	0	0	0.00E+00	18	0.026053729	6.26E+00	0	0	0.00E+00	77	0.120184804	1.06E+01	36	0.093044894	5.90E+00	0	0	0.00E+00	0	0	0.00E+00
Bacteria	Proteobacteria	Alphaproteobacteria	SAR11_clade	Clade_II	NA	ASV_DNA_0280	GGTAATACGAAGGGACCTAGCGTAGTTCGGAATTACTGGGCTTAAAGAGTTCGTAGGTGGTTAAAAAAGTTGATGGTGAAATCCCAAGGCTCAACCTTGGAACTGCCATCAAAACTTTTTAGCTAGAGTATGATAGAGGAAAGTGGAATTTCTAGTGTAGAGGTGAAATTCGTAGATATTAGAAAGAACGTCAAATGCGAAGGCAACTTTCTGGATCATTACTGACACTGAGGAACGAAAGCATGGGTAGCGAAGAGG	117	0.149815612	5.31E+01	58	0.083950903	2.02E+01	43	0.076311493	1.35E+01	43	0.067116189	5.89E+00	0	0	0.00E+00	0	0	0.00E+00	0	0	0.00E+00
Bacteria	Proteobacteria	Alphaproteobacteria	SAR11_clade	Clade_II	NA	ASV_DNA_0286	GGTAATACGAAGGGACCTAGCGTAGTTCGGAATTACTGGGCTTAAAGAGCTCGTAGGTGGTTAGAAAAGTTGGTGGTGAAATCCCAAGGCTTAACCTTGGAACTGCCACCAAAACTTTTTGACTAGAGTATGATAGAGGAAAGTGGAATTTCTAGTGTAGAGGTGAAATTCGTAGATATTAGAAAGAACACCGATTGCGAAGGCAGCTTTCTGGATCATTACTGACACTGAGGAGCGAAAGCATGGGTAGCGAAGAGG	28	0.035853309	1.27E+01	30	0.043422881	1.04E+01	36	0.063888692	1.13E+01	32	0.049946931	4.39E+00	0	0	0.00E+00	53	0.123566166	3.66E+01	0	0	0.00E+00
Bacteria	Proteobacteria	Alphaproteobacteria	SAR11_clade	Clade_II	NA	ASV_DNA_0317	GGTAATACGAAGGGACCTAGCGTAGTTCGGAATTACTGGGCTTAAAGAGCTCGTAGGTGGTTAGAAAAGTTGGTGGTGAAATCCCAAGGCTTAACCTTGGAACTGCCATCAAAACTTTTTAACTAGAGTATGATAGAGGAAAGTGGAATTTCTAGTGTAGAGGTGAAATTCGTAGATATTAGAAAGAACACCGATTGCGAAGGCAGCTTTCTGGATCATTACTGACACTGAGGAGCGAAAGCATGGGTAGCGAAGAGG	0	0	0.00E+00	0	0	0.00E+00	0	0	0.00E+00	87	0.13579322	1.19E+01	0	0	0.00E+00	0	0	0.00E+00	0	0	0.00E+00
Bacteria	Proteobacteria	Alphaproteobacteria	SAR11_clade	Clade_II	NA	ASV_DNA_0359	GGTAATACGAAGGGACCTAGCGTAGTTCGGAATTACTGGGCTTAAAGAGCTCGTAGGTGGTTAAAAAAGTTGATAGTGAAATCCCAAGGCTCAACCTTGGAACTGCTATCAAAACTTTTTAGCTAGAGTGTGATAGAGGTAAGTGGAATTTCTAGTGTAGAGGTGAAATTCGTAGATATTAGAAAGAACACCAAATGCGAAGGCAACTTACTGGATCATTACTGACACTGAGGAGCGAAAGCATGGGTAGCGAAGAGG	22	0.028170457	9.98E+00	29	0.041975452	1.01E+01	17	0.03016966	5.34E+00	25	0.03902104	3.43E+00	0	0	0.00E+00	10	0.023314371	6.90E+00	0	0	0.00E+00
Bacteria	Proteobacteria	Alphaproteobacteria	SAR11_clade	Clade_II	NA	ASV_DNA_0393	GGTAATACGAAGGGACCTAGCGTAGTTCGGAATTACTGGGCTTAAAGAGCTCGTAGGTGGTTAAAAAAGTTGATGGTGAAATCCCAAGGCTCAACCTTGGAACTGCCATCAAAACTTTTTAGCTAGAGTATGATAGAGGTAAGTGGAATTTCTAGTGTAGAGGTGAAATTCGTAGATATTAGAAAGAACACCAAATGCGAAGGCAACTTACTGGATCATTACTGACACTGAGGAGCGAAAGCATGGGTAGCGAAGAGG	18	0.023048556	8.17E+00	17	0.024606299	5.91E+00	0	0	0.00E+00	19	0.029655991	2.60E+00	0	0	0.00E+00	0	0	0.00E+00	0	0	0.00E+00
Bacteria	Proteobacteria	Alphaproteobacteria	SAR11_clade	Clade_II	NA	ASV_DNA_0402	GGTAATACGAAGGGACCTAGCGTAGTTCGGAATTACTGGGCTTAAAGAGCTCGTAGGTGGTTAGAAAAGTTGGTGGTGAAATCCCAAGGCTTAACCTTGGAACTGCCATCAAAACTTTTTGACTAGAGTATGATAGAGGTAAGCGGAATTTCTAGTGTAGAGGTGAAATTCGTAGATATTAGAAAGAACACCAATTGCGAAGGCAGCTTTCTGGATCATTACTGACACTGAGGAGCGAAAGCATGGGTAGCGAAGAGG	15	0.01920713	6.81E+00	16	0.02315887	5.56E+00	0	0	0.00E+00	33	0.051507773	4.52E+00	0	0	0.00E+00	0	0	0.00E+00	0	0	0.00E+00
Bacteria	Proteobacteria	Alphaproteobacteria	SAR11_clade	Clade_II	NA	ASV_DNA_0413	GGTAATACGAAGGGACCTAGCGTAGTTCGGAATTACTGGGCTTAAAGAGCTCGTAGGTGGTTAAAATAGTTGATGGTGAAATCCCAAGGCTCAACCTTGGAACTGCCATCAAAACTTTTTAGCTAGAGTGTGATAGAGGTAAGTGGAATTTCTAGTGTAGAGGTGAAATTCGTAGATATTAGAAAGAACACCAAATGCGAAGGCAACTTACTGGGTCACTACTGACACTGAGGAGCGAAAGCATGGGTAGCGAAGAGG	0	0	0.00E+00	61	0.088293191	2.12E+01	0	0	0.00E+00	0	0	0.00E+00	0	0	0.00E+00	0	0	0.00E+00	0	0	0.00E+00
Bacteria	Proteobacteria	Alphaproteobacteria	SAR11_clade	Clade_II	NA	ASV_DNA_0485	GGTAATACGAAGGGACCTAGCGTAGTTCGGAATTACTGGGCTTAAAGAGCTCGTAGGTGGTTAGAAAAGTTGGTGGTGAAATCCCAAGGCTTAACCTTGGAACTGCCATCAAAACTTTTTAACTAGAGTATGATAGAGGTAAGTGGAATTTCTAGTGTAGAGGTGAAATTCGTAGATATTAGAAAGAACACCGATTGCGAAGGCAACTTTCTGGATCATTACTGACACTGAGGAGCGAAAGCATGGGTAGCGAAGAGG	0	0	0.00E+00	26	0.037633164	9.04E+00	0	0	0.00E+00	0	0	0.00E+00	0	0	0.00E+00	0	0	0.00E+00	0	0	0.00E+00
Bacteria	Proteobacteria	Alphaproteobacteria	SAR11_clade	Clade_II	NA	ASV_DNA_0517	GGTAATACGAAGGGACCTAGCGTAGTTCGGAATTACTGGGCTTAAAGAGCTCGTAGGTGGTTAGAAAAGTTAGTGGTGAAAGCCCAAGGCTTAACCTTGGAACTGCCACTAAAACTTTTTGACTAGAGTATGATAGAGGTAAGCGGAATTTCTAGTGTAGAGGTGAAATTCGTAGATATTAGAAAGAACACCAATTGCGAAGGCAGCTTTCTGGATCATTACTGACACTGAGGAGCGAAAGCATGGGTAGCGAAGAGG	18	0.023048556	8.17E+00	0	0	0.00E+00	0	0	0.00E+00	26	0.040581882	3.56E+00	0	0	0.00E+00	0	0	0.00E+00	0	0	0.00E+00
Bacteria	Proteobacteria	Alphaproteobacteria	SAR11_clade	Clade_II	NA	ASV_DNA_0544	GGTAATACGAAGGGACCTAGCGTAGTTCGGAATTACTGGGCTTAAAGAGCTCGTAGGTGGTTAAGAAAGTTGGTGGTGAAATCCCAAGGCTCAACCTTGGAACTGCCACCAAAACTTTTTGACTAGAGTATGATAGAGGTAAGTGGAATTTCTAGTGTAGAGGTGAAATTCGTAGATATTAGAAAGAACACCAATTGCGAAGGCAACTTTCTGGATCATTACTGACACTGAGGAGCGAAAGCATGGGTAGCGAAGAGG	16	0.020487605	7.26E+00	24	0.034738305	8.34E+00	21	0.037268403	6.59E+00	0	0	0.00E+00	0	0	0.00E+00	0	0	0.00E+00	0	0	0.00E+00
Bacteria	Proteobacteria	Alphaproteobacteria	SAR11_clade	Clade_II	NA	ASV_DNA_0558	GGTAATACGAAGGGACCTAGCGTAGTTCGGAATTACTGGGCTTAAAGAGCTCGTAGGTGGTTAGAAAAGTTGATGGTGAAAGCCCAAGGCTTAACCTTGGAACTGCCATCAAAACTTTTTAACTAGAGTATGATAGAGGAAAGTGGAATTTCTAGTGTAGAGGTGAAATTCGTAGATATTAGAAAGAACACCAATTGCGAAGGCAGCTTTCTGGATCATTACTGACACTGAGGAGCGAAAGCATGGGTAGCGAAGAGG	0	0	0.00E+00	20	0.028948587	6.95E+00	12	0.021296231	3.77E+00	13	0.020290941	1.78E+00	0	0	0.00E+00	0	0	0.00E+00	0	0	0.00E+00
Bacteria	Proteobacteria	Alphaproteobacteria	SAR11_clade	Clade_II	NA	ASV_DNA_0560	GGTAATACGAAGGGACCTAGCGTAGTTCGGAATTACTGGGCTTAAAGAGCTCGTAGGTGGTTAAAAAAGTTGGTGGTGAAATCCCAAGGCTTAACCTTGGAACTGCCATCAAAACTTTTTGACTAGAGTATGATAGAGGTAAGTGGAATTTCTAGTGTAGAGGTGAAATTCGTAGATATTAGAAAGAACACCAATTGCGAAGGCAACTTTCTGGATCATTACTGACACTGAGGAGCGAAAGCATGGGTAGCGAAGAGG	0	0	0.00E+00	0	0	0.00E+00	31	0.055015262	9.73E+00	0	0	0.00E+00	0	0	0.00E+00	0	0	0.00E+00	0	0	0.00E+00
Bacteria	Proteobacteria	Alphaproteobacteria	SAR11_clade	Clade_II	NA	ASV_DNA_0581	GGTAATACGAAGGGACCTAGCGTAGTTCGGAATTACTGGGCTTAAAGAGCTCGTAGGTGGTTAGAAAAGTTGGTGGTGAAATCCCAAGGCTTAACCTTGGAACTGCCTCCAAAACTTTTTGACTAGAGTATGATAGAGGAAAGTGGAATTTCTAGTGTAGAGGTGAAATTCGTAGATATTAGAAAGAACACCAATTGCGAAGGCAACTTTCTGGATCATTACTGACACTGAGGAGCGAAAGCATGGGTAGCGAAGAGG	0	0	0.00E+00	27	0.039080593	9.38E+00	0	0	0.00E+00	27	0.042142723	3.70E+00	0	0	0.00E+00	0	0	0.00E+00	0	0	0.00E+00
Bacteria	Proteobacteria	Alphaproteobacteria	SAR11_clade	Clade_II	NA	ASV_DNA_0629	GGTAATACGAAGGGACCTAGCGTAGTTCGGAATTACTGGGCTTAAAGAGCTCGTAGGTGGTTAGAAAAGTTGGTGGTGAAATCCCAAGGCTTAACCTTGGAACTGCCATCAAAACTTTTTAACTAGAGTATGATAGAGGAAAGTGGAATTTCTAGTGTAGAGGTGAAATTCGTAGATATTAGAAAGAACACCAACTGCGAAGGCAACTTTCTGGATCATTACTGACACTGAGGAGCGAAAGCATGGGTAGCGAAGAGG	20	0.025609506	9.08E+00	0	0	0.00E+00	13	0.023070916	4.08E+00	0	0	0.00E+00	0	0	0.00E+00	0	0	0.00E+00	0	0	0.00E+00
Bacteria	Proteobacteria	Alphaproteobacteria	SAR11_clade	Clade_II	NA	ASV_DNA_0937	GGTAATACGAAGGGACCTAGCGTAGTTCGGAATTACTGGGCTTAAAGAGCTCGTAGGTGGTTAGAAAAGTTGGTGGTGAAATCCCAAGGCTTAACCTTGGAACTGCCACCAAAACTTTTTGACTAGAGTATGATAGAGGTAAGTGGAATTTCTAGTGTAGAGGTGAAATTCGTAGATATTAGAAAGAACACCAATTGCGAAGGCAACTTTCTGGATCATTACTGACACTGAGGAGCGAAAGCATGGGTAGCGAAGAGG	0	0	0.00E+00	0	0	0.00E+00	0	0	0.00E+00	31	0.04838609	4.25E+00	0	0	0.00E+00	0	0	0.00E+00	0	0	0.00E+00
Bacteria	Proteobacteria	Alphaproteobacteria	SAR11_clade	Clade_II	NA	ASV_DNA_1313	GGTAATACGAAGGGACCTAGCGTAGTTCGGAATTACTGGGCTTAAAGAGCTCGTAGGTGGTTAAGAAAGTTGATGGTGAAATCCCAAGGCTCAACCTTGGAACTGCCATCAAAACTTCTTAGCTAGAGTATGATAGAGGAAAGTGGAATTTCTAGTGTAGAGGTGAAATTCGTAGATATTAGAAAGAACACCAAAAGCGAAGGCAACTTTCTGGATCATTACTGACACTGAGGAGCGAAAGCATGGGTAGCGAAGAGG	0	0	0.00E+00	0	0	0.00E+00	0	0	0.00E+00	11	0.017169258	1.51E+00	0	0	0.00E+00	0	0	0.00E+00	0	0	0.00E+00
Bacteria	Proteobacteria	Alphaproteobacteria	SAR11_clade	Clade_III	NA	ASV_DNA_0148	GGTAATACGAAGGGACCTAGCGTAGTTCGGAATTACTGGGCGTAAAGAGTATGTAGGCGGCTAGATAAGTTAATTGTGAAAGCCCAAAGCTTAACTTTGGAACTGCAATTAAAACTATTTAGCTGGAGTATGATAGAGGAAAGCGGAATACATAGTGTAGAGGTGAAATTCGTAGATATTATGTAGAACACCAGTTGCGAAGGCGGCTTTCTGGATCATTACTGACGCTGAGATACGAAAGTATGGGTAGCGAAGAGG	81	0.1037185	3.68E+01	96	0.138953219	3.34E+01	63	0.11180521	1.98E+01	76	0.118623962	1.04E+01	17	0.043937867	2.79E+00	47	0.109577544	3.24E+01	11	0.029060552	6.15E+00
Bacteria	Proteobacteria	Alphaproteobacteria	SAR11_clade	Clade_III	NA	ASV_DNA_0309	GGTAATACGAAGGGACCTAGCGTAGTTCGGAATTACTGGGCGTAAAGAGTATGTAGGCGGCTAGATAAGTTAATTGTGAAAGCCCAAAGCTTAACTTTGGAACTGCAATTAAAACTATTTAGCTAGAGTATGATAGAGGAAAGCGGAATACATAGTGTAGAGGTGAAATTCGTAGATATTATGTAGAACACCAGTTGCGAAGGCGGCTTTCTGGATCATTACTGACGCTGAGATACGAAAGTATGGGTAGCGAAGAGG	29	0.037133784	1.32E+01	46	0.066581751	1.60E+01	35	0.062114006	1.10E+01	0	0	0.00E+00	0	0	0.00E+00	0	0	0.00E+00	0	0	0.00E+00
Bacteria	Proteobacteria	Alphaproteobacteria	SAR11_clade	Clade_IV	NA	ASV_DNA_0071	GGTAATACGGAGGGATCTAGCGTTATTCGGAATAACTGGGCGTAAAGCGAGCGTAGGCGGATTTGTAAGTTGGAGGTGAAATCCCAGGGCTTAACCCTGGAACTGCCTTCAAAACTACATTTCTTGAGTTTGGTAGAGGAGAGTGGAATTCCTAGTGTAGAGGTGAAATTCGTAGATATTAGGAGGAACACCAGTGGCGAAGGCGACTCTCTGGGCCAATACTGACGCTGAGGTTCGAAAGCGTGGGGAGCAAACGGG	194	0.248412211	8.80E+01	229	0.331461325	7.96E+01	119	0.21118762	3.74E+01	84	0.131110695	1.15E+01	28	0.072368251	4.59E+00	90	0.209829339	6.21E+01	33	0.087181655	1.84E+01
Bacteria	Proteobacteria	Alphaproteobacteria	SAR11_clade	NA	NA	ASV_DNA_0012	GGTAATACGAAGGGACCTAGCGTAGTTCGGAATTACTGGGCTTAAAGAGTTCGTAGGTGGTTAAAAAAGTTGATGGTGAAATCCCAAGGCTCAACCTTGGAACTGCCATCAAAACTTTTTAGCTAGAGTATGATAGAGGAAAGTGGAATTTCTAGTGTAGAGGTGAAATTCGTAGATATTAGAAAGAACATCAAAAGCGAAGGCAACTTTCTGGATCATTACTGACACTGAGGAACGAAAGCATGGGTAGCGAAGAGG	1389	1,778,580,209	6.30E+02	982	1,421,375,637	3.41E+02	1033	1,833,250,515	3.24E+02	1180	1,841,793,095	1.62E+02	146	0.377348737	2.39E+01	189	0.440641611	1.30E+02	83	0.219275071	4.64E+01
Bacteria	Proteobacteria	Alphaproteobacteria	SAR11_clade	NA	NA	ASV_DNA_0046	GGTAATACGAAGGGACCTAGCGTAGTTCGGAATTACTGGGCTTAAAGAGTTCGTAGGTGGTTAAAATAGTTGATGGTGAAATCCCAAGGCTCAACCTTGGAACTGCCATCAAAACTTTTTAGCTAGAGTATGATAGAGGAAAGTGGAATTTCTAGTGTAGAGGTGAAATTCGTAGATATTAGAAAGAACATCAAAAGCGAAGGCAACTTTCTGGATCATTACTGACACTGAGGAACGAAAGCATGGGTAGCGAAGAGG	430	0.550604384	1.95E+02	299	0.43278138	1.04E+02	294	0.521757649	9.23E+01	344	0.536929512	4.72E+01	49	0.126644439	8.04E+00	40	0.093257484	2.76E+01	0	0	0.00E+00
Bacteria	Proteobacteria	Alphaproteobacteria	SAR11_clade	NA	NA	ASV_DNA_0184	GGTAATACGAAGGGACCTAGCGTAGTTCGGAATTACTGGGCTTAAAGAGTACGTAGGTGGTTAAAAAAGTTGGTGGTGAAATCCCAGAGCTCAACTCTGGAACTGCCATCAAAACTTTTTAACTAGAGTATGATAGAGGTAAGCGGAATTTCTAGTGTAGAGGTGAAATTCGTAGATATTAGAAAGAACACCGAATGCGAAGGCAGCTTTCTGGATCATTACTGACACTGAGGTACGAAAGCATGGGTAGCGAAGAGG	83	0.106279451	3.77E+01	104	0.150532654	3.61E+01	49	0.086959608	1.54E+01	104	0.162327527	1.43E+01	6	0.015507482	9.84E-01	0	0	0.00E+00	0	0	0.00E+00
Bacteria	Proteobacteria	Alphaproteobacteria	SAR11_clade	NA	NA	ASV_DNA_0520	GGTAATACGAAGGGACCTAGCGTAGTTCGGAATTACTGGGCTTAAAGAGTACGTAGGTGGTTAAAAAAGTTGATGGTGAAATCCCAAGGCTTAACCTTGGAACTGCCATCAAAACTTTTTAACTAGAGTATGATAGAGGTAAGTGGAATTTCTAGTGTAGAGGTGAAATTCGTAGATATTAGAAAGAACACCAATTGCGAAGGCAGCTTTCTGGATCATTACTGACACTGAGGTACGAAAGCATGGGTAGCGAAGAGG	15	0.01920713	6.81E+00	11	0.015921723	3.82E+00	0	0	0.00E+00	23	0.035899357	3.15E+00	0	0	0.00E+00	0	0	0.00E+00	0	0	0.00E+00
Bacteria	Proteobacteria	Alphaproteobacteria	SAR11_clade	NA	NA	ASV_DNA_0567	GGTAATACGAAGGGACCTAGCGTAGTTCGGAATTACTGGGCTTAAAGAGTACGTAGGTGGTTAGAAAAGTTGGTGGTGAAATCCCAGGGCTTAACCCTGGAACTGCCGCCAAAACTTTTTAACTAGAGTATGATAGAGGTAAGCGGAATTTCTAGTGTAGAGGTGAAATTCGTAGATATTAGAAAGAACACCAATTGCGAAGGCAGCTTTCTGGATCATTACTGACACTGAGGTACGAAAGCATGGGTAGCGAAGAGG	0	0	0.00E+00	12	0.017369152	4.17E+00	0	0	0.00E+00	18	0.028095149	2.47E+00	0	0	0.00E+00	0	0	0.00E+00	14	0.036986157	7.82E+00
Bacteria	Proteobacteria	Alphaproteobacteria	SAR11_clade	NA	NA	ASV_DNA_0717	GGTAATACGAAGGGACCTAGCGTAGTTCGGAATTACTGGGCTTAAAGAGTTCGTAGGTGGTTAAGAAAGTTGGTGGTGAAATCCCAAGGCTCAACCTTGGAACTGCCACCAAAACTTTTTAACTAGAGTATGATAGAGGTAAGCGGAATTTCTAGTGTAGAGGTGAAATTCGTAGATATTAGAAAGAACACCAATTGCGAAGGCAGCTTTCTGGATCATTACTGACACTGAGGAACGAAAGCATGGGTAGCGAAGAGG	0	0	0.00E+00	0	0	0.00E+00	0	0	0.00E+00	13	0.020290941	1.78E+00	0	0	0.00E+00	17	0.039634431	1.17E+01	0	0	0.00E+00
Bacteria	Proteobacteria	Alphaproteobacteria	Sneathiellales	Sneathiellaceae	NA	ASV_DNA_0985	GGTAAGACGGAGGGGGCTAGCGTTGTTCGGAATTACTGGGCGTAAAGAGTACGTAGGCGGTTTTTTAAGTTGGACGTGAAATCCCAGGGCCCAACCCTGGAACTGCGTTCAAAACTGGATGACTAGAGTCCGGCAGAGGTGAGTGGAACTCCCAGTGTAGAGGTGAAATTCGTAGATATTGGGAAGAACACCAGTGGCGAAGGCGGCTCACTGGACCGGTACTGACGCTGAGGTACGAAAGCGTGGGGAGCAAACAGG	0	0	0.00E+00	6	0.008684576	2.09E+00	0	0	0.00E+00	10	0.015608416	1.37E+00	0	0	0.00E+00	0	0	0.00E+00	0	0	0.00E+00
Bacteria	Proteobacteria	Alphaproteobacteria	Sphingomonadales	Sphingomonadaceae	Novosphingobium	ASV_DNA_1416	GGTAATACGGAGGGAGCTAGCGTTGTTCGGAATTACTGGGCGTAAAGCGCACGTAGGCGGTTACTCAAGTCAGAGGTGAAAGCCCGGGGCTCAACCCCGGAACTGCCTTTGAAACTAGGTAACTAGAATCCTGGAGAGGTGAGTGGAATTCCGAGTGTAGAGGTGAAATTCGTAGATATTCGGAAGAACACCAGTGGCGAAGGCGGCTCACTGGACAGGTATTGACGCTGAGGTGCGAAAGCGTGGGGAGCAAACAGG	0	0	0.00E+00	8	0.011579435	2.78E+00	0	0	0.00E+00	0	0	0.00E+00	0	0	0.00E+00	0	0	0.00E+00	0	0	0.00E+00
Bacteria	Proteobacteria	Alphaproteobacteria	Sphingomonadales	Sphingomonadaceae	Sphingomonas	ASV_DNA_0784	GGTAATACGGAGGGAGCTAGCGTTATTCGGAATTACTGGGCGTAAAGCGCACGTAGGCGGCTTTGTAAGTTAGAGGTGAAAGCCTGGAGCTCAACTCCAGAATTGCCTTTAAGACTGCATCGCTTGAATCCAGGAGAGGTGAGTGGAATTCCGAGTGTAGAGGTGAAATTCGTAGATATTCGGAAGAACACCAGTGGCGAAGGCGGCTCACTGGACTGGTATTGACGCTGAGGTGCGAAAGCGTGGGGAGCAAACAGG	3	0.003841426	1.36E+00	6	0.008684576	2.09E+00	4	0.007098744	1.26E+00	5	0.007804208	6.85E-01	0	0	0.00E+00	0	0	0.00E+00	0	0	0.00E+00
Bacteria	Proteobacteria	Alphaproteobacteria	Thalassobaculales	Nisaeaceae	OM75_clade	ASV_DNA_0300	GGTAATACGGAGGGGGCAAGCGTTGTTCGGAATTACTGGGCGTAAAGGGCGTGTAGGCGGCCAAGTCAGTCAGGCGTGAAAGCCCGGGGCTCAACCCCGGAATAGCGCTTGATACTGCGGGGCTAGAGACCGGAAGAGGGTAGTGGAATTCCCAGTGTAGAGGTGAAATTCGTAGATATTGGGAAGAACACCAGTGGCGAAGGCGGCTACCTGGTCCGGATCTGACGCTGAGGCGCGAAAGCGTGGGGAGCAAACAGG	36	0.046097111	1.63E+01	29	0.041975452	1.01E+01	17	0.03016966	5.34E+00	24	0.037460199	3.29E+00	14	0.036184126	2.30E+00	0	0	0.00E+00	0	0	0.00E+00
Bacteria	Proteobacteria	Alphaproteobacteria	Thalassobaculales	Nisaeaceae	OM75_clade	ASV_DNA_0357	GGTAATACGGAGGGGGCAAGCGTTGTTCGGAATTACTGGGCGTAAAGGGCGCGTAGGCGGCCAAGTTAGTCAGGCGTGAAAGCCCGGGGCTCAACCCCGGAATAGCGCTTGATACTGCTAGGCTCGAGACCGGAAGAGGGTAGTGGAATTCCCAGTGTAGAGGTGAAATTCGTAGATATTGGGAAGAACACCAGTGGCGAAGGCGGCTACCTGGTCCGGATCTGACGCTGAGGCGCGAAAGCGTGGGGAGCAAACAGG	24	0.030731407	1.09E+01	20	0.028948587	6.95E+00	0	0	0.00E+00	40	0.062433664	5.48E+00	0	0	0.00E+00	0	0	0.00E+00	0	0	0.00E+00
Bacteria	Proteobacteria	Alphaproteobacteria	Thalassobaculales	Nisaeaceae	OM75_clade	ASV_DNA_0409	GGTAATACGGAGGGGGCAAGCGTTGTTCGGAATTACTGGGCGTAAAGGGCGCGTAGGCGGCCAAGTCAGTCAGGCGTGAAAGCCCAGGGCTCAACCCTGGAATTGCGTTTGATACTGCTAGGCTCGAGACCGGAAGAGGGTAGTGGAATTCCCAGTGTAGAGGTGAAATTCGTAGATATTGGGAAGAACACCAGTGGCGAAGGCGGCTACCTGGTCCGGATCTGACGCTGAGGCGCGAAAGCGTGGGGAGCAAACAGG	0	0	0.00E+00	41	0.059344604	1.43E+01	0	0	0.00E+00	0	0	0.00E+00	0	0	0.00E+00	0	0	0.00E+00	0	0	0.00E+00
Bacteria	Proteobacteria	Alphaproteobacteria	Thalassobaculales	Nisaeaceae	OM75_clade	ASV_DNA_0424	GGTAATACGGAGGGGGCAAGCGTTGTTCGGAATTACTGGGCGTAAAGGGCGCGTAGGCGGCCAAGTCAGTCAGGCGTGAAAGCCCAGGGCTCAACCCTGGAATTGCGTTTGATACTGCCTGGCTAGAGACCGGAAGAGGGTAGTGGAATTCCCAGTGTAGAGGTGAAATTCGTAGATATTGGGAAGAACACCAGTGGCGAAGGCGGCTACCTGGTCCGGATCTGACGCTGAGGCGCGAAAGCGTGGGGAGCAAACAGG	0	0	0.00E+00	0	0	0.00E+00	0	0	0.00E+00	0	0	0.00E+00	0	0	0.00E+00	24	0.05595449	1.66E+01	5	0.013209342	2.79E+00
Bacteria	Proteobacteria	Alphaproteobacteria	Thalassobaculales	Nisaeaceae	OM75_clade	ASV_DNA_0454	GGTAATACGGAGGGGGCAAGCGTTGTTCGGAATTACTGGGCGTAAAGGGCGCGTAGGCGGCCAAGTCAGTCAGGCGTGAAAGCCCAGGGCTCAACCCTGGAATTGCGTTTGATACTGCTAGGCTCGAGATCGGAAGAGGGTAGTGGAATTCCCAGTGTAGAGGTGAAATTCGTAGATATTGGGAAGAACACCAGTGGCGAAGGCGGCTACCTGGTCCGAATCTGACGCTGAGGCGCGAAAGCGTGGGGAGCAAACAGG	33	0.042255685	1.50E+01	0	0	0.00E+00	29	0.051465891	9.11E+00	23	0.035899357	3.15E+00	0	0	0.00E+00	0	0	0.00E+00	0	0	0.00E+00
Bacteria	Proteobacteria	Alphaproteobacteria	Thalassobaculales	Thalassobaculaceae	Thalassobaculum	ASV_DNA_0617	GGTAATACGGAGGGGGCGAGCGTTGTTCGGAATTACTGGGCGTAAAGGGCGCGTAGGCGGCGCAGTTAGTTAGACGTGAAAGCCCCGGGCTCAACCTGGGAGGTGCGTTTAAAACTGCTGTGCTTGAGATCGGAAGAGGGTAGTGGAATTTCCAGTGTAGAGGTGAAATTCGTAGATATTGGAAAGAACACCAGTGGCGAAGGCGGCTACCTGGTCCGAATCTGACGCTGAGGCGCGAAAGCGTGGGGAGCAAACAGG	8	0.010243802	3.63E+00	11	0.015921723	3.82E+00	7	0.012422801	2.20E+00	6	0.00936505	8.22E-01	0	0	0.00E+00	0	0	0.00E+00	0	0	0.00E+00
Bacteria	Proteobacteria	Alphaproteobacteria	Zavarziniales	NA	NA	ASV_DNA_0679	GGTAATACGGAGGGGGCTAGCGTTGTTCGGAATTACTGGGCGTAAAGCGCACGTAGGCGGCGCGACAAGTCAGAGGTGAAAGGCCTGGGCTCAACCTAGGAACTGCCTTTGAAACTGGCGTGCTAGAGACCGGAAGAGGGTGACGGAATTCCCAGTGTAGAGGTGAAATTCGTAGATATTGGGAAGAACACCAGTGGCGAAGGCGGTCACCTGGTCCGGTACTGACGCTGAGGTGCGAAAGCGTGGGGAGCAAACAGG	5	0.006402377	2.27E+00	10	0.014474294	3.48E+00	4	0.007098744	1.26E+00	0	0	0.00E+00	0	0	0.00E+00	0	0	0.00E+00	0	0	0.00E+00
Bacteria	Proteobacteria	Alphaproteobacteria	NA	NA	NA	ASV_DNA_0216	GGTAATACGGAGGGGGCAAGCGTTGTTCGGAATTACTGGGCGTAAAGGGCACGTAGGCGGCGATGCGGGTCAGGTGTGAAAGCCCCGGGCTTAACCTGGGAACTGCACTTGAAACTGCATTGCTAGAGGACGGAAGAGGAGAATGGAATTCCCAGTGTAGAGGTGAAATTCGTAGATATTGGGAAGAACACCAGTGGCGAAGGCGATTCTCTGGTCCGTATCTGACGCTGAGGTGCGAAAGCGTGGGGAGCAAACAGG	71	0.090913747	3.22E+01	63	0.09118805	2.19E+01	47	0.083410236	1.48E+01	42	0.065555347	5.76E+00	2	0.005169161	3.28E-01	0	0	0.00E+00	0	0	0.00E+00
Bacteria	Proteobacteria	Gammaproteobacteria	Alteromonadales	Alteromonadaceae	Glaciecola	ASV_DNA_0019	GGTAATACGGAGGGTGCAAGCGTTAATCGGAATTACTGGGCGTAAAGCGCACGCAGGCGGTCTGTTAAGCTAGATGTGAAAGCCCCGCGCTCAACGTGGGATGGTCATTTAGAACTGGCAGACTAGAGTTTTGGAGAGGAGAGTGGAATTCCAGGTGTAGCGGTGAAATGCGTAGATATCTGGAGGAACATCAGTGGCGAAGGCGACTCTCTGGTCAATAACTGACGCTCATGTGCGAAAGTGTGGGTAGCGAACGGG	82	0.104998976	3.72E+01	33	0.047765169	1.15E+01	59	0.104706467	1.85E+01	55	0.085846288	7.54E+00	16	0.041353286	2.62E+00	168	0.391681432	1.16E+02	423	1,117,510,303	2.36E+02
Bacteria	Proteobacteria	Gammaproteobacteria	Alteromonadales	Alteromonadaceae	Glaciecola	ASV_DNA_0386	GGTAATACGGAGGGTGCAAGCGTTAATCGGAATTACTGGGCGTAAAGCGCACGCAGGTGGTTAATTAAGCTAGAAGTGAAAGCCCCGCGCTCAACGTGGGAAGGCCTTTTAGAACTGGTTAACTAGAGTCTTGGAGAGGGGAGTGGAATTCCAGGTGTAGCGGTGAAATGCGTAGATATCTGGAGGAACATCAGTGGCGAAGGCGACTCTCTGGCCAAAGACTGACACTCATGTGCGAAAGTGTGGGTAGCGAACAGG	35	0.044816636	1.59E+01	10	0.014474294	3.48E+00	4	0.007098744	1.26E+00	29	0.045264407	3.98E+00	11	0.028430384	1.80E+00	39	0.090926047	2.69E+01	13	0.034344288	7.27E+00
Bacteria	Proteobacteria	Gammaproteobacteria	Alteromonadales	Alteromonadaceae	Glaciecola	ASV_DNA_0751	GGTAATACGGAGGGTGCAAGCGTTAATCGGAATTACTGGGCGTAAAGCGCACGCAGGTGGTCAATTAAGCTAGAAGTGAAAGCCCCGCGCTCAACGTGGGAAGGCCTTTTAGAACTGGTTGACTAGAGTCTTGGAGAGGAGAGTGGAATTTCAGGTGTAGCGGTGAAATGCGTAGATATCTGAAGGAACATCAGTGGCGAAGGCGACTCTCTGGCCAAAGACTGACACTCATGTGCGAAAGTGTGGGTAGCGAACAGG	19	0.024329031	8.62E+00	0	0	0.00E+00	0	0	0.00E+00	7	0.010925891	9.60E-01	0	0	0.00E+00	13	0.030308682	8.97E+00	0	0	0.00E+00
Bacteria	Proteobacteria	Gammaproteobacteria	Alteromonadales	Alteromonadaceae	Paraglaciecola	ASV_DNA_0016	GGTAATACGGAGGGTCCGAGCGTTAATCGGAATTACTGGGCGTAAAGCGCACGCAGGCGGTTTGTTAAGCTAGATGTGAAAGCCCCGGGCTCAACCTGGGAATAGCATTTAGAACTGGCAGACTAGAGTCTTGGAGAGGGGAGTGGAATTTCTGGTGTAGCGGTGAAATGCGTAGATATCAGAAGGAACATCAGTGGCGAAGGCGACTCCCTGGCCAAAGACTGACGCTCATGTGCGAAAGTGTGGGTAGCGAACAGG	602	0.770846138	2.73E+02	354	0.512389995	1.23E+02	312	0.553701995	9.80E+01	261	0.407379659	3.58E+01	602	1,555,917,397	9.87E+01	540	1,258,976,033	3.73E+02	1271	3,357,814,647	7.10E+02
Bacteria	Proteobacteria	Gammaproteobacteria	Alteromonadales	Alteromonadaceae	Paraglaciecola	ASV_DNA_0318	GGTAATACGGAGGGTCCGAGCGTTAATCGGAATTACTGGGCGTAAAGCGCACGCAGGCGGTTTGTTAAGCTAGATGTGAAAGCCCCGGGCTCAACCTGGGAATAGCATTTAGAACTGGCAGACTAGAGTCTTGGAGAGGGGAGTGGAATTCCAGGTGTAGCGGTGAAATGCGTAGATATCTGGAGGAACATCAGTGGCGAAGGCGACTCCCTGGCCAAAGACTGACGCTCATGTGCGAAAGTGTGGGTAGCGAACAGG	18	0.023048556	8.17E+00	0	0	0.00E+00	16	0.028394974	5.02E+00	31	0.04838609	4.25E+00	27	0.069783671	4.43E+00	76	0.177189219	5.24E+01	112	0.295889253	6.26E+01
Bacteria	Proteobacteria	Gammaproteobacteria	Alteromonadales	Colwelliaceae	Colwellia	ASV_DNA_0010	GGTAATACGAGGGGTGCAAGCGTTAATCGGAATTACTGGGCGTAAAGCGTTCGTAGGCGGTCTATTAAGCAAGATGTGAAAGCCCAGGGCTCAACCTTGGAACTGCATTTTGAACTGGTAGACTAGAGTACTGTAGAGGGTGGTGGAATTTCCAGTGTAGCGGTGAAATGCGTAGAGATTGGAAGGAACATCAGTGGCGAAGGCGGCCACCTGGACAGATACTGACGCTGAGGAACGAAAGCGTGGGGAGCGAACAGG	4669	5,978,539,234	2.12E+03	4622	6,690,018,527	1.61E+03	554	0.983175978	1.74E+02	931	1,453,143,535	1.28E+02	331	0.85549611	5.43E+01	42	0.097920358	2.90E+01	33	0.087181655	1.84E+01
Bacteria	Proteobacteria	Gammaproteobacteria	Alteromonadales	Colwelliaceae	Colwellia	ASV_DNA_0036	GGTAATACGAGGGGTGCAAGCGTTAATCGGAATTACTGGGCGTAAAGCGTGCGTAGGTGGTTTGTTAAGCAAGATGTGAAAGCCCTGGGCTCAACCTGGGAACTGCATTTTGAACTGGCAAGCTAGAGTTTTGTAGAGGGTAGTGGAATTTCCAGTGTAGCGGTGAAATGCGTAGAGATTGGAAGGAACATCAGTGGCGAAGGCGGCTACCTGGACAAAGACTGACACTGAGGCACGAAAGCGTGGGGAGCAAACAGG	141	0.180547019	6.40E+01	139	0.201192682	4.83E+01	163	0.289273799	5.12E+01	0	0	0.00E+00	92	0.237781396	1.51E+01	0	0	0.00E+00	1738	4,591,567,156	9.71E+02
Bacteria	Proteobacteria	Gammaproteobacteria	Alteromonadales	Colwelliaceae	Colwellia	ASV_DNA_0050	GGTAATACGAGGGGTGCAAGCGTTAATCGGAATTACTGGGCGTAAAGCGTGCGTAGGTGGCTTGTTAAGCAAGATGTGAAAGCCCTGGGCTCAACCTGGGAACTGCATTTTGAACTGGCAAGCTAGAGTTTTGTAGAGGGTAGTGGAATTTCCAGTGTAGCGGTGAAATGCGTAGAGATTGGAAGGAACATCAGTGGCGAAGGCGGCTACCTGGACAAAGACTGACACTGAGGCACGAAAGCGTGGGGAGCAAACAGG	565	0.723468552	2.56E+02	454	0.657132932	1.58E+02	179	0.317668773	5.62E+01	157	0.245052132	2.15E+01	521	1,346,566,385	8.55E+01	128	0.298423949	8.83E+01	0	0	0.00E+00
Bacteria	Proteobacteria	Gammaproteobacteria	Alteromonadales	Colwelliaceae	Colwellia	ASV_DNA_0123	GGTAATACGAGGGGTGCAAGCGTTAATCGGAATTACTGGGCGTAAAGCGTGCGTAGGTGGTTTGTTAAGCAAGATGTGAAAGCCCTGGGCTCAACCTGGGAACTGCATTTTGAACTGGCAAACTAGAGTTTTGTAGAGGGTAGTGGAATTTCCAGTGTAGCGGTGAAATGCGTAGAGATTGGAAGGAACATCAGTGGCGAAGGCGGCTACCTGGACAAAGACTGACACTGAGGCACGAAAGCGTGGGGAGCAAACAGG	149	0.190790822	6.76E+01	78	0.112899491	2.71E+01	0	0	0.00E+00	34	0.053068615	4.66E+00	0	0	0.00E+00	0	0	0.00E+00	0	0	0.00E+00
Bacteria	Proteobacteria	Gammaproteobacteria	Alteromonadales	Colwelliaceae	Colwellia	ASV_DNA_0135	GGTAATACGAGGGGTGCAAGCGTTAATCGGAATTACTGGGCGTAAAGCGTTCGTAGGCGGTTATTTAAGCAAGATGTGAAAGCCCAGGGCTCAACCTTGGAACTGCATTTTGAACTGGGTAACTAGAGTACTGTAGAGGGTGGTGGAATTTCCAGTGTAGCGGTGAAATGCGTAGAGATTGGAAGGAACATCAGTGGCGAAGGCGGCCACCTGGACAGATACTGACGCTGAGGAACGAAAGCGTGGGGAGCGAACAGG	246	0.314996927	1.12E+02	132	0.191060676	4.59E+01	124	0.220061049	3.89E+01	50	0.07804208	6.85E+00	0	0	0.00E+00	8	0.018651497	5.52E+00	0	0	0.00E+00
Bacteria	Proteobacteria	Gammaproteobacteria	Alteromonadales	Colwelliaceae	Colwellia	ASV_DNA_0438	GGTAATACGAGGGGTGCAAGCGTTAATCGGAATTACTGGGCGTAAAGCGTTCGTAGGCGGTTTGTTAAGCAAGATGTGAAAGCCCCGGGCTCAACCTGGGAACTGCATTTTGAACTGGCAAACTAGAGTACTGTAGAGGGTGGTGGAATTTCCAGTGTAGCGGTGAAATGCGTAGAGATTGGAAGGAACATCAGTGGCGAAGGCGGCCACCTGGACAGATACTGACGCTGAGGAACGAAAGCGTGGGGAGCAAACAGG	25	0.032011883	1.13E+01	0	0	0.00E+00	0	0	0.00E+00	0	0	0.00E+00	0	0	0.00E+00	21	0.048960179	1.45E+01	0	0	0.00E+00
Bacteria	Proteobacteria	Gammaproteobacteria	Alteromonadales	Colwelliaceae	Colwellia	ASV_DNA_0738	GGTAATACGAGGGGTGCAAGCGTTAATCGGAATTACTGGGCGTAAAGCGTTCGTAGGTGGTTTATTAAGCAAGATGTGAAAGCCCCGGGCTCAACCTGGGAACTGCATTTTGAACTGGTAGACTAGAGTTTTGTAGAGGGTAGTGGAATTTCCAGTGTAGCGGTGAAATGCGTAGAGATTGGAAGGAACATCAGTGGCGAAGGCGGCTACCTGGACAAAGACTGACACTGAGGAACGAAAGCGTGGGGAGCAAACAGG	59	0.075548043	2.68E+01	0	0	0.00E+00	0	0	0.00E+00	0	0	0.00E+00	0	0	0.00E+00	0	0	0.00E+00	0	0	0.00E+00
Bacteria	Proteobacteria	Gammaproteobacteria	Alteromonadales	Colwelliaceae	Colwellia	ASV_DNA_1528	GGTAATACGAGGGGTGCAAGCGTTAATCGGAATTACTGGGCGTAAAGCGTTCGTAGGCGGTTTGTTAAGCAAGATGTGAAAGCCCCGGGCTCAACCTGGGAACTGCATTTTGAACTGGCAAGCTAGAATACTGTAGAGGGTGGTGGAATTTCCAGTGTAGCGGTGAAATGCGTAGAGATTGGAAGGAACATCAGTGGCGAAGGCGACCACCTGGACAGATATTGACGCTGAGGAACGAAAGCGTGGGGAGCGAACAGG	0	0	0.00E+00	3	0.004342288	1.04E+00	0	0	0.00E+00	3	0.004682525	4.11E-01	0	0	0.00E+00	0	0	0.00E+00	0	0	0.00E+00
Bacteria	Proteobacteria	Gammaproteobacteria	Alteromonadales	Colwelliaceae	NA	ASV_DNA_0049	GGTAATACGGAGGGTGCGAGCGTTAATCGGAATTACTGGGCGTAAAGCGTGCGTAGGCGGTTTGTTAAGCAAGATGTGAAAGCCCAGGGCTCAACCTTGGAACTGCATTTTGAACTGGCAAACTAGAGTACTGTAGAGGGTGGTGGAATTTCCAGTGTAGCGGTGAAATGCGTAGAGATTGGAAGGAACATCAGTGGCGAAGGCGGCCACCTGGACAGATACTGACGCTGAGGCACGAAAGCGTGGGGAGCAAACAGG	1101	1,409,803,319	5.00E+02	319	0.461729968	1.11E+02	180	0.319443459	5.65E+01	240	0.374601985	3.29E+01	275	0.710759608	4.51E+01	220	0.512916162	1.52E+02	87	0.229842545	4.86E+01
Bacteria	Proteobacteria	Gammaproteobacteria	Alteromonadales	Marinobacteraceae	Marinobacter	ASV_DNA_0457	GGTAATACGGAGGGTGCAAGCGTTAATCGGAATTACTGGGCGTAAAGCGCGCGTAGGTGGTTATGTAAGCGAGATGTGAAAGCCCCGGGCTCAACCTGGGAACGGCACTTCGAACTGCATGGCTAGAGTGTGGTAGAGGGTAGTGGAATTTCCTGTGTAGCGGTGAAATGCGTAGATATAGGAAGGAACACCAGTGGCGAAGGCGGCTACCTGGACCAACACTGACACTGAGGTGCGAAAGCGTGGGGAGCAAACAGG	0	0	0.00E+00	0	0	0.00E+00	0	0	0.00E+00	0	0	0.00E+00	5	0.012922902	8.20E-01	175	0.408001492	1.21E+02	0	0	0.00E+00
Bacteria	Proteobacteria	Gammaproteobacteria	Alteromonadales	Moritellaceae	Moritella	ASV_DNA_0236	GGTAATACGGAGGGTGCAAGCGTTAATCGGAATTACTGGGCGTAAAGCGCATGCAGGCGGTTTGTTAAGCGAGATGTGAAAGCCCCGGGCTCAACCTGGGAACTGCATTTCGAACTGGCAAACTAGAGTTCTTGAGAGGGTGGTAGAATTTCAGGTGTAGCGGTGAAATGCGTAGAGATCTGAAGGAATACCAGTGGCGAAGGCGGCCACCTGGCAAGTAACTGACGCTCAGATGCGAAAGCGTGGGTAGCAAACGGG	200	0.256095062	9.08E+01	43	0.062239463	1.49E+01	43	0.076311493	1.35E+01	48	0.074920397	6.58E+00	8	0.020676643	1.31E+00	0	0	0.00E+00	0	0	0.00E+00
Bacteria	Proteobacteria	Gammaproteobacteria	Alteromonadales	Pseudoalteromonadaceae	Pseudoalteromonas	ASV_DNA_0231	GGTAATACGGAGGGTGCGAGCGTTAATCGGAATTACTGGGCGTAAAGCGTACGCAGGCGGTTGGTTAAGCGAGATGTGAAATCCCCGGGCTCAACCTGGGAACTGCATTTCGAACTGGCCAACTAGAGTATGAGAGAGGGTGGTAGAATTTCAGGTGTAGCGGTGAAATGCGTAGAGATCTGAAGGAATACCGATGGCGAAGGCAGCCACCTGGTTCAATACTGACGCTCATGTACGAAAGCGTGGGGAGCAAACAGG	69	0.088352797	3.13E+01	77	0.111452061	2.68E+01	60	0.106481153	1.88E+01	205	0.319972529	2.81E+01	19	0.049107027	3.12E+00	24	0.05595449	1.66E+01	0	0	0.00E+00
Bacteria	Proteobacteria	Gammaproteobacteria	Alteromonadales	Pseudoalteromonadaceae	Pseudoalteromonas	ASV_DNA_0310	GGTAATACGAGGGGTGCAAGCGTTAATCGGAATTACTGGGCGTAAAGCGTACGCAGGCGGTTGGTTAAGCGAGATGTGAAATCCCCGGGCTCAACCTGGGAACTGCATTTCGAACTGGCCAACTAGAGTATGAGAGAGGGTGGTAGAATTTCAGGTGTAGCGGTGAAATGCGTAGATATCTGAAGGAATACCGATGGCGAAGGCAGCCACCTGGTTCAATACTGACGCTCATGTACGAAAGCGTGGGGAGCAAACAGG	0	0	0.00E+00	58	0.083950903	2.02E+01	99	0.175693902	3.11E+01	0	0	0.00E+00	0	0	0.00E+00	0	0	0.00E+00	0	0	0.00E+00
Bacteria	Proteobacteria	Gammaproteobacteria	Alteromonadales	Pseudoalteromonadaceae	Pseudoalteromonas	ASV_DNA_0864	GGTAATACGGAGGGTGCGAGCGTTAATCGGAATTACTGGGCGTAAAGCGTACGCAGGCGGTTTGTTAAGCGAGATGTGAAAGCCCCGGGCTCAACCTGGGAACTGCATTTCGAACTGGCAAACTAGAGTGTGATAGAGGGTGGTAGAATTTCAGGTGTAGCGGTGAAATGCGTAGAGATCTGAAGGAATACCGATGGCGAAGGCAGCCACCTGGGTCAACACTGACGCTCATGTACGAAAGCGTGGGGAGCAAACAGG	0	0	0.00E+00	0	0	0.00E+00	0	0	0.00E+00	0	0	0.00E+00	0	0	0.00E+00	5	0.011657185	3.45E+00	0	0	0.00E+00
Bacteria	Proteobacteria	Gammaproteobacteria	Alteromonadales	Psychromonadaceae	Psychromonas	ASV_DNA_0243	GGTAATACGGAGGGTGCGAGCGTTAATCGGAATTACTGGGCGTAAAGCGCGCGTAGGCGGTTAATTAAGTCAGATGTGAAAGCCCAGGGCTCAACCTTGGAACTGCATTTGAAACTGGTTAACTAGAGTTTTGTAGAGGGTGGTAGAATTTCAGGTGTAGCGGTGAAATGCGTAGAGATCTGAAGGAATACCAGTGGCGAAGGCGGCCACCTGGACAAAGACTGACGCTGAGGCGCGAAGGCGTGGGGAGCAAACGGG	215	0.275302192	9.76E+01	52	0.075266327	1.81E+01	45	0.079860865	1.41E+01	27	0.042142723	3.70E+00	0	0	0.00E+00	0	0	0.00E+00	0	0	0.00E+00
Bacteria	Proteobacteria	Gammaproteobacteria	Alteromonadales	Psychromonadaceae	Psychromonas	ASV_DNA_0430	GGTAATACGGAGGGTGCGAGCGTTAATCGGAATTACTGGGCGTAAAGCGCGCGTAGGTGGTTAATTAAGTCAGATGTGAAAGCCCAGGGCTCAACCTTGGAACTGCATTTGAAACTGGTTAACTAGAGTTTTGTAGAGGGTGGTAGAATTTCAGGTGTAGCGGTGAAATGCGTAGAGATCTGAAGGAATACCAGTGGCGAAGGCGGCCACCTGGACAAAGACTGACACTGAGGCGCGAAGGCGTGGGGAGCAAACGGG	0	0	0.00E+00	0	0	0.00E+00	0	0	0.00E+00	0	0	0.00E+00	22	0.056860769	3.61E+00	7	0.01632006	4.83E+00	80	0.211349466	4.47E+01
Bacteria	Proteobacteria	Gammaproteobacteria	Alteromonadales	Psychromonadaceae	Psychromonas	ASV_DNA_0821	GGTAATACGGAGGGTGCGAGCGTTAATCGGAATTACTGGGCGTAAAGCGCGCGTAGGTGGTTAATTAAGTCAGATGTGAAAGCCCAGGGCTCAACCTTGGAACTGCATTTGAAACTGAATAACTAGAGTTTTGTAGAGGGTGGTAGAATTTCAGGTGTAGCGGTGAAATGCGTAGAGATCTGAAGGAATACCAGTGGCGAAGGCGGCCACCTGGACAAAGACTGACACTGAGGCGCGAAGGCGTGGGGAGCAAACGGG	20	0.025609506	9.08E+00	12	0.017369152	4.17E+00	0	0	0.00E+00	0	0	0.00E+00	0	0	0.00E+00	0	0	0.00E+00	0	0	0.00E+00
Bacteria	Proteobacteria	Gammaproteobacteria	Alteromonadales	Shewanellaceae	Psychrobium	ASV_DNA_0158	GGTAATACGGAGGGTCCGAGCGTTAATCGGAATTACTGGGCGTAAAGCGTACGCAGGCGGTTTGTTAAGCGAGATGTGAAAGCCCCGGGCTCAACCTGGGAACTGCATTTCGAACTGATAAACTAGAGTTTTGTAGAGGGTGGTAGAATTTCAGGTGTAGCGGTGAAATGCGTAGAGATCTGAAGGAATACCAGTGGCGAAGGCGGCCACCTGGACAAAAACTGACGCTCATGTACGAAAGCGTGGGGAGCAAACGGG	584	0.747797582	2.65E+02	140	0.202640111	4.87E+01	14	0.024845602	4.40E+00	110	0.171692577	1.51E+01	0	0	0.00E+00	0	0	0.00E+00	0	0	0.00E+00
Bacteria	Proteobacteria	Gammaproteobacteria	Alteromonadales	Shewanellaceae	Psychrobium	ASV_DNA_0320	GGTAATACGGAGGGTCCGAGCGTTAATCGGAATTACTGGGCGTAAAGCGTACGCAGGCGGTTTGTTAAGCGAGATGTGAAAGCCCCGGGCTCAACCTGGGAACTGCATTTCGAACTGACAAACTAGAGTTTTGTAGAGGGTGGTAGAATTTCAGGTGTAGCGGTGAAATGCGTAGAGATCTGAAGGAATACCAGTGGCGAAGGCGGCCACCTGGACAAAAACTGACGCTCATGTACGAAAGCGTGGGGAGCAAACGGG	65	0.083230895	2.95E+01	194	0.280801297	6.74E+01	0	0	0.00E+00	0	0	0.00E+00	15	0.038768706	2.46E+00	0	0	0.00E+00	0	0	0.00E+00
Bacteria	Proteobacteria	Gammaproteobacteria	Alteromonadales	Shewanellaceae	Shewanella	ASV_DNA_1017	GGTAATACGGAGGGTCCGAGCGTTAATCGGAATTACTGGGCGTAAAGCGTGCGCAGGCGGTTTGTTAAGCCAGATGTGAAATCCCCGGGCTCAACCTGGGAATTGCATTTGGAACTGGCGAACTAGAGTCTTGTAGAGGGGGGTAGAATTCCAGGTGTAGCGGTGAAATGCGTAGATATCTGGAGGAATACCGGTGGCGAAGGCGGCCCCCTGGACAAAGACTGACGCTCATGCACGAAAGCGTGGGGAGCAAACAGG	0	0	0.00E+00	0	0	0.00E+00	0	0	0.00E+00	7	0.010925891	9.60E-01	17	0.043937867	2.79E+00	0	0	0.00E+00	0	0	0.00E+00
Bacteria	Proteobacteria	Gammaproteobacteria	Arenicellales	Arenicellaceae	Arenicella	ASV_DNA_0079	GGTAATACGGAGGGTGCAAGCGTTAATCGGAATTACTGGGCGTAAAGCGCGCGTAGGTGGTCGTTTAAGTTAGATGTGAAAGCCCTGGGCTTAACCTAGGAATTGCATTTAAAACTGGGCGACTAGAGTATGGTAGAGGGAAGTGGAATTCCACATGTAGCGGTGAAATGCGTAGAGATGTGGAGGAACACCAGTGGCGAAGGCGACTTCCTGGACCAATACTGACACTGAGGTGCGAAAGCGTGGGGAGCAAACAGG	160	0.20487605	7.26E+01	23	0.033290875	7.99E+00	21	0.037268403	6.59E+00	309	0.482300056	4.24E+01	972	2,512,212,142	1.59E+02	367	0.855637415	2.53E+02	150	0.396280249	8.38E+01
Bacteria	Proteobacteria	Gammaproteobacteria	Arenicellales	Arenicellaceae	Arenicella	ASV_DNA_0155	GGTAATACGGAGGGTGCAAGCGTTAATCGGAATTACTGGGCGTAAAGCGCGCGTAGGTGGTTTGTTAAGTTAGATGTGAAAGCCCTGGGCTTAACCTAGGAACTGCATTTAAAACTGGCTAACTAGAGTATGGTAGAGGGAAGTGGAATTCCACATGTAGCGGTGAAATGCGTAGAGATGTGGAGGAACACCAGTGGCGAAGGCGACTTCCTGGACCAATACTGACACTGAGGTGCGAAAGCGTGGGGAGCAAACAGG	251	0.321399303	1.14E+02	31	0.04487031	1.08E+01	26	0.046141833	8.16E+00	67	0.104576388	9.18E+00	147	0.379933318	2.41E+01	239	0.557213466	1.65E+02	115	0.303814858	6.43E+01
Bacteria	Proteobacteria	Gammaproteobacteria	Arenicellales	Arenicellaceae	Arenicella	ASV_DNA_0200	GGTAATACGGAGGGTGCAAGCGTTAATCGGAATTACTGGGCGTAAAGCGCGCGTAGGCGGTTTGGTAAGTCAGATGTGAAAGCCCTGGGCTTAACCTAGGAATTGCATTTGAAACTGCTGAACTAGAGTATGGTAGAGGGAAGTGGAATTCCACATGTAGCGGTGAAATGCGTAGAGATGTGGAGGAACACCAGTGGCGAAGGCGACTTTCTGGACCAATACTGACGCTGAGGTGCGAAAGCGTGGGGAGCAAACAGG	105	0.134449908	4.77E+01	73	0.105662344	2.54E+01	53	0.094058352	1.66E+01	29	0.045264407	3.98E+00	0	0	0.00E+00	0	0	0.00E+00	0	0	0.00E+00
Bacteria	Proteobacteria	Gammaproteobacteria	Arenicellales	Arenicellaceae	Arenicella	ASV_DNA_0488	GGTAATACGGAGGGTGCAAGCGTTAATCGGAATTACTGGGCGTAAAGCGCGCGTAGGTGGCTTATTAAGTCAGATGTGAAAGCCCTGGGCTTAACCTAGGAATTGCATTTGAAACTGGTTCGCTAGAGTATGGTAGAGGGAAGTGGAATTCCACATGTAGCGGTGAAATGCGTAGAGATGTGGAGGAACACCAGTGGCGAAGGCGACTTCCTGGACCAATACTGACACTGAGGTGCGAAAGCGTGGGGAGCAAACAGG	44	0.056340914	2.00E+01	10	0.014474294	3.48E+00	7	0.012422801	2.20E+00	17	0.026534307	2.33E+00	33	0.085291153	5.41E+00	0	0	0.00E+00	0	0	0.00E+00
Bacteria	Proteobacteria	Gammaproteobacteria	Arenicellales	Arenicellaceae	Arenicella	ASV_DNA_0608	GGTAATACGGAGGGTGCAAGCGTTAATCGGAATTACTGGGCGTAAAGCGCGCGTAGGTGGTTTGGTAAGTCAGATGTGAAAGCCCCGGGCTTAACCTGGGAACTGCATTTGAAACTGCCTGACTAGAGTATGGTAGAGGGAAGTGGAATTCCACATGTAGCGGTGAAATGCGTAGAGATGTGGAGGAACACCAGTGGCGAAGGCGACTTCCTGGACCAATACTGACACTGAGGTGCGAAAGCGTGGGGAGCAAACAGG	66	0.084511371	3.00E+01	0	0	0.00E+00	0	0	0.00E+00	0	0	0.00E+00	10	0.025845804	1.64E+00	0	0	0.00E+00	0	0	0.00E+00
Bacteria	Proteobacteria	Gammaproteobacteria	Arenicellales	Arenicellaceae	Arenicella	ASV_DNA_1046	GGTAATACGGAGGGTGCAAGCGTTAATCGGAATTACTGGGCGTAAAGCGCGCGTAGGCGGTTTGACAAGTCAGATGTGAAAGCCCTGGGCTTAACCTAGGAACTGCATCTGAAACTGTCTCACTAGAGTATGGTAGAGGGAAGTGGAATTCCACATGTAGCGGTGAAATGCGTAGAGATGTGGAGGAACACCAGTGGCGAAGGCGACTTCCTGGACCAATACTGACGCTGAGGTGCGAAAGCGTGGGGAGCAAACAGG	0	0	0.00E+00	9	0.013026864	3.13E+00	0	0	0.00E+00	7	0.010925891	9.60E-01	6	0.015507482	9.84E-01	0	0	0.00E+00	0	0	0.00E+00
Bacteria	Proteobacteria	Gammaproteobacteria	Arenicellales	Arenicellaceae	HTCC5015	ASV_DNA_1491	GGTAATACGGAGGGTGCAAGCGTTAATCGGAATTACTGGGCGTAAAGCGCACGTAGGTGGTTATTTAAGTTAGATGTGAAAACCCCGGGCTCAACCTGGGAACTGCATTTAATACTGGGTAACTAGAGTATAGTAGAGGATAGTGGAATTTCAGGTGTAGCGGTGAAATGCGTAGATATCTGAAGGAACACCAGTGGCGAAGGCGGCTATCTGGACTAATACTGACACTGAGGTGCGAAAGCGTGGGGAGCGAACAGG	7	0.008963327	3.18E+00	0	0	0.00E+00	0	0	0.00E+00	0	0	0.00E+00	0	0	0.00E+00	0	0	0.00E+00	0	0	0.00E+00
Bacteria	Proteobacteria	Gammaproteobacteria	Arenicellales	Arenicellaceae	Thiolapillus	ASV_DNA_0922	GGTAATACGGAGGGTGCAAGCGTTAATCGGATTTACTGGGCGTAAAGCGTGCGTAGGCGGCTTGGTCAGTCAGATGTGAAAGCCCCGGGCTCAACCTGGGAACTGCATTTGATACTGCCAAGCTAGAGTATGTTAGAGGGAAGTGGAATTTCAGGTGTAGCGGTGAAATGCGTAGAGATCTGAAAGAACACCAATGGCGAAGGCAACTTCCTGGGACAATACTGACGCTGAGGTACGAAAGCGTGGGGAGCAAACAGG	0	0	0.00E+00	0	0	0.00E+00	0	0	0.00E+00	0	0	0.00E+00	0	0	0.00E+00	0	0	0.00E+00	15	0.039628025	8.38E+00
Bacteria	Proteobacteria	Gammaproteobacteria	Arenicellales	Arenicellaceae	NA	ASV_DNA_0588	GGTAATACGGATGGTGCGAGCGTTAATCGGAATTACTGGGCGTAAAGCGCGCGTAGGCTGTTTTATAAGTCGGATGTGAAATCCCCGGGCTCAACCTGGGAACTGCATCCGAAACTATTTAACTAGAGTATGGGAGAGGTAAGTAGAATTTCCGGTGTAGCGGTGAAATGCGTAGATATCGGAAGGAATACCAGTGGCGAAGGCGGCTTACTGGACCAATACTGACGCTGAGGTGCGAAAGCGTGGGGAGCGAACAGG	0	0	0.00E+00	10	0.014474294	3.48E+00	0	0	0.00E+00	5	0.007804208	6.85E-01	0	0	0.00E+00	0	0	0.00E+00	0	0	0.00E+00
Bacteria	Proteobacteria	Gammaproteobacteria	Arenicellales	Arenicellaceae	NA	ASV_DNA_0634	GGTAATACGGAAGGTGCAAGCGTTAATCGGAATTACTGGGCGTAAAGAGTACGTAGGCTGTTAAATAAGTCGGATGTGAAATCCCCGGGCTCAACCTGGGAACTGCATCCGAAACTATTTAACTAGAGTATGGGAGAGGTAAGTAGAATTTCCGGTGTAGCGGTGAAATGCGTAGATATCGGAAGGAATACCAGTGGCGAAGGCGGCTTACTGGACCAATACTGACGCTGAGGTACGAAAGCGTGGGGAGCAAACAGG	10	0.012804753	4.54E+00	25	0.036185734	8.69E+00	10	0.017746859	3.14E+00	20	0.031216832	2.74E+00	4	0.010338322	6.56E-01	0	0	0.00E+00	0	0	0.00E+00
Bacteria	Proteobacteria	Gammaproteobacteria	BD72BR169	NA	NA	ASV_DNA_1544	GGTAATACAGAGGGTGCAAGCGTTAATCGGAATTACTGGGCGTAAAGGGTGCGTAGGCGGTTTGTTAAGTGAGTTGTGAAATACCCGGGCTTAACCTGGGAGCGCCAACTCATACTGGCAAACTAGAGTATGATAGAGGGAAGTGGAATTTCCGGTGTAGCGGTGAAATGCGTAGATATCGGAAGGAACATCAGTGGCGAAGGCGGCTTCCTGGATCAATACTGACGCTGAGGCACGAAAGCGTGGGGAGCAAACAGG	2	0.002560951	9.08E-01	0	0	0.00E+00	0	0	0.00E+00	2	0.003121683	2.74E-01	2	0.005169161	3.28E-01	0	0	0.00E+00	0	0	0.00E+00
Bacteria	Proteobacteria	Gammaproteobacteria	Burkholderiales	Burkholderiaceae	Limnobacter	ASV_DNA_1673	GGTAATACGTAGGGTGCAAGCGTTAATCGGAATTACTGGGCGTAAAGCGTGCGCAGGCGGTTTCGCAAGTCAGATGTGAAATCCCCGGGCTCAACCTGGGAACTGCATTTGAAACTACGAGGCTAGAGTGTGTCAGAGGGGGGTGGAATTCCACGTGTAGCAGTGAAATGCGTAGAGATGTGGAGGAACACCAATGGCGAAGGCAGCCCCCTGGGATGACACTGACGCTCATGCACGAAAGCGTGGGGAGCAAACAGG	0	0	0.00E+00	4	0.005789717	1.39E+00	0	0	0.00E+00	0	0	0.00E+00	0	0	0.00E+00	0	0	0.00E+00	0	0	0.00E+00
Bacteria	Proteobacteria	Gammaproteobacteria	Burkholderiales	Comamonadaceae	Aquabacterium	ASV_DNA_1216	GGTAATACGTAGGGTGCGAGCGTTAATCGGAATTACTGGGCGTAAAGCGTGCGCAGGCGGCTTTGCAAGACAGATGTGAAATCCCCGGGCTCAACCTGGGAACTGCATTTGTGACTGCAAGGCTAGAGTACGGCAGAGGGGGATGGAATTCCGCGTGTAGCAGTGAAATGCGTAGATATGCGGAGGAACACCGATGGCGAAGGCAATCCCCTGGGCCTGTACTGACGCTCATGCACGAAAGCGTGGGGAGCAAACAGG	0	0	0.00E+00	0	0	0.00E+00	15	0.026620288	4.71E+00	0	0	0.00E+00	0	0	0.00E+00	0	0	0.00E+00	0	0	0.00E+00
Bacteria	Proteobacteria	Gammaproteobacteria	Burkholderiales	Comamonadaceae	Paucibacter	ASV_DNA_0689	GGTAATACGTAGGGTGCAAGCGTTAATCGGAATTACTGGGCGTAAAGCGTGCGCAGGCGGTTATGCAAGACAGAGGTGAAATCCCCGGGCTCAACCTGGGAACTGCCTTTGTGACTGCATGGCTAGAGTACGGTAGAGGGGGATGGAATTCCGCGTGTAGCAGTGAAATGCGTAGATATGCGGAGGAACACCGATGGCGAAGGCAATCCCCTGGACCTGTACTGACGCTCATGCACGAAAGCGTGGGGAGCAAACAGG	0	0	0.00E+00	30	0.043422881	1.04E+01	0	0	0.00E+00	0	0	0.00E+00	0	0	0.00E+00	0	0	0.00E+00	0	0	0.00E+00
Bacteria	Proteobacteria	Gammaproteobacteria	Burkholderiales	Comamonadaceae	Rhodoferax	ASV_DNA_1139	GGTAATACGTAGGGTGCGAGCGTTAATCGGAATTACTGGGCGTAAAGCGTGCGCAGGCGGTTATATAAGACAGATGTGAAATCCCCGGGCTCAACCTGGGACCTGCATTTGTGACTGTATAGCTAGAGTACGGTAGAGGGGGATGGAATTCCGCGTGTAGCAGTGAAATGCGTAGATATGCGGAGGAACACCGATGGCGAAGGCAATCCCCTGGACCTGTACTGACGCTCATGCACGAAAGCGTGGGGAGCAAACAGG	0	0	0.00E+00	0	0	0.00E+00	0	0	0.00E+00	0	0	0.00E+00	0	0	0.00E+00	9	0.020982934	6.21E+00	0	0	0.00E+00
Bacteria	Proteobacteria	Gammaproteobacteria	Burkholderiales	Comamonadaceae	RS62_marine_group	ASV_DNA_0239	GGTAATACGTAGGGTGCGAGCGTTAATCGGAATTACTGGGCGTAAAGCGTGCGCAGGCGGCTTTGTAAGACAGACGTGAAATCCCCGGGCTCAACCTGGGAATTGCGTTTGTGACTGCAAGGCTAGAGTACGGTAGAGGGGGGTAGAATTCCGCGTGTAGCAGTGAAATGCGTAGATATGCGGAGGAACACCGATGGCGAAGGCAGCCCCCTGGACCTGTACTGACGCTCATGCACGAAAGCGTGGGGAGCAAACAGG	6	0.007682852	2.72E+00	10	0.014474294	3.48E+00	7	0.012422801	2.20E+00	6	0.00936505	8.22E-01	4	0.010338322	6.56E-01	20	0.046628742	1.38E+01	28	0.073972313	1.56E+01
Bacteria	Proteobacteria	Gammaproteobacteria	Burkholderiales	Methylophilaceae	Methylotenera	ASV_DNA_0618	GGTAATACGTAGGGTGCAAGCGTTAATCGGAATTACTGGGCGTAAAGCGTGCGCAGGCTGTTTTGTAAGTCAGATGTGAAATCCCCGAGCTCAACTTGGGAACTGCGTTTGAAACTACAAGACTAGAATAGGTCAGAGGGGGGTAGAATTCCACGTGTAGCAGTGAAATGCGTAGAGATGTGGAGGAATATCAATGGCGAAGGCAGCCCCCTGGGATCATATTGACGCTCATGCACGAAAGCGTGGGGAGCAAACAGG	0	0	0.00E+00	0	0	0.00E+00	0	0	0.00E+00	12	0.018730099	1.64E+00	12	0.031014965	1.97E+00	52	0.121234729	3.59E+01	12	0.03170242	6.71E+00
Bacteria	Proteobacteria	Gammaproteobacteria	Burkholderiales	Methylophilaceae	Methylotenera	ASV_DNA_0888	GGTAATACGTAGGGTGCAAGCGTTAATCGGAATTACTGGGCGTAAAGCGTGCGCAGGCTGTTTTGTAAGTCAGATGTGAAATCCCCGAGCTCAACTTGGGAACTGCGTTTGAAACTACAAGACTAGAATAGGTCAGAGGGGGGTAGAATTCCATGTGTAGCAGTGAAATGCGTAGAGATGTGGAGGAATACCAATGGCGAAGGCAGCCCCCTGGGATCATATTGACGCTCATGCACGAAAGCGTGGGGAGCAAACAGG	11	0.014085228	4.99E+00	0	0	0.00E+00	4	0.007098744	1.26E+00	0	0	0.00E+00	0	0	0.00E+00	0	0	0.00E+00	0	0	0.00E+00
Bacteria	Proteobacteria	Gammaproteobacteria	Burkholderiales	Methylophilaceae	OM43_clade	ASV_DNA_0044	GGTAATACATAGGGTGCAAGCGTTAATCGGAATTACTGGGCGTAAAGCGTTCGCAGGCGGTCTTATAAGTCAGATGTGAAATCCCCGAGCTCAACTTGGGAACTGCGTTTGAAACTGTAAGACTAGAGTGTGTCAGAGGGGGGTAGAATTCCATGTGTAGCAGTGAAATGCGTAGATATGTGGAGGAATACCAATGGCGAAGGCAGCCCCCTGGGATAACACTGACGCTCATGAACGAAAGCGTGGGGAGCAAACAGG	417	0.533958205	1.89E+02	293	0.424096804	1.02E+02	192	0.340739689	6.03E+01	190	0.296559905	2.60E+01	93	0.240365977	1.53E+01	157	0.366035624	1.08E+02	59	0.155870231	3.30E+01
Bacteria	Proteobacteria	Gammaproteobacteria	Burkholderiales	Methylophilaceae	OM43_clade	ASV_DNA_0173	GGTAATACGTAGGGTGCAAGCGTTAATCGGAATTACTGGGCGTAAAGCGTGCGCAGGCAGTTTTATAAGTCAGATGTGAAATCCCCGAGCTCAACTTGGGAACTGCGTTTGAAACTGTAAGACTAGAGTGTGTCAGAGGGGGGTAGAATTCCAAGTGTAGCAGTGAAATGCGTAGAGATTTGGAGGAATACCAATGGCGAAGGCAGCCCCCTGGGATAACACTGACGCTCATGCACGAAAGCGTGGGGAGCAAACAGG	70	0.089633272	3.18E+01	59	0.085398333	2.05E+01	36	0.063888692	1.13E+01	16	0.024973466	2.19E+00	0	0	0.00E+00	56	0.130560477	3.86E+01	47	0.124167811	2.63E+01
Bacteria	Proteobacteria	Gammaproteobacteria	Burkholderiales	Methylophilaceae	OM43_clade	ASV_DNA_0177	GGTAATACATAGGGTGCAAGCGTTAATCGGAATTACTGGGCGTAAAGCGTTCGCAGGCTGTTTTACAAGTCAGATGTGAAATCCCCGAGCTCAACTTGGGAACTGCGTTTGAAACTGTAAGACTAGAGTGTGTCAGAGGGGGGTAGAATTCCATGTGTAGCAGTGAAATGCGTAGATATGTGGAGGAATACCAATGGCGAAGGCAGCCCCCTGGGATAACACTGACGCTCATGAACGAAAGCGTGGGGAGCAAACAGG	137	0.175425118	6.22E+01	76	0.110004632	2.64E+01	62	0.110030525	1.95E+01	75	0.11706312	1.03E+01	35	0.090460314	5.74E+00	0	0	0.00E+00	26	0.068688577	1.45E+01
Bacteria	Proteobacteria	Gammaproteobacteria	Burkholderiales	Methylophilaceae	OM43_clade	ASV_DNA_0209	GGTAATACATAGGGTGCAAGCGTTAATCGGAATTACTGGGCGTAAAGCGTTCGCAGGCGGTTTTATAAGTCAGATGTGAAATCCCCGAGCTCAACTTGGGAACTGCGTTTGAAACTGTAAGACTAGAGTGTGTCAGAGGGGGGTAGAATTCCATGTGTAGCAGTGAAATGCGTAGATATGTGGAGGAATACCAATGGCGAAGGCAGCCCCCTGGGATAACACTGACGCTCATGAACGAAAGCGTGGGGAGCAAACAGG	81	0.1037185	3.68E+01	65	0.094082909	2.26E+01	0	0	0.00E+00	63	0.098333021	8.64E+00	0	0	0.00E+00	0	0	0.00E+00	0	0	0.00E+00
Bacteria	Proteobacteria	Gammaproteobacteria	Burkholderiales	Methylophilaceae	OM43_clade	ASV_DNA_0257	GGTAATACATAGGGTGCAAGCGTTAATCGGAATTACTGGGCGTAAAGCGTTCGCAGGCTGTTTTACAAGTCAGATGTGAAATCCCCGAGCTCAACTTGGGAACTGCGTTTGAAACTGTAAGACTAGAGTGTGTCAGAGGGGGGTAGAATTCCACGTGTAGCAGTGAAATGCGTAGATATGTGGAGGAATACCAATGGCGAAGGCAGCCCCCTGGGATAACACTGACGCTCATGAACGAAAGCGTGGGGAGCAAACAGG	83	0.106279451	3.77E+01	53	0.076713756	1.84E+01	0	0	0.00E+00	0	0	0.00E+00	0	0	0.00E+00	70	0.163200597	4.83E+01	0	0	0.00E+00
Bacteria	Proteobacteria	Gammaproteobacteria	Burkholderiales	Methylophilaceae	OM43_clade	ASV_DNA_0328	GGTAATACGTAGGGTGCAAGCGTTAATCGGAATTACTGGGCGTAAAGCGTGCGCAGGCGGTCTTATAAGTCAGATGTGAAATCCCCGAGCTCAACTTGGGAACTGCGTTTGAAACTGTAAGACTAGAGTGTGTCAGAGGGGGGTAGAATTCCATGTGTAGCAGTGAAATGCGTAGATATGTGGAGGAATACCAATGGCGAAGGCAACCCCCTGGGATAACACTGACGCTCATGCACGAAAGCGTGGGGAGCAAACAGG	17	0.02176808	7.72E+00	46	0.066581751	1.60E+01	0	0	0.00E+00	22	0.034338515	3.02E+00	0	0	0.00E+00	43	0.100251795	2.97E+01	0	0	0.00E+00
Bacteria	Proteobacteria	Gammaproteobacteria	Burkholderiales	Methylophilaceae	OM43_clade	ASV_DNA_0399	GGTAATACATAGGGTGCAAGCGTTAATCGGAATTACTGGGCGTAAAGCGTTCGCAGGCGGTCTTATAAGTCAGATGTGAAATCCCCGAGCTCAACTTGGGAACTGCGTTTGAAACTGTAAGACTAGAGTGTGTCAGAGGAGGGTAGAATTCCATGTGTAGCAGTGAAATGCGTAGATATGTGGAGGAATACCAATGGCGAAGGCAGCCCTCTGGGATAACACTGACGCTCATGAACGAAAGCGTGGGGAGCAAACAGG	59	0.075548043	2.68E+01	0	0	0.00E+00	0	0	0.00E+00	0	0	0.00E+00	0	0	0.00E+00	0	0	0.00E+00	0	0	0.00E+00
Bacteria	Proteobacteria	Gammaproteobacteria	Burkholderiales	Nitrosomonadaceae	Nitrosomonas	ASV_DNA_0056	GGTAATACGTAGGGTGCGAGCGTTAATCGGAATTACTGGGCGTAAAGGGTCCGCAGGTTGTTTTGTAAGTCAGATGTGAAAGCCCCGGGCTTAACCTGGGAACTGCGTCTGAAACTACAAGGCTAGAGTATGGCAGAGGGGGGTGGAATTCCGCGTGTAGCAGTGAAATGCGTAGATATGTGGAGGAACACCGATGGCGAAGGCAGCCCCCTGGGTCAATACTGACGCTGAGGGACGAAAGCATGGGGAGCAAACAGG	298	0.381581643	1.35E+02	322	0.466072256	1.12E+02	205	0.363810606	6.44E+01	143	0.22320035	1.96E+01	18	0.046522447	2.95E+00	13	0.030308682	8.97E+00	0	0	0.00E+00
Bacteria	Proteobacteria	Gammaproteobacteria	Burkholderiales	Nitrosomonadaceae	Nitrosomonas	ASV_DNA_1192	GGTAATACGTAGGGTGCGAGCGTTAATCGGAATTACTGGGCGTAAAGGGTGCGCAGGTGGTTTTGTAAGTCAGATGTGAAATCCCCGGGCTTAACCTGGGAACTGCGTTTGAAACTACAAGGCTAGAGTATGGCAGAGGGGGGTGGAATTCCGCGTGTAGCAGTGAAATGCGTAGATATGTGGAGGAACACCGATGGCGAAGGCAGCCCCCTGGGTTAATACTGACGCTGAGGCACGAAAGCATGGGGAGCAAACAGG	0	0	0.00E+00	0	0	0.00E+00	7	0.012422801	2.20E+00	0	0	0.00E+00	0	0	0.00E+00	0	0	0.00E+00	0	0	0.00E+00
Bacteria	Proteobacteria	Gammaproteobacteria	Burkholderiales	TRA3-20	NA	ASV_DNA_1590	GGTAATACGTAGGGTGCAGGCGTTAATCGGAATTACTGGGCGTAAAGCGTGCGCAGGCGGTTTGTTAAGAGAGATGTGAAATCCCCGGGCTTAACCTGGGAACTGCGTTTCTAACTGGCAAGCTTGAGTGTGGCAGAGGGGGGTGGAATTCCACGTGTAGCAGTGAAATGCGTAGAGATGTGGAGGAACACCGATGGCGAAGGCAGCCCCCTGGGCTAACACTGACGCTCATGCACGAAAGCGTGGGGAGCAAACAGG	0	0	0.00E+00	5	0.007237147	1.74E+00	0	0	0.00E+00	0	0	0.00E+00	0	0	0.00E+00	0	0	0.00E+00	0	0	0.00E+00
Bacteria	Proteobacteria	Gammaproteobacteria	Cellvibrionales	Cellvibrionaceae	Candidatus_Endobugula	ASV_DNA_0299	GGTAATACGGAGGGTGCAAGCGTTAATCGGAATTACTGGGCGTAAAGCGCGCGTAGGCGGTTTGTTAAGCGAGATGTGAAAGCCCAGGGCTCAACCTTGGAATTGCATTTCGAACTGGCAAGCTAGAGTACAGTAGAGGGTGGTGGAATTTCCAGTGTAGCGGTGAAATGCGTAGAGATTGGAAGGAACATCAGTGGCGAAGGCGACCACCTGGACTGATACTGACGCTGAGGTGCGAAAGCGTGGGGAGCAAACAGG	0	0	0.00E+00	0	0	0.00E+00	0	0	0.00E+00	25	0.03902104	3.43E+00	314	0.811558244	5.15E+01	64	0.149211974	4.42E+01	0	0	0.00E+00
Bacteria	Proteobacteria	Gammaproteobacteria	Cellvibrionales	Cellvibrionaceae	Candidatus_Endobugula	ASV_DNA_0524	GGTAATACGGAGGGTGCAAGCGTTAATCGGAATTACTGGGCGTAAAGCGCGCGTAGGCGGTTTGTTAAGCGAGGTGTGAAATCCCCGGGCTCAACCTGGGAATGGCACTTCGAACTGGCAAGCTAGAGTACAAGAGAGGGTGGTGGAATTTCCAGTGTAGCGGTGAAATGCGTAGAGATTGGAAGGAACATCAGTGGCGAAGGCGGCCACCTGGCTTGATACTGACGCTGAGGTGCGAAAGCGTGGGGAGCAAACAGG	0	0	0.00E+00	0	0	0.00E+00	0	0	0.00E+00	15	0.023412624	2.06E+00	85	0.219689333	1.39E+01	27	0.062948802	1.86E+01	0	0	0.00E+00
Bacteria	Proteobacteria	Gammaproteobacteria	Cellvibrionales	Cellvibrionaceae	Candidatus_Endobugula	ASV_DNA_0554	GGTAATACGGAGGGTGCAAGCGTTAATCGGAATTACTGGGCGTAAAGCGCGCGTAGGCGGTTTGTTAAGCGAGATGTGAAAGCCCAGGGCTCAACCTTGGAATTGCATTTCGAACTGGCAGGCTAGAGTACAGTAGAGGGTGGTGGAATTTCCAGTGTAGCGGTGAAATGCGTAGAGATTGGAAGGAACATCAGTGGCGAAGGCGACCACCTGGACTGATACTGACGCTGAGGTGCGAAAGCGTGGGGAGCAAACAGG	0	0	0.00E+00	0	0	0.00E+00	0	0	0.00E+00	0	0	0.00E+00	119	0.307565067	1.95E+01	0	0	0.00E+00	0	0	0.00E+00
Bacteria	Proteobacteria	Gammaproteobacteria	Cellvibrionales	Cellvibrionaceae	Candidatus_Endobugula	ASV_DNA_0653	GGTAATACGGAGGGTGCAAGCGTTAATCGGAATTACTGGGCGTAAAGCGCGCGTAGGCGGTTTGTTAAGCGAGATGTGAAAGCCCTGGGCTCAACCTGGGAACTGCATTTCGAACTGGCAAGCTAGAGTACAAGAGAGGGTGGTGGAATTTCCAGTGTAGCGGTGAAATGCGTAGAGATTGGAAGGAACATCAGTGGCGAAGGCGGCCACCTGGCTTGATACTGACGCTGAGGTGCGAAAGCGTGGGGAGCAAACAGG	0	0	0.00E+00	0	0	0.00E+00	0	0	0.00E+00	0	0	0.00E+00	30	0.077537412	4.92E+00	49	0.114240418	3.38E+01	0	0	0.00E+00
Bacteria	Proteobacteria	Gammaproteobacteria	Cellvibrionales	Cellvibrionaceae	Candidatus_Endobugula	ASV_DNA_1206	GGTAATACGGAGGGTGCAAGCGTTAATCGGAATTACTGGGCGTAAAGCGCGCGTAGGCGGTCTGTTAAGCGAGATGTGAAAGCCCTGGGCTCAACCTGGGAACTGCATTTCGAACTGGCAAGCTAGAGTACAAGAGAGGGTGGTGGAATTTCCAGTGTAGCGGTGAAATGCGTAGAGATTGGAAGGAACATCAGTGGCGAAGGCGGCCACCTGGCTTGATACTGACGCTGAGGTGCGAAAGCGTGGGGAGCAAACAGG	0	0	0.00E+00	0	0	0.00E+00	0	0	0.00E+00	15	0.023412624	2.06E+00	0	0	0.00E+00	0	0	0.00E+00	0	0	0.00E+00
Bacteria	Proteobacteria	Gammaproteobacteria	Cellvibrionales	Cellvibrionaceae	NA	ASV_DNA_0085	GGTAATACGGAGGGTGCAAGCGTTAATCGGAATTACTGGGCGTAAAGCGCGCGTAGGCGGTTATTTAAGCTAGATGTGAAAGCCCAGGGCTCAACCTTGGAATTGCATTTAGAACTGGGTAGCTAGAGTACAAGAGAGGGTGGTGGAATTTCCAGTGTAGCGGTGAAATGCGTAGAGATTGGAAGGAACATCAGTGGCGAAGGCGGCCACCTGGATTGATACTGACGCTGAGGTGCGAAAGCGTGGGGAGCAAACAGG	42	0.053779963	1.91E+01	0	0	0.00E+00	10	0.017746859	3.14E+00	42	0.065555347	5.76E+00	57	0.147321082	9.35E+00	137	0.319406882	9.45E+01	148	0.390996513	8.27E+01
Bacteria	Proteobacteria	Gammaproteobacteria	Cellvibrionales	Cellvibrionaceae	NA	ASV_DNA_0146	GGTAATACGGAGGGTGCAAGCGTTAATCGGAATTACTGGGCGTAAAGCGCGCGTAGGCGGCTATTTAAGTCGGATGTGAAAGCCCTGGGCTCAACCTGGGAACTGCATTCGATACTGGGTAGCTAGAGTATAGGAGAGGAGTGTGGAATTTCAGGTGTAGCGGTGAAATGCGTAGAGATCTGAAGGAACACCAGTGGCGAAGGCGACACTCTGGCCTAATACTGACGCTGAGGTGCGAAAGCGTGGGGAGCAAACAGG	258	0.330362631	1.17E+02	30	0.043422881	1.04E+01	30	0.053240576	9.42E+00	67	0.104576388	9.18E+00	388	1,002,817,193	6.36E+01	88	0.205166465	6.07E+01	64	0.169079573	3.58E+01
Bacteria	Proteobacteria	Gammaproteobacteria	Cellvibrionales	Cellvibrionaceae	NA	ASV_DNA_1029	GGTAATACGGAGGGTGCAAGCGTTAATCGGAATTACTGGGCGTAAAGCGCGCGTAGGCGGTTAGTTAAGCGAGATGTGAAAGCCCTGGGCTCAACCTGGGAACTGCATTTCGAACTGGCTGGCTAGAGTACAGAAGAGGGTGGTGGAATTTCCAGTGTAGCGGTGAAATGCGTAGAGATTGGAAGGAACATCAGTGGCGAAGGCGGCCACCTGGTCTGATACTGACGCTGAGGTGCGAAAGCGTGGGGAGCAAACAGG	0	0	0.00E+00	7	0.010132006	2.43E+00	0	0	0.00E+00	6	0.00936505	8.22E-01	0	0	0.00E+00	0	0	0.00E+00	0	0	0.00E+00
Bacteria	Proteobacteria	Gammaproteobacteria	Cellvibrionales	Cellvibrionaceae	NA	ASV_DNA_1069	GGTAATACGGAGGGTGCGAGCGTTAATCGGAATTACTGGGCGTAAAGCGCGCGTAGGTGGCTATCTAAGCTAGATGTGAAAGCCCAGGGCTCAACCTTGGAACTGCATTTAGAACTGGGTGGCTAGAGTACAGCAGAGGATAGTGGAATTTCAGGTGTAGCGGTGAAATGCGTAGAGATCTGAAGGAACATCAGTGGCGAAGGCGACTGTCTGGGCTGATACTGACACTGAGGTGCGAAAGCGTGGGTAGCAAACAGG	21	0.026889982	9.53E+00	0	0	0.00E+00	0	0	0.00E+00	0	0	0.00E+00	0	0	0.00E+00	0	0	0.00E+00	0	0	0.00E+00
Bacteria	Proteobacteria	Gammaproteobacteria	Cellvibrionales	Cellvibrionaceae	NA	ASV_DNA_1082	GGTAATACGGAGGGTGCAAGCGTTAATCGGAATTACTGGGCGTAAAGCGCGCGTAGGTGGTTTGTTAAGCTAGATGTGAAAGCCCCGGGCTCAACCTGGGAATTGCATTTAGAACTGGCAGGCTAGAGTACAGCAGAGGATAGTGGAATTTCTAGTGTAGCGGTGAAATGCGTAGATATTAGAAGGAACACCAGTGGCGAAGGCGACTGTCTGGGCTGATACTGACACTGAGGTGCGAAAGCGTGGGGAGCAAACAGG	20	0.025609506	9.08E+00	0	0	0.00E+00	0	0	0.00E+00	0	0	0.00E+00	0	0	0.00E+00	0	0	0.00E+00	0	0	0.00E+00
Bacteria	Proteobacteria	Gammaproteobacteria	Cellvibrionales	Halieaceae	Halioglobus	ASV_DNA_0119	GGTAATACGGAGGGTGCAAGCGTTAATCGGAATTACTGGGCGTAAAGCGCGCGTAGGCGGTTTGTTAAGTCGGATGTGAAAGCCCCGGGCTCAACCTGGGAATTGCATTCGATACTGGCCGACTAGAGTACGAGAGAGGGAGGTAGAATTCCATGTGTAGCGGTGAAATGCGTAGATATGTGGAGGAATACCGGTGGCGAAGGCGGCCTCCTGGCTCGATACTGACGCTGAGGTGCGAAAGCGTGGGGAGCAAACAGG	509	0.651761934	2.31E+02	63	0.09118805	2.19E+01	46	0.081635551	1.44E+01	121	0.188861834	1.66E+01	250	0.646145098	4.10E+01	186	0.4336473	1.28E+02	18	0.04755363	1.01E+01
Bacteria	Proteobacteria	Gammaproteobacteria	Cellvibrionales	Halieaceae	Halioglobus	ASV_DNA_0256	GGTAATACGGAGGGTGCAAGCGTTAATCGGAATTACTGGGCGTAAAGCGCGCGTAGGCGGTTTGTTAAGTCGGATGTGAAAGCCCCGGGCTCAACCTGGGAATTGCATTCGATACTGGCAGACTAGAGTATAAGAGAGGGAGGTAGAATTCCATGTGTAGCGGTGAAATGCGTAGATATGTGGAGGAATACCAGTGGCGAAGGCGGCCTCCTGGCTTAATACTGACGCTGAGGTGCGAAAGCGTGGGGAGCAAACAGG	222	0.284265519	1.01E+02	15	0.02171144	5.21E+00	9	0.015972173	2.83E+00	21	0.032777674	2.88E+00	57	0.147321082	9.35E+00	57	0.132891915	3.93E+01	23	0.060762972	1.29E+01
Bacteria	Proteobacteria	Gammaproteobacteria	Cellvibrionales	Halieaceae	Halioglobus	ASV_DNA_0312	GGTAATACGGAGGGTGCAAGCGTTAATCGGAATTACTGGGCGTAAAGCGCGCGTAGGCGGTTTGTTAAGTCGGATGTGAAAGCCCTGGGCTCAACCTGGGAATTGCATACGATACTGGCCGACTAGAGTACGAGAGAGGGAGGTAGAATTCCATGTGTAGCGGTGAAATGCGTAGATATGTGGAGGAATACCGGTGGCGAAGGCGGCCTCCTGGCTCGATACTGACGCTGAGGTGCGAAAGCGTGGGGAGCAAACAGG	84	0.107559926	3.81E+01	0	0	0.00E+00	0	0	0.00E+00	0	0	0.00E+00	68	0.175751467	1.12E+01	137	0.319406882	9.45E+01	0	0	0.00E+00
Bacteria	Proteobacteria	Gammaproteobacteria	Cellvibrionales	Halieaceae	Halioglobus	ASV_DNA_0322	GGTAATACGGAGGGTGCAAGCGTTAATCGGAATTACTGGGCGTAAAGCGCGCGTAGGCGGTTTGTTAAGTCGGATGTGAAAGCCCCGGGCTCAACCTGGGAATTGCATACGATACTGGCCGACTAGAGTACGAGAGAGGGAGGTAGAATTCCATGTGTAGCGGTGAAATGCGTAGATATGTGGAGGAATACCGGTGGCGAAGGCGGCCTCCTGGCTCGATACTGACGCTGAGGTGCGAAAGCGTGGGGAGCAAACAGG	150	0.192071297	6.81E+01	0	0	0.00E+00	0	0	0.00E+00	0	0	0.00E+00	75	0.19384353	1.23E+01	113	0.263452392	7.80E+01	0	0	0.00E+00
Bacteria	Proteobacteria	Gammaproteobacteria	Cellvibrionales	Halieaceae	Marimicrobium	ASV_DNA_0377	GGTAATACGGAGGGTGCAAGCGTTAATCGGAATTACTGGGCGTAAAGCGCGCGTAGGCGGTTGTTTAAGTCGGATGTGAAAGCCCCGGGCTCAACCTGGGAACTGCATTCGATACTGGGCGACTAGAGTATGAAAGAGGGAGGTAGAATTCCATGTGTAGCGGTGAAATGCGTAGATATATGGAGGAATACCAGTGGCGAAGGCGGCCTCCTGGTTCAATACTGACGCTGAGGTGCGAAAGCGTGGGGATCAAACAGG	64	0.08195042	2.90E+01	15	0.02171144	5.21E+00	18	0.031944346	5.65E+00	0	0	0.00E+00	0	0	0.00E+00	0	0	0.00E+00	0	0	0.00E+00
Bacteria	Proteobacteria	Gammaproteobacteria	Cellvibrionales	Halieaceae	OM60(NOR5)_clade	ASV_DNA_0032	GGTAATACGGAGGGTGCGAGCGTTAATCGGAATTACTGGGCGTAAAGCGCGCGTAGGCGGTTTGTTAAGTCAGCTGTGAAAGCCCCGGGCTCAACCTGGGAACTGCAGTTGATACTGGCCGACTAGAGTACGAGAGAGGGAGGTAGAATTCCATGTGTAGCGGTGAAATGCGTAGATATATGGAGGAATACCAGTGGCGAAGGCGGCCTCCTGGCTCGATACTGACGCTGAGGTGCGAAAGCGTGGGGATCAAACAGG	2013	2,577,596,804	9.14E+02	298	0.431333951	1.04E+02	331	0.587421026	1.04E+02	238	0.371480302	3.26E+01	99	0.255873459	1.62E+01	245	0.571202089	1.69E+02	11	0.029060552	6.15E+00
Bacteria	Proteobacteria	Gammaproteobacteria	Cellvibrionales	Halieaceae	OM60(NOR5)_clade	ASV_DNA_0254	GGTAATACGGAGGGTGCAAGCGTTAATCGGAATTACTGGGCGTAAAGCGCGCGTAGGCGGTTGTTTAAGTCGGATGTGAAAGCCCTGGGCTCAACCTGGGAACTGCATTCGATACTGGGCAACTAGAGTATGAAAGAGGGAGGTAGAATTCCATGTGTAGCGGTGAAATGCGTAGATATGTGGAGGAATACCAGTGGCGAAGGCGGCCTCCTGGTTCAATACTGACGCTGAGGTGCGAAAGCGTGGGGAGCAAACAGG	61	0.078108994	2.77E+01	0	0	0.00E+00	14	0.024845602	4.40E+00	39	0.060872823	5.35E+00	76	0.19642811	1.25E+01	274	0.638813765	1.89E+02	0	0	0.00E+00
Bacteria	Proteobacteria	Gammaproteobacteria	Cellvibrionales	Porticoccaceae	Porticoccus	ASV_DNA_0444	GGTAATACGGAGGGTGCGAGCGTTAATCGGAATTACTGGGCGTAAAGCGCGCGTAGGCGGTTTGATAAGCTGGATGTGAAAGCCCCGGGCTCAACCTGGGAACTGCATCCAGAACTGTCTGACTAGAATACAATAGAGGTGAGTGGAATTTCCTGTGTAGCGGTGAAATGCGTAGATATAGGAAGGAACATCAGTGGCGAAGGCGACTCACTGGATTGATATTGACGCTGAGGTGCGAAAGCGTGGGGAGCGAACAGG	0	0	0.00E+00	0	0	0.00E+00	0	0	0.00E+00	0	0	0.00E+00	8	0.020676643	1.31E+00	0	0	0.00E+00	0	0	0.00E+00
Bacteria	Proteobacteria	Gammaproteobacteria	Cellvibrionales	Porticoccaceae	Porticoccus	ASV_DNA_0527	GGTAATACGGAGGGTGCGAGCGTTAATCGGAATTACTGGGCGTAAAGCGCGCGTAGGCGGTTTGATAAGCTGGATGTGAAAGCCCCGGGCTCAACCTGGGAACTGCATCCAGAACTGTCTGACTAGAATACAATAGAGGTGAGTGGAATTTCCTGTGTAGCGGTGAAATGCGTAGATATAGGAAGGAACATCAGTGGCGAAGGCGACTCACTGGATTGATATTGACGCTAAGGTGCGAAAGCGTGGGGAGCGAACAGG	0	0	0.00E+00	0	0	0.00E+00	0	0	0.00E+00	0	0	0.00E+00	0	0	0.00E+00	21	0.048960179	1.45E+01	0	0	0.00E+00
Bacteria	Proteobacteria	Gammaproteobacteria	Cellvibrionales	Porticoccaceae	Porticoccus	ASV_DNA_0574	GGTAATACGGAGGGTGCGAGCGTTAATCGGAATTACTGGGCGTAAAGCGCGCGTAGGCGGTTTGATAAGCTGAATGTGAAAGCCCCGGGCTCAACCTGGGAACTGCATCCAGAACTGTCTAACTAGAATACAATAGAGGTGAGTGGAATTTCCTGTGTAGCGGTGAAATGCGTAGATATAGGAAGGAACATCAGTGGCGAAGGCGACTCACTGGATTGATATTGACGCTGAGGTGCGAAAGCGTGGGGAGCGAACAGG	19	0.024329031	8.62E+00	7	0.010132006	2.43E+00	10	0.017746859	3.14E+00	0	0	0.00E+00	0	0	0.00E+00	0	0	0.00E+00	0	0	0.00E+00
Bacteria	Proteobacteria	Gammaproteobacteria	Cellvibrionales	Porticoccaceae	SAR92_clade	ASV_DNA_0109	GGTAATACGGAGGGTGCGAGCGTTAATCGGAATTACTGGGCGTAAAGCGCGCGTAGGTGGTTTGATAAGCTAGCTGTGAAAGCCCCGGGCTCAACCTGGGAACTGCAGTTAGAACTGTCTGGCTAGAGTACAGTAGAGGGTGGCGGAATTTCCTGTGTAGCGGTGAAATGCGTAGATATAGGAAGGAACATCAGTGGCGAAGGCGGCCACCTGGACTGATACTGACACTGAGGTGCGAAAGCGTGGGGAGCAAACAGG	73	0.093474698	3.31E+01	186	0.269221862	6.47E+01	111	0.196990133	3.49E+01	96	0.149840794	1.32E+01	0	0	0.00E+00	240	0.559544903	1.66E+02	23	0.060762972	1.29E+01
Bacteria	Proteobacteria	Gammaproteobacteria	Cellvibrionales	Porticoccaceae	SAR92_clade	ASV_DNA_0110	GGTAATACGGAGGGTGCGAGCGTTAATCGGAATTACTGGGCGTAAAGCGCGCGTAGGTGGTTTGATAAGCTAGCTGTGAAAGCCCTGGGCTCAACCTGGGAACTGCAGTTAGAACTGTCTGGCTAGAGTATAGTAGAGGGTGGCGGAATTTCCTGTGTAGCGGTGAAATGCGTAGATATAGGAAGGAACATCAGTGGCGAAGGCGGCCACCTGGACTAATACTGACACTGAGGTGCGAAAGCGTGGGGAGCAAACAGG	38	0.048658062	1.72E+01	57	0.082503474	1.98E+01	57	0.101157095	1.79E+01	37	0.057751139	5.07E+00	0	0	0.00E+00	634	147,813,112	4.38E+02	283	0.747648737	1.58E+02
Bacteria	Proteobacteria	Gammaproteobacteria	Cellvibrionales	Porticoccaceae	SAR92_clade	ASV_DNA_0125	GGTAATACGGAGGGTGCGAGCGTTAATCGGAATTACTGGGCGTAAAGCGCGCGTAGGTGGTTTGATAAGCTAGCTGTGAAAGCCCCGGGCTCAACCTGGGAACTGCAGTTAGAACTGTCTGGCTAGAGTATAGTAGAGGGTGGCGGAATTTCCTGTGTAGCGGTGAAATGCGTAGATATAGGAAGGAACATCAGTGGCGAAGGCGGCCACCTGGACTAATACTGACACTGAGGTGCGAAAGCGTGGGGAGCAAACAGG	96	0.12292563	4.36E+01	57	0.082503474	1.98E+01	57	0.101157095	1.79E+01	41	0.063994506	5.62E+00	140	0.361841255	2.30E+01	569	1,326,587,709	3.93E+02	94	0.248335623	5.25E+01
Bacteria	Proteobacteria	Gammaproteobacteria	Cellvibrionales	Porticoccaceae	SAR92_clade	ASV_DNA_0606	GGTAATACGGAGGGTGCGAGCGTTAATCGGAATTACTGGGCGTAAAGCGCGCGTAGGTGGTTTGATAAGCTAGCTGTGAAAGCCCTGGGCTCAACCTGGGAACTGCAGTTAGAACTGTCTGACTAGAGTACAGTAGAGGGTGGCGGAATTTCCTGTGTAGCGGTGAAATGCGTAGATATAGGAAGGAACATCAGTGGCGAAGGCGGCCACCTGGACTGATACTGACACTGAGGTGCGAAAGCGTGGGGAGCAAACAGG	0	0	0.00E+00	0	0	0.00E+00	0	0	0.00E+00	0	0	0.00E+00	0	0	0.00E+00	0	0	0.00E+00	72	0.19021452	4.02E+01
Bacteria	Proteobacteria	Gammaproteobacteria	Cellvibrionales	Porticoccaceae	SAR92_clade	ASV_DNA_0802	GGTAATACGGAGGGTGCGAGCGTTAATCGGAATTACTGGGCGTAAAGCGCGCGTAGGTGGTTTGATAAGCTAGCTGTGAAAGCCCTGGGCTCAACCTGGGAACTGCAGTTAGAACTGTCTGGCTAGAGTACAGTAGAGGGTGGCGGAATTTCCTGTGTAGCGGTGAAATGCGTAGATATAGGAAGGAACATCAGTGGCGAAGGCGGCCACCTGGACTGATACTGACACTGAAGTGCGAAAGCGTGGGGAGCAAACAGG	0	0	0.00E+00	0	0	0.00E+00	0	0	0.00E+00	0	0	0.00E+00	0	0	0.00E+00	0	0	0.00E+00	48	0.12680968	2.68E+01
Bacteria	Proteobacteria	Gammaproteobacteria	Cellvibrionales	Porticoccaceae	SAR92_clade	ASV_DNA_0848	GGTAATACGGAGGGTGCGAGCGTTAATCGGAATTACTGGGCGTAAAGCGCGCGTAGGTGGTTTGATAAGCTAGCTGTGAAAGCCCTGGGCTCAACCTAGGAACTGCAGTTAGAACTGTCTGGCTAGAGTACAGTAGAGGGTGGCGGAATTTCCTGTGTAGCGGTGAAATGCGTAGATATAGGAAGGAACATCAGTGGCGAAGGCGGCCACCTGGACTGATACTGACACTGAGGTGCGAAAGCGTGGGGAGCAAACAGG	0	0	0.00E+00	0	0	0.00E+00	0	0	0.00E+00	0	0	0.00E+00	0	0	0.00E+00	0	0	0.00E+00	22	0.058121103	1.23E+01
Bacteria	Proteobacteria	Gammaproteobacteria	Cellvibrionales	Spongiibacteraceae	BD1-7_clade	ASV_DNA_0540	GGTAATACGGAGGGTGCAAGCGTTAATCGGAATTACTGGGCGTAAAGCGCGCGTAGGCGGTTTGTTAAGTCGGATGTGAAAGCCCCGGGCTCAACCTGGGAATTGCATTCGATACTGATCGACTAGAGTACGAGAGAGGGGGGTAGAATTCCTAGTGTAGCGGTGAAATGCGTAGATATTAGGAGGAATACCAGTGGCGAAGGCGGCCCCCTGGTTCGATACTGACGCTGAGGTGCGAAAGCGTGGGGAGCAAACAGG	23	0.029450932	1.04E+01	26	0.037633164	9.04E+00	18	0.031944346	5.65E+00	0	0	0.00E+00	0	0	0.00E+00	0	0	0.00E+00	0	0	0.00E+00
Bacteria	Proteobacteria	Gammaproteobacteria	Cellvibrionales	Spongiibacteraceae	BD1-7_clade	ASV_DNA_1009	GGTAATACGGGGGGTGCAAGCGTTAATCGGAATTACTGGGCGTAAAGCGCGCGTAGGCGGTTTGGTAAGTTGGATGTGAAAGCCCTGGGCTTAACCTGGGAACTGCATTCAAAACTGCCAGGCTAGAGTACGAGAGAGGGGGGTAGAATTTCTAGTGTAGCGGTGAAATGCGTAGATATTAGAAGGAATACCAGTGGCGAAGGCGGCCCCCTGGCTCGATACTGACGCTAAGGTGCGAAAGCGTGGGGAGCAAACAGG	0	0	0.00E+00	7	0.010132006	2.43E+00	4	0.007098744	1.26E+00	0	0	0.00E+00	0	0	0.00E+00	0	0	0.00E+00	0	0	0.00E+00
Bacteria	Proteobacteria	Gammaproteobacteria	Cellvibrionales	Spongiibacteraceae	BD1-7_clade	ASV_DNA_1015	GGTAATACTGAAGGTGCAAGCGTTAATCGGAATTACTGGGCGTAAAGCGCGCGTAGGCGGCTTGTTAAGTCGGATGTGAAAGCCCTGGGCTCAACCTGGGAACTGCACTCGATACTGGCAAGCTAGAGTATAGGAGAGGGCTGTGGAATTCCATGTGTAGCGGTGAAATGCGTAGATATGTGGAGGAACATCAGTGGCGAAGGCGGCAGCCTGGCCTAATACTGACGCTGAGGTGCGAAAGCGTGGGGAGCAAACAGG	0	0	0.00E+00	0	0	0.00E+00	8	0.014197487	2.51E+00	0	0	0.00E+00	0	0	0.00E+00	6	0.013988623	4.14E+00	0	0	0.00E+00
Bacteria	Proteobacteria	Gammaproteobacteria	Cellvibrionales	Spongiibacteraceae	BD1-7_clade	ASV_DNA_1022	GGTAATACGGAGGGTCCGAGCGTTAATCGGAATTACTGGGCGTAAAGCGCGCGTAGGCGGTTTGTTAAGTCGGATGTGAAAGCCCAGGGCTCAACCTTGGAACTGCATTCGAAACTGGCTTACTAGAGTACGATAGAGGGTGGTAGAATTTCTTGTGTAGCAGTGAAATGCGTAGATATGAGAAGGAATACCAGTGGCGAAGGCGGCCACCTGGATCGATACTGACGCTGAGGTGCGAAAGCGTGGGGAGCAAACGGG	24	0.030731407	1.09E+01	0	0	0.00E+00	0	0	0.00E+00	0	0	0.00E+00	0	0	0.00E+00	0	0	0.00E+00	0	0	0.00E+00
Bacteria	Proteobacteria	Gammaproteobacteria	Cellvibrionales	Spongiibacteraceae	BD1-7_clade	ASV_DNA_1195	GGTAATACGGAGGGTGCAAGCGTTAATCGGAATTACTGGGCGTAAAGCGCGCGTAGGCGGTTTGGTCAGTTGGATGTGAAAGCCCCGGGCTTAACCTGGGAACTGCATTCAATACTGCCAGACTAGAGTACAAGAGAGGGGGGTAGAATTTCTAGTGTAGCGGTGAAATGCGTAGATATTAGAAGGAATACCAGTGGCGAAGGCGGCCCCCTGGCTTGATACTGACGCTGAGGTGCGAAAGCGTGGGGAGCAAACAGG	15	0.01920713	6.81E+00	0	0	0.00E+00	0	0	0.00E+00	0	0	0.00E+00	0	0	0.00E+00	0	0	0.00E+00	0	0	0.00E+00
Bacteria	Proteobacteria	Gammaproteobacteria	Cellvibrionales	Spongiibacteraceae	BD1-7_clade	ASV_DNA_1249	GGTAATACGGAGGGTGCAAGCGTTAATCGGAATTACTGGGCGTAAAGCGCGCGTAGGCGGATGCTTAAGTCGGATGTGAAAGCCCAGGGCTCAACCTTGGAATTGCATTCGATACTGGGTATCTAGAGTACAGTAGAGGAGGGTAGAATTTCTTGTGTAGCAGTGAAATGCGTAGATATAAGAAGGAATACCAGTGGCGAAGGCGGCCCTCTGGACTGATACTGACGCTGAGGTGCGAAAGCGTGGGGAGCAAACGGG	13	0.016646179	5.90E+00	0	0	0.00E+00	0	0	0.00E+00	0	0	0.00E+00	0	0	0.00E+00	0	0	0.00E+00	0	0	0.00E+00
Bacteria	Proteobacteria	Gammaproteobacteria	Cellvibrionales	Spongiibacteraceae	Dasania	ASV_DNA_0928	GGTAATACTGAAGGTGCAAGCGTTAATCGGAATTACTGGGCGTAAAGCGCGCGTAGGCGGCTATTTAAGTCGGATGTGAAAGCCCCGGGCTCAACCTGGGAACTGCATTCGATACTGGGTAGCTAGAGTATGGGAGAGGGCTGTGGAATTCCAAGTGTAGCGGTGAAATGCGTAGATATTTGGAGGAACATCAGTGGCGAAGGCGGCAGCCTGGCCCAATACTGACGCTGAGGTGCGAAAGCGTGGGGAGCAAACAGG	21	0.026889982	9.53E+00	0	0	0.00E+00	0	0	0.00E+00	3	0.004682525	4.11E-01	5	0.012922902	8.20E-01	0	0	0.00E+00	0	0	0.00E+00
Bacteria	Proteobacteria	Gammaproteobacteria	Cellvibrionales	Spongiibacteraceae	Oceanicoccus	ASV_DNA_1336	GGTAATACTGAAGGTGCAAGCGTTAATCGGAATTACTGGGCGTAAAGCGCGCGTAGGCGGCTTGTTAAGTCGGATGTGAAAGCCCTGGGCTCAACCCGGGAACTGCATACGATACTGGCAAGCTAGAGTATGGGAGAGGGCTGTGGAATTTCTAGTGTAGCGGTGAAATGCGTAGATATTAGAAGGAACATCAGTGGCGAAGGCGGCAGCCTGGCCCAATACTGACGCTGAGGTGCGAAAGCGTGGGGAGCAAACAGG	0	0	0.00E+00	0	0	0.00E+00	0	0	0.00E+00	0	0	0.00E+00	0	0	0.00E+00	0	0	0.00E+00	10	0.026418683	5.59E+00
Bacteria	Proteobacteria	Gammaproteobacteria	Cellvibrionales	Spongiibacteraceae	Zhongshania	ASV_DNA_0408	GGTAATACGGAGGGTGCAAGCGTTAATCGGAATTACTGGGCGTAAAGCGCGCGTAGGCGGATTTGTCAGTCAGATGTGAAAGCCCTGGGCTCAACCTAGGAATTGCATTTGATACTGCGAGTCTAGAGTATGGTAGAGGTGAGTGGAATTCCAGGTGTAGCGGTGAAATGCGTAGATATCTGGAGGAACATCAGTGGCGAAGGCGACTCACTGGATCAATACTGACGCTGAGGTGCGAAAGCGTGGGGAGCAAACAGG	4	0.005121901	1.82E+00	0	0	0.00E+00	0	0	0.00E+00	6	0.00936505	8.22E-01	0	0	0.00E+00	14	0.032640119	9.66E+00	34	0.089823523	1.90E+01
Bacteria	Proteobacteria	Gammaproteobacteria	Cellvibrionales	Spongiibacteraceae	NA	ASV_DNA_0661	GGTAATACTGAAGGTGCAAGCGTTAATCGGAATTACTGGGCGTAAAGCGCGCGTAGGCGGCTTGGTCAGTTGGGTGTGAAAGCCCCGGGCTCAACCTGGGAACTGCATTCAATACTGCCAAGCTAGAGTATAGGAGAGGGCTGTGGAATTCCATGTGTAGCGGTGAAATGCGTAGATATGTGGAGGAACATCAGTGGCGAAGGCGGCAGCCTGGCCTAATACTGACGCTGAGGTGCGAAAGCGTGGGGAGCAAACAGG	34	0.043536161	1.54E+01	2	0.002894859	6.95E-01	0	0	0.00E+00	5	0.007804208	6.85E-01	9	0.023261224	1.48E+00	0	0	0.00E+00	0	0	0.00E+00
Bacteria	Proteobacteria	Gammaproteobacteria	Cellvibrionales	Spongiibacteraceae	NA	ASV_DNA_1085	GGTAATACGGAGGGTGCAAGCGTGAATTGGAATTACTGGGCGTAAAGCGCGTATAGGCGGCTTGGTCAGTTGGATGTGAAAGCCCCGGGCTTAACCTCGGAACTGCATTCAATACTGCCAAGCTAGAGTATGGGAGAGGGCTGTGGAATTCCACGTGTAGCGGTGAAATGCGTAGATATGTGGAGCAACATCAGTGGCAAAGGCGGCAGCCTGGCCCAATACTGACGCTGAGGTGCGAAAGTGTGGGAGCAAACATG	0	0	0.00E+00	0	0	0.00E+00	0	0	0.00E+00	0	0	0.00E+00	0	0	0.00E+00	0	0	0.00E+00	20	0.052837367	1.12E+01
Bacteria	Proteobacteria	Gammaproteobacteria	Coxiellales	Coxiellaceae	Coxiella	ASV_DNA_0664	GGTAATACAGAGGGTGCGAGCGTTAATCGGAATTACTGGGCGTAAAGCGCATGTAGGCGGATATTTAAGTCAGATGTGAAAGCCCCGGGCTCAACCTGGGAACTGCATCTGATACTGGGTATCTGGAGTATGGTAGAGGATAGTGGAATTTCCGGTGTAGCGGTGAAATGCGTAGATATCGGAAAGAACACCAGTGGCGAAGGCGGCTATCTGGACCAATACTGACGCTGAGATGCGAAAGCGTGGGGAGCAAACAGG	0	0	0.00E+00	6	0.008684576	2.09E+00	26	0.046141833	8.16E+00	3	0.004682525	4.11E-01	0	0	0.00E+00	4	0.009325748	2.76E+00	0	0	0.00E+00
Bacteria	Proteobacteria	Gammaproteobacteria	Coxiellales	Coxiellaceae	Coxiella	ASV_DNA_0729	GGTAATACAGAGAGTGCAAGCGTTAATCGGAATTACTGGGCGTAAAGCGCGCGTAGGTGGATAGTTAAGTCGGATGTGAAAGCCCAAGGCTCAACCTTGGAACTGCATTCGATACTGGCTATCTAGAGTATAATAGAGGGAAGTGGAATTTCCGGTGTAGCGGTGAAATGCGTAGATATCGGAAGGAACATCAGTGGCGAAGGCGGCTTCCTGGATTAATACTGACACTGAGGTGCGAAAGCGTGGGTAGCAAACAGG	15	0.01920713	6.81E+00	0	0	0.00E+00	0	0	0.00E+00	0	0	0.00E+00	6	0.015507482	9.84E-01	26	0.060617365	1.79E+01	0	0	0.00E+00
Bacteria	Proteobacteria	Gammaproteobacteria	Coxiellales	Coxiellaceae	Coxiella	ASV_DNA_0783	GGTAATACAGAGAGTGCGAGCGTTAATCGGAATTACTGGGCGTAAAGCGCACGTAGGTGGATGCTTTAGTCGGATGTGAAAGCCCTGGGCTTAACCTGGGAATTGCACTCGATACTGGGCATCTAGAGTATGGTAGAGGGAAGTGGAATTTCCGGTGTAGCGGTGAAATGCGTAGATATCGGAAGGAACACCAGTGGCGAAGGCGACTTCCTGGATCAATACTGACACTGAGGTGCGAAAGCGTGGGGAGCAAACAGG	0	0	0.00E+00	9	0.013026864	3.13E+00	0	0	0.00E+00	0	0	0.00E+00	0	0	0.00E+00	0	0	0.00E+00	0	0	0.00E+00
Bacteria	Proteobacteria	Gammaproteobacteria	Coxiellales	Coxiellaceae	Coxiella	ASV_DNA_1621	GGTAATACAGAGGGTGCGAGCGTTAATCGGAATTACTGGGCGTAAAGCGTACGTAGGCGGTTATTTAAGTTGGATGTGAAAGCCCCGGGCTCAACCTGGGAACTGCATCCAATACTGGGTAACTCGAGTATAGTAGAGGGAAGTGGAATTTCCGGTGTAGCGGTGAAATGCGTAGATATCGGAAGGAACACCAGTGGCGAAGGCGGCTTCCTGGACTAATACTGACGCTGAGGTACGAAAGCGTGGGGAGCAAACAGG	5	0.006402377	2.27E+00	0	0	0.00E+00	0	0	0.00E+00	0	0	0.00E+00	0	0	0.00E+00	0	0	0.00E+00	0	0	0.00E+00
Bacteria	Proteobacteria	Gammaproteobacteria	Diplorickettsiales	Diplorickettsiaceae	NA	ASV_DNA_0674	GGTAATACAGAGGGTGCGAGCGTTAATCGGAATTACTGGGCGTAAAGGGTGCGTAGGTGGTTAGGTAAGTTAGATGTGAAAGCCCCGGGCTCAACCTGGGAACTGCGTTTAAAACTGCTTAACTAGAGTACTGTAGAGGGTAGTGGAATTTCCAGTGTAGCGGTGAAATGCGTAGATATTGGAAGGAACACCAGTGGCGAAGGCGACTACCTGGACAGATACTGACACTGAGGCACGAAAGCGTGGGGAGCAAACAGG	0	0	0.00E+00	0	0	0.00E+00	0	0	0.00E+00	68	0.106137229	9.32E+00	6	0.015507482	9.84E-01	0	0	0.00E+00	0	0	0.00E+00
Bacteria	Proteobacteria	Gammaproteobacteria	EC3	NA	NA	ASV_DNA_0353	GGTAATACAGAGGGTGCAAGCGTTAATCGGAATTACTGGGCGTAAAGCGCGCGTAGGTGGATATTTAAGTTGAATGTGAAAGCCCCGGGCTCAACCTGGGAATGCCATTCAAAACTGGGCATCTAGAGTGCAGGAGAGGGAAGTGGAATTTCCGGTGTAGCGGTGAAATGCGTAGATATCGGAAGGAACACCAGTGGCGAAGGCGACTTCCTGGACTGACACTGACACTGAGGTGCGAAAGCGTGGGGAGCAAACAGG	0	0	0.00E+00	26	0.037633164	9.04E+00	29	0.051465891	9.11E+00	11	0.017169258	1.51E+00	73	0.188674369	1.20E+01	37	0.086263173	2.55E+01	0	0	0.00E+00
Bacteria	Proteobacteria	Gammaproteobacteria	Ectothiorhodospirales	Ectothiorhodospiraceae	NA	ASV_DNA_0113	GGTAATACGGAGGGTGCAAGCGTTAATCGGAATTATTGGGCGTAAAGAGTACGTAGGCGGCTTTTCAAGTCGGATGTGAAAGCCCTGAGCTTAACTCAGGAACTGCATTCGATACTGGATCGCTAGAGTTGATTAGAGGATAGTGGAATTTCAAGTGTAGCGGTGAAATGCGTAGATATTTGAAGGAACACCAATGGCGAAGGCAGCTATCTGGAGTCATACTGACGCTGAGGTACGAAAGCGTGGGGAGCAAACAGG	195	0.249692686	8.85E+01	178	0.257642427	6.19E+01	112	0.198764819	3.52E+01	93	0.145158269	1.27E+01	19	0.049107027	3.12E+00	92	0.214492213	6.35E+01	33	0.087181655	1.84E+01
Bacteria	Proteobacteria	Gammaproteobacteria	Ectothiorhodospirales	Ectothiorhodospiraceae	NA	ASV_DNA_0199	GGTAATACGGAGGGTGCAAGCGTTAATCGGAATTATTGGGCGTAAAGAGTACGTAGGCGGCTTTTCAAGTCGGATGTGAAAGCCCTGAGCTTAACTCAGGAACTGCATTCGAAACTGGATCGCTAGAGTTGATTAGAGGATAGTGGAATTTCAAGTGTAGCGGTGAAATGCGTAGATATTTGAAGGAACACCAATGGCGAAGGCAGCTATCTGGAGTCATACTGACGCTGAGGTACGAAAGCGTGGGGAGCAAACAGG	92	0.117803729	4.18E+01	112	0.162112089	3.89E+01	52	0.092283666	1.63E+01	43	0.067116189	5.89E+00	0	0	0.00E+00	39	0.090926047	2.69E+01	0	0	0.00E+00
Bacteria	Proteobacteria	Gammaproteobacteria	Enterobacterales	Erwiniaceae	Pantoea	ASV_DNA_1109	GGTAATACGGAGGGTGCAAGCGTTAATCGGAATTACTGGGCGTAAAGCGCACGCAGGCGGTCTGTTAAGTCAGATGTGAAATCCCCGGGCTTAACCTGGGAACTGCATTTGAAACTGGCAGGCTTGAGTCTTGTAGAGGGGGGTAGAATTCCAGGTGTAGCGGTGAAATGCGTAGAGATCTGGAGGAATACCGGTGGCGAAGGCGGCCCCCTGGACAAAGACTGACGCTCAGGTGCGAAAGCGTGGGGAGCAAACAGG	0	0	0.00E+00	4	0.005789717	1.39E+00	0	0	0.00E+00	0	0	0.00E+00	0	0	0.00E+00	0	0	0.00E+00	0	0	0.00E+00
Bacteria	Proteobacteria	Gammaproteobacteria	EPR3968-O8a-Bc78	NA	NA	ASV_DNA_0470	GGTAATACGGAGGGTGCAAGCGTTAATCGGAATTACTGGGCGTAAAGAGTACGTAGGTGGCTAAGTAAGTCGGATGTGAAATCCCCGGGCTCAACCTGGGAATTGCATTCGAAACTGCCTAGCTAGAGTATGGGAGAGGAAAGTGGAATTCCCGGTGTAGCGGTGAAATGCGTAGATATCGGGAGGAACACCAGTGGCGAAGGCGGCTTTCTGGACCAATACTGACACTGAGGTACGAAAGCGTGGGGAGCAAACAGG	11	0.014085228	4.99E+00	10	0.014474294	3.48E+00	25	0.044367147	7.85E+00	43	0.067116189	5.89E+00	2	0.005169161	3.28E-01	0	0	0.00E+00	0	0	0.00E+00
Bacteria	Proteobacteria	Gammaproteobacteria	Francisellales	Francisellaceae	Allofrancisella	ASV_DNA_0220	GGTAATACGGGGGGTGCAAGCGTTAATCGGAATTACTGGGCGTAAAGGGTTCGTAGGCGGTTTATTAAGTCAGATGTGAAAGCCCAGGGCTCAACCTTGGAACTGCATTTGATACTGGTAGACTAGAGTATAGTAGAGGAGTGGGGAATTTCTGGTGTAGCGGTGAAATGCGTAGAGATCAGAAGGAACACCAATGGCGAAGGCAACACTCTGGACTAATACTGACGCTGAGGGACGAAAGCGTGGGGATCAAACAGG	72	0.092194222	3.27E+01	0	0	0.00E+00	0	0	0.00E+00	31	0.04838609	4.25E+00	0	0	0.00E+00	86	0.20050359	5.93E+01	0	0	0.00E+00
Bacteria	Proteobacteria	Gammaproteobacteria	Francisellales	Francisellaceae	Allofrancisella	ASV_DNA_0628	GGTAATACGGGGGGTGCAAGCGTTAATCGGAATTACTGGGCGTAAAGGGTTCGTAGGTGGTATGATAAGTCAGATGTGAAAGCCCAGGGCTCAACCTTGGAACTGCATTTGATACTGTCAAACTAGAGTATAGTAGAGGAGTGGGGAATTTCTGGTGTAGCGGTGAAATGCGTAGAGATCAGAAGGAACACCAATGGCGAAGGCAACACTCTGGACTAATACTGACACTGAGGAACGAAAGCGTGGGGATCAAACAGG	0	0	0.00E+00	0	0	0.00E+00	0	0	0.00E+00	0	0	0.00E+00	0	0	0.00E+00	29	0.067611676	2.00E+01	0	0	0.00E+00
Bacteria	Proteobacteria	Gammaproteobacteria	Francisellales	Francisellaceae	Allofrancisella	ASV_DNA_0739	GGTAATACGGGGGGTGCAAGCGTTAATCGGAATTACTGGGCCTAAAGGGTTCGTAGGTGGTATGATAAGTCAGATGTGAAAGCCCAGGGCTCAACCTTGGAACTGCATTTGATACTGTCAAACTAGAGTATAGTAGAGGAGTGGGGAATTTCTGGTGTAGCGGTGAAATGCGTAGAGATCAGAAGGAACACCAATGGCGAAGGCAACACTCTGGACTAATACTGACACTGAGGAACGAAAGCGTGGGGATCAAACAGG	0	0	0.00E+00	0	0	0.00E+00	0	0	0.00E+00	0	0	0.00E+00	0	0	0.00E+00	32	0.074605987	2.21E+01	27	0.071330445	1.51E+01
Bacteria	Proteobacteria	Gammaproteobacteria	Francisellales	Francisellaceae	Allofrancisella	ASV_DNA_1087	GGTAATACGGGGGGTGCAAGCGTTAATCGGAATTACTGGGCGTAAAGGGTTCGTAGGTGGTATGATAAGTCAGATGTGAAAGCCCAGGGCTCAACCTTGGAACTGCATTTGATACTGTTAAACTAGAGTATAGTAGAGGAGTGGGGAATTTCTGGTGTAGCGGTGAAATGCGTAGAGATCAGAAGGAACACCAATAGCGAAGGCAACACTCTGGACTAATACTGACACTGAGGAACGAAAGCGTGGGGATCAAACAGG	0	0	0.00E+00	0	0	0.00E+00	0	0	0.00E+00	0	0	0.00E+00	0	0	0.00E+00	20	0.046628742	1.38E+01	0	0	0.00E+00
Bacteria	Proteobacteria	Gammaproteobacteria	Francisellales	Francisellaceae	Allofrancisella	ASV_DNA_1113	GGTAATACGGGGGGTGCAAGCGTTAATCGGAATTACTGGGTGTAAAGGGTTCGTAGGCGGTTTATTAAGTCAGATGTGAAAGCCCAGGGCTCAACCTTGGAACTGCATTTGATACTGGTAGACTAGAGTATAGTAGAGGAGTGGAGAATTTCTGGTGTAGCGGTGAAATGCGTAGAGATCAGAAGGAACACCAATGGCGAAGGCAACACTCTGGACTAATACTGACGCTGAGGGACGAAAGCGTGGGGATCAAACAGG	0	0	0.00E+00	0	0	0.00E+00	0	0	0.00E+00	0	0	0.00E+00	18	0.046522447	2.95E+00	0	0	0.00E+00	0	0	0.00E+00
Bacteria	Proteobacteria	Gammaproteobacteria	Francisellales	Francisellaceae	Allofrancisella	ASV_DNA_1497	GGTAATACGGGGGGTGCAAGCGTTAATCGGAATTACTGGGCGTAAAGGGTTCGTAGGCGATTTATTAAGTCAGATGTGAAAGCCCAGGGCTCAACCTTGGAACTGCATTTGATACTGGTAGACTAGAGTATAGTAGAGGAGTGGGGAATTTCTGGTGTAGCGGTGAAATGCGTAGAGATCAGAAGGAACACCAATGGCAAAAGCAACACTCTGGACTAATACTGACGCTGAGGGACGAAAGCGTGGGGATCAAACAGG	0	0	0.00E+00	0	0	0.00E+00	0	0	0.00E+00	0	0	0.00E+00	0	0	0.00E+00	0	0	0.00E+00	7	0.018493078	3.91E+00
Bacteria	Proteobacteria	Gammaproteobacteria	Francisellales	Francisellaceae	Fangia	ASV_DNA_1382	GGTAATACGGAGGGTGCAAGCGTTAATCGGACTTACTGGGCGTAAAGGGTTCGTAGGCGGATAAATAAGTCAGATGTGAAAGCCCTGGGCTCAACCTAGGAACTGCATTTGAAACTGTTTATCTAGAATTCAGTAGAGGAGATGAGAATTTCTGGTGTAGCGGTGAAATGCGTAGAGATCAGAAGGAATATCAATGGCGAAGGCAAATCTCTGGACTTGAATTGACGCTGAGGGACGAAAGCGTGGGTAGCAAACAGG	9	0.011524278	4.08E+00	0	0	0.00E+00	0	0	0.00E+00	0	0	0.00E+00	0	0	0.00E+00	0	0	0.00E+00	0	0	0.00E+00
Bacteria	Proteobacteria	Gammaproteobacteria	Francisellales	Francisellaceae	Francisella	ASV_DNA_0147	GGTAATACGGGGGGTGCAAGCGTTAATCGGAATTACTGGGCGTAAAGGGTTCGTAGGTGGTATGTTAAGTCAGATGTGAAAGCCCAGGGCTCAACCTTGGAACTGCATTTGATACTGGCAAACTAGAGTATAGTAGAGGAGTGGGGAATTTCTGGTGTAGCGGTGAAATGCGTAGAGATCAGAAGGAACACCAATGGCGAAGGCAACACTCTGGACTAATACTGACACTGAGGGACGAAAGCGTGGGGATCAAACAGG	67	0.085791846	3.04E+01	22	0.031843446	7.65E+00	47	0.083410236	1.48E+01	33	0.051507773	4.52E+00	44	0.113721537	7.22E+00	126	0.293761074	8.70E+01	69	0.182288915	3.86E+01
Bacteria	Proteobacteria	Gammaproteobacteria	Francisellales	Francisellaceae	NA	ASV_DNA_0672	GGTAATACGGAGGGTGCGAGCGTTAATCGGAATTACTGGGCGTAAAGGGTTCGTAGGCGGTTATATAAGTCAGATGTGAAATCCCTGGGCTCAACCTAGGAACTGCATTTGAAACTATATGACTAGAGTATAGTAGAGGAGAGGGGAATTTCCGGTGTAGCGGTGAAATGCGTAGAGATCGGAAGGAACATCAGTGGCGAAGGCGACTCTCTGGACTAATACTGACGCTGAGGGACGAAAGCATGGGTAGCAAACAGG	0	0	0.00E+00	0	0	0.00E+00	0	0	0.00E+00	18	0.028095149	2.47E+00	0	0	0.00E+00	8	0.018651497	5.52E+00	16	0.042269893	8.94E+00
Bacteria	Proteobacteria	Gammaproteobacteria	Francisellales	Francisellaceae	NA	ASV_DNA_0732	GGTAATACGGAGGGTGCGAGCGTTAATCGGAATTACTGGGCGTAAAGAGTTCGTAGGCGGTTAAGTAAGTTAGATGTGAAAGCCCTGGGCTCAACCTAGGAATTGCATTTGATACTGTTTAACTAGAGTACAGAAGAGGAGAGGGGAATTTCCAGTGTAGCGGTGAAATGCGTAGAGATTGGAAGGAACACCAGTGGCGAAGGCGACTCTCTGGGCTGATACTGACGCTGAGGAACGAAAGCATGGGTAGCAAACAGG	0	0	0.00E+00	0	0	0.00E+00	0	0	0.00E+00	12	0.018730099	1.64E+00	0	0	0.00E+00	0	0	0.00E+00	0	0	0.00E+00
Bacteria	Proteobacteria	Gammaproteobacteria	Francisellales	Francisellaceae	NA	ASV_DNA_0847	GGTAATACGGAGGGTGCGAGCGTTAATCGGAATTACTGGGCGTAAAGGGTTCGTAGGCGGTTAGATAAGTCAGATGTGAAATCCCTGGGCTCAACCTAGGAACTGCATATGAAACTGTCTGACTAGAGTATAGTAGAGGAGAGGGGAATTTCCGGTGTAGCGGTGAAATGCGTAGAGATCGGAAGGAACATCAGTGGCGAAGGCGACTCTCTGGACTAATACTGACGCTGAGGGACGAAAGCATGGGTAGCAAACAGG	0	0	0.00E+00	0	0	0.00E+00	11	0.019521545	3.45E+00	0	0	0.00E+00	0	0	0.00E+00	0	0	0.00E+00	0	0	0.00E+00
Bacteria	Proteobacteria	Gammaproteobacteria	Francisellales	Francisellaceae	NA	ASV_DNA_1314	GGTAATACGGAGGGTGCGAGCGTTAATCGGAATTACTGGGCGTAAAGGGTTCGTAGGCGGTTAGATAAGTCAAATGTGAAATCCCTGGGCTCAACCTAGGAACTGCATATGAAACTGTCTGACTAGAGTATAGTAGAGGAGAGGGGAATTTCCGGTGTAGCGGTGAAATGCGTAGAGATCGGAAGGAACATCAGTGGCGAAGGCGACTCTCTGGACTAATACTGACGCTGAGGGACGAAAGCATGGGTAGCAAACAGG	0	0	0.00E+00	0	0	0.00E+00	0	0	0.00E+00	11	0.017169258	1.51E+00	0	0	0.00E+00	0	0	0.00E+00	0	0	0.00E+00
Bacteria	Proteobacteria	Gammaproteobacteria	Ga0077536	NA	NA	ASV_DNA_0271	GGTAATACGGAGGGTGCAAGCGTTAATCGGAATTACTGGGCGTAAAGGGTTCGTAGGCGGCTTAGTAAGTCGGATGTGAAAGCCCCGGGCTTAACCTGGGAACTGCATTCGATACTGCTAAGCTAGAGTATAGAAGAGGGAAATGGAATTCCAGGTGTAGCGGTGAAATGCGTAGATATCTGGAGGAACACCAATGGCGAAGGCAATTTCCTGGTCTAATACTGACGCTGATGAACGAAAGCGTGGGTAGCAAACAGG	30	0.038414259	1.36E+01	22	0.031843446	7.65E+00	24	0.042592461	7.54E+00	31	0.04838609	4.25E+00	4	0.010338322	6.56E-01	0	0	0.00E+00	0	0	0.00E+00
Bacteria	Proteobacteria	Gammaproteobacteria	Ga0077536	NA	NA	ASV_DNA_0767	GGTAATACGGAGGGTGCGAGCGTTAATCGGAATTACTGGGCGTAAAGCGCGCGTAGGCGGCTATGTCAGTCGGATGTGAAAGCCCCGGGCTTAACCTGGGAACTGCATTCGATACTGCATAGCTAGAGTATGGTAGAGGGAAGCGGAATTCCGGGTGTAGCGGTGAAATGCGTAGATATCCGGAGGAACACCAGTGGCGAAGGCGGCTTCCTGGACCAATACTGACGCTGAGGTGCGAAAGCGTGGGGAGCAAACAGG	0	0	0.00E+00	8	0.011579435	2.78E+00	4	0.007098744	1.26E+00	7	0.010925891	9.60E-01	0	0	0.00E+00	0	0	0.00E+00	0	0	0.00E+00
Bacteria	Proteobacteria	Gammaproteobacteria	Gammaproteobacteria_Incertae_Sedis	Unknown_Family	Candidatus_Berkiella	ASV_DNA_1564	GGTAATACAGAGGGTGCGAGCGTTAATCGGAATTACTGGGCGTAAAGGGTGCGTAGGTGGTTTAATAAGTCAGATGTGAAATCCCCGGGCTCAACCTGGGAACTGCATTTGAAACTATTAGGCTAGAGTACGGTAGAGGGAAGTGGAATTTCCGGTGTAGCGGTGAAATGCGTAGATATCGGAAGGAACATCAGTGGCGAAGGCGACTTCCTGGACCGCAACTGACACTGAGGCACGAAAGCGTGGGGAGCAAACAGG	0	0	0.00E+00	0	0	0.00E+00	0	0	0.00E+00	6	0.00936505	8.22E-01	0	0	0.00E+00	0	0	0.00E+00	0	0	0.00E+00
Bacteria	Proteobacteria	Gammaproteobacteria	Gammaproteobacteria_Incertae_Sedis	Unknown_Family	Candidatus_Endonucleariobacter	ASV_DNA_0754	GGTAATACGGAGGGTGCAAGCGTTAATCGGAATTACTGGGCGTAAAGCGCACGTAGGTTGCTTTTCAAGTCAGATGTGAAATCCCCGGGCTTAACCTGGGAATTGCATTTGAAACTGGAAGACTAGAGTACAGTAGAGGAAGGTAGAATTTCCGGTGTAGCGGTGAAATGCTTAGATATCGGAAGGAATACCAGTGGCGAAGGCGGCCTTCTGGACTGATACTGACACTGAGGTGCGAAAGCGTGGGGAGCAAACAGG	10	0.012804753	4.54E+00	7	0.010132006	2.43E+00	5	0.008873429	1.57E+00	4	0.006243366	5.48E-01	4	0.010338322	6.56E-01	13	0.030308682	8.97E+00	0	0	0.00E+00
Bacteria	Proteobacteria	Gammaproteobacteria	Granulosicoccales	Granulosicoccaceae	Granulosicoccus	ASV_DNA_0090	GGTAATACGGAGGGTGCAAGCGTTAATCGGAATTACTGGGCGTAAAGCGCGCGTAGGCGGCTTGGTCAGTCAGATGTGAAATCCCCGAGCTCAACTTGGGAACTGCATTTGATACTGCCAAGCTAGAGTATGTTAGAGGAAAGCGGAATTCCGGGTGTAGCGGTGAAATGCGTAGATATCCGGAGGAACATCAGTGGCGAAGGCGGCTTTCTGGAACAATACTGACGCTGAGGTGCGAAAGCGTGGGGAGCAAACAGG	297	0.380301168	1.35E+02	24	0.034738305	8.34E+00	33	0.058564634	1.04E+01	249	0.38864956	3.41E+01	711	183,763,666	1.17E+02	346	0.806677236	2.39E+02	75	0.198140125	4.19E+01
Bacteria	Proteobacteria	Gammaproteobacteria	HgCo23	NA	NA	ASV_DNA_0362	GGTAATACGGAGGGTGCGAGCGTTAATCGGAATTACTGGGCGTAAAGCGTGCGTAGGCGGCATGGTCAGTCGGATGTGAAAGCCCCGGGCTCAACCTGGGAATTGCATTCGATACTGCCAAGCTAGAGTATGTTAGAGGAAAGTGGAATTCCCGGTGTAGCGGTGAAATGCGTAGATATCGGGAGGAACATCAATGGCGAAGGCAACTTTCTGGAGCAATACTGACGCTGAGGCACGAAAGCGTGGGGAGCAAACAGG	0	0	0.00E+00	11	0.015921723	3.82E+00	15	0.026620288	4.71E+00	43	0.067116189	5.89E+00	0	0	0.00E+00	0	0	0.00E+00	0	0	0.00E+00
Bacteria	Proteobacteria	Gammaproteobacteria	HgCo23	NA	NA	ASV_DNA_0730	GGTAATACGGAGGGTGCGAGCGTTAATCGGAATTACTGGGCGTAAAGCGTGCGTAGGCGGCATGGTCAGTCGGATGTGAAAGCCCCGGGCTCAACCTGGGAATTGCATTCGATACTGCCAAGCTAGAGTATGTTAGAGGAAAGTGGAATTCCCGGTGTAGCGGTGAAATGCGTAGATATCGGGAGGAACATCAATGGCGAAGGCAACTTTCTGGAGCAATACTGACGCTGAGGTACGAAAGCGTGGGGAGCAAACAGG	9	0.011524278	4.08E+00	0	0	0.00E+00	0	0	0.00E+00	0	0	0.00E+00	6	0.015507482	9.84E-01	0	0	0.00E+00	0	0	0.00E+00
Bacteria	Proteobacteria	Gammaproteobacteria	JTB23	NA	NA	ASV_DNA_0671	GGTAATACGGAGGGTGCAAGCGTTAATCGGAATTACTGGGCGTAAAGCGCGCGTAGGCGGCTAAGTAAGTCGGATGTGAAAGCCCTGGGCTTAACCTGGGAATTGCATTCGATACTGCTTGGCTAGAGTATGGTAGAGGATAGTGGAATTCCTGGTGTAGCGGTGAAATGCGTAGATATCAGGAGGAACATCAGCGGCGAAGGCGGCTATCTGGACCAATACTGACGCTGAGGTGCGAAAGCGTGGGGAGCAAACAGG	11	0.014085228	4.99E+00	16	0.02315887	5.56E+00	10	0.017746859	3.14E+00	0	0	0.00E+00	0	0	0.00E+00	0	0	0.00E+00	0	0	0.00E+00
Bacteria	Proteobacteria	Gammaproteobacteria	JTB23	NA	NA	ASV_DNA_0716	GGTAATACGGAGGGTGCAAGCGTTAATCGGAATTACTGGGCGTAAAGCGCGCGTAGGCGGCTAAGTAAGTCGGATGTGAAAGCCCTGGGCTTAACCTGGGAATTGCATTCGATACTGCTTGGCTAGAGTATGGTAGAGGATAGTGGAATTCCTGGTGTAGCGGTGAAATGCGTAGATATCAGGAGGAACATCAGTGGCGAAGGCGGCTATCTGGACCAATACTGACGCTGAGGTGCGAAAGCGTGGGGAGCAAACAGG	0	0	0.00E+00	0	0	0.00E+00	0	0	0.00E+00	14	0.021851782	1.92E+00	0	0	0.00E+00	0	0	0.00E+00	0	0	0.00E+00
Bacteria	Proteobacteria	Gammaproteobacteria	JTB23	NA	NA	ASV_DNA_1203	GGTAATACAGAGGGTGCGAGCGTTAATCGGAATTACTGGGCGTAAAGGGCGCGTAGGCGGCCCGATAAGTCGGATGTGAAAGCCCTGGGCTCAACCTGGGAACTGCATACGATACTGTCAGGCTAGAGTATGGTAGAGGTAAGCGGAATTCCGGGTGTAGCGGTGAAATGCGTAGATATCCGGAGGAACATCAGTGGCGAAGGCGGCTTACTGGACCAATACTGACGCTGAGGCGCGAAAGCGTGGGGAGCAAACAGG	0	0	0.00E+00	0	0	0.00E+00	0	0	0.00E+00	4	0.006243366	5.48E-01	0	0	0.00E+00	0	0	0.00E+00	0	0	0.00E+00
Bacteria	Proteobacteria	Gammaproteobacteria	KI89A_clade	NA	NA	ASV_DNA_0498	GGTAATACGGAGGGTACGAACGTTAATCGGAATTACTGGGCGTAAAGCGCGCGTAGGCGGTTTGTTAAGTGGGATGTGAAAGCCCCGGGCTCAACCTGGGAACTGCATTCCAAACTGGCAGACTAGAGTATAGTAGAGGGTGGTAGAATTTCCTGTGTAGCGGTGAAATGCGTAGATATAGGAAGGAATACCGATGGCGAAGGCAGCCACCTGGACTAATACTGACGCTGAGGTGCGAAAGCGTGGGGAGCAAACAGG	0	0	0.00E+00	31	0.04487031	1.08E+01	18	0.031944346	5.65E+00	14	0.021851782	1.92E+00	4	0.010338322	6.56E-01	0	0	0.00E+00	0	0	0.00E+00
Bacteria	Proteobacteria	Gammaproteobacteria	KI89A_clade	NA	NA	ASV_DNA_0503	GGTAATACGGAGGGTACGAACGTTAATCGGAATTACTGGGCGTAAAGCGCGCGTAGGCGGTTTGATAAGTGGGATGTGAAAGCCCCGGGCTCAACCTGGGAACTGCATTCCAAACTGTCAAACTAGAGTGTGGTAGAGGGCGGTAGAATTTCCTGTGTAGCGGTGAAATGCGTAGATATAGGAAGGAATACCGATGGCGAAGGCAGCCGCCTGGACCAACACTGACGCTGAGGTGCGAAAGCGTGGGGAGCAAACAGG	26	0.033292358	1.18E+01	0	0	0.00E+00	0	0	0.00E+00	0	0	0.00E+00	0	0	0.00E+00	15	0.034971556	1.04E+01	5	0.013209342	2.79E+00
Bacteria	Proteobacteria	Gammaproteobacteria	KI89A_clade	NA	NA	ASV_DNA_0789	GGTAATACGGAGGGTACGAACGTTAATCGGAATTACTGGGCGTAAAGCGCGCGTAGGCGGTTTGATAAGTGGGATGTGAAAGCCCCGGGCTCAACCTGGGAACTGCATTCCAAACTGTAAAACTAGAGTGTGGTAGAGGGCGGTAGAATTTCCTGTGTAGCGGTGAAATGCGTAGATATAGGAAGGAATACCGATGGCGAAGGCAGCCGCCTGGACCAACACTGACGCTGAGGTGCGAAAGCGTGGGGAGCAAACAGG	0	0	0.00E+00	19	0.027501158	6.60E+00	0	0	0.00E+00	9	0.014047574	1.23E+00	0	0	0.00E+00	0	0	0.00E+00	0	0	0.00E+00
Bacteria	Proteobacteria	Gammaproteobacteria	Legionellales	Legionellaceae	Legionella	ASV_DNA_0378	GGTAATACGGAGGGTGCGAGCGTTAATCGGAATTACTGGGCGTAAAGAGTGCGTAGGTGGTTTATTAAGTTATCTGTGAAATTCCTGGGCTCAACCTAGGCTGGTCAGATAAAACTGGTGAACTCGAGTATGGGAGAGGGCAGTGGAATTTCCGGTGTAGCGGTGAAATGCGTAGAGATCGGAAGGAACACCAGTGGCGAAGGCGGCTGCCTGGCCTAATACTGACACTGAGGCACGAAAGCGTGGGGAGCAAACAGG	2	0.002560951	9.08E-01	0	0	0.00E+00	24	0.042592461	7.54E+00	124	0.193544359	1.70E+01	39	0.100798635	6.40E+00	0	0	0.00E+00	0	0	0.00E+00
Bacteria	Proteobacteria	Gammaproteobacteria	Legionellales	Legionellaceae	NA	ASV_DNA_0203	GGTAATACGGAGGGTGCAAGCGTTAATCGGAATTACTGGGCGTAAAGGGTTCGTAGGTTGTAATGTAAGTTGGCTGTGAAAGCCCCGGGCTCAACCTGGGATGGTCAGTCAAAACTACATAACTAGAGTATAGTAGAGGGGTGTGGAATTTCCGGTGTAGCGGTGAAATGCGTAGAGATCGGAAGGAACACCAGTGGCGAAGGCGGCACCCTGGACTAATACTGACACTGAGGAACGAAAGCGTGGGGAGCAAACAGG	48	0.061462815	2.18E+01	151	0.218561834	5.25E+01	60	0.106481153	1.88E+01	184	0.287194855	2.52E+01	51	0.1318136	8.37E+00	20	0.046628742	1.38E+01	0	0	0.00E+00
Bacteria	Proteobacteria	Gammaproteobacteria	Legionellales	Legionellaceae	NA	ASV_DNA_0338	GGTAATACGGAGGGTGCAAGCGTTAATCGGAATTACTGGGCGTAAAGGGTTCGTAGGTTGTTTTGTAAGTTGGCTGTGAAAGCCCCGGGCTCAACCTGGGATGGTCAGTCAAAACTACAAGACTAGAGTATAGTAGAGGGGTGTGGAATTTCCGGTGTAGCGGTGAAATGCGTAGAGATCGGAAGGAACACCAGTGGCGAAGGCGGCACCCTGGACTAATACTGACACTGAGGAACGAAAGCGTGGGGAGCAAACAGG	58	0.074267568	2.63E+01	50	0.072371468	1.74E+01	40	0.070987435	1.26E+01	0	0	0.00E+00	0	0	0.00E+00	18	0.041965868	1.24E+01	0	0	0.00E+00
Bacteria	Proteobacteria	Gammaproteobacteria	Legionellales	Legionellaceae	NA	ASV_DNA_0395	GGTAATACGGAGGGTGCAAGCGTTAATCGGAATTACTGGGCGTAAAGGGTTCGTAGGTTGTTATGTAAGTTGGCTGTGAAAGCCCCGGGCTCAACCTGGGATGGTCAGTCAAAACTACATGGCTAGAGTATAGTAGAGGGGTGTGGAATTTCCGGTGTAGCGGTGAAATGCGTAGAGATCGGAAGGAACACCAGTGGCGAAGGCGGCACCCTGGACTAATACTGACACTGAGGAACGAAAGCGTGGGGAGCAAACAGG	50	0.064023766	2.27E+01	0	0	0.00E+00	23	0.040817775	7.22E+00	69	0.107698071	9.46E+00	0	0	0.00E+00	0	0	0.00E+00	0	0	0.00E+00
Bacteria	Proteobacteria	Gammaproteobacteria	Legionellales	Legionellaceae	NA	ASV_DNA_0407	GGTAATACGGAGGGTGCAAGCGTTAATCGGAATTACTGGGCGTAAAGGGTCCGTAGGTTGTTTTGTAAGTTGGCTGTGAAAGCCCCGGGCTCAACCTGGGATGGTCAGTCAAAACTACAAGACTAGAGTATAGTAGAGGGGTGTGGAATTTCCGGTGTAGCGGTGAAATGCGTAGAGATCGGAAGGAACACCAGTGGCGAAGGCGGCACCCTGGACTAATACTGACACTGAGGGACGAAAGCGTGGGGAGCAAACAGG	223	0.285545995	1.01E+02	0	0	0.00E+00	0	0	0.00E+00	0	0	0.00E+00	0	0	0.00E+00	0	0	0.00E+00	0	0	0.00E+00
Bacteria	Proteobacteria	Gammaproteobacteria	Legionellales	Legionellaceae	NA	ASV_DNA_0593	GGTAATACGGAGGGTGCAAGCGTTAATCGGAATTACTGGGCGTAAAGGGTTCGTAGGTTGTTATGTAAGTTGGCTGTGAAAGCCCCGGGCTCAACCTGGGATGGTCAGTCAAAACTGCATGACTAGAGTATAGTAGAGGGGTGTGGAATTTCCGGTGTAGCGGTGAAATGCGTAGAGATCGGAAGGAACACCAGTGGCGAAGGCGGCACCCTGGACTAATACTGACACTGAGGAACGAAAGCGTGGGGAGCAAACAGG	97	0.124206105	4.40E+01	0	0	0.00E+00	0	0	0.00E+00	0	0	0.00E+00	0	0	0.00E+00	0	0	0.00E+00	0	0	0.00E+00
Bacteria	Proteobacteria	Gammaproteobacteria	Legionellales	Legionellaceae	NA	ASV_DNA_0840	GGTAATACGGAGGGTGCAAGCGTTAATCGGAATTACTGGGCGTAAAGGGTTCGTAGGTTGTTATGTAAGTTGGCTGTGAAAGCCCCGGGCTCAACCTGGGATGGTCAGTCAAAACTACATGGCTAGAGTATAGTAGAGGGGTGTGGAATTTCCGGTGTAGCGGTGAAATGCGTAGAGATCGGAAGGAACACCAGTGGCGAAGGCGGCACCCTGGACTGATACTGACACTGAGGAACGAAAGCGTGGGGAGCAAACAGG	0	0	0.00E+00	43	0.062239463	1.49E+01	0	0	0.00E+00	0	0	0.00E+00	0	0	0.00E+00	0	0	0.00E+00	0	0	0.00E+00
Bacteria	Proteobacteria	Gammaproteobacteria	Legionellales	Legionellaceae	NA	ASV_DNA_0876	GGTAATACGGAGGGTGCAAGCGTTAATCGGAATTACTGGGCGTAAAGGGTTCGTAGGTGGTTTTGTAAGTTGGCTGTGAAAGCCCCGGGCTCAACCTGGGATGGTCAGTCAAAACTACAAGACTAGAGTATAGTAGAGGGGTGTGGAATTTCCGGTGTAGCGGTGAAATGCGTAGAGATCGGAAGGAACACCAGTGGCGAAGGCGGCACCCTGGACTAATACTGACACTGAGGAACGAAAGCGTGGGGAGCAAACAGG	0	0	0.00E+00	0	0	0.00E+00	0	0	0.00E+00	39	0.060872823	5.35E+00	0	0	0.00E+00	0	0	0.00E+00	0	0	0.00E+00
Bacteria	Proteobacteria	Gammaproteobacteria	MBAE14	NA	NA	ASV_DNA_1084	GGTAATACGGAGGGTGCAAGCGTTAATCGGAATTACTGGGCGTAAAGCGCGCGTAGGCGGTTTGTTAAGCGAGATGTGAAAGCCCTGGGCTCAACCTGGGAACTGCATTTCGAACTGGCAGGCTAGAGTACAAGAGAGGGTGGTAGAATTTCCTGTGTAGCGGTGAAATGCGTAGATATAGGAAGGAATACCAGTGGCGAAGGCGGCCACCTGGCTTGATACTGACGCTGAGGTGCGAAAGCGTGGGGAGCGAACAGG	5	0.006402377	2.27E+00	0	0	0.00E+00	0	0	0.00E+00	0	0	0.00E+00	0	0	0.00E+00	0	0	0.00E+00	0	0	0.00E+00
Bacteria	Proteobacteria	Gammaproteobacteria	Methylococcales	Methylococcaceae	Methyloterricola	ASV_DNA_0828	GGTAATACGGAGGGTGCGAGCGTTAATCGGAATTACTGGGCGTAAAGCGCGTGTAGGCGGATAAATAAGTCGGATGTGAAAGCCCTGGGCTCAACCTGGGAACTGCATCTGAAACTGTTAATCTAGAGTGTGGTAGAGGGAGGTGGAATTTCCGGTGTAGCGGTGAAATGCGTAGATATCGGAAGGAACATCAGTGGCGAAGGCGGCCTCCTGGACCAACACTGACGCTCAGACGCGAAAGCGTGGGTAGCGAACGGG	23	0.029450932	1.04E+01	0	0	0.00E+00	6	0.010648115	1.88E+00	3	0.004682525	4.11E-01	3	0.007753741	4.92E-01	0	0	0.00E+00	0	0	0.00E+00
Bacteria	Proteobacteria	Gammaproteobacteria	Methylococcales	Methylomonadaceae	NA	ASV_DNA_0936	GGTAATACAGAGGGTGCAAGCGTTAATCGGAATAACTGGGCGTAAAGGGTGCGTAGGCGGAACGCTAAGTCAGATGTGAAATCCCCGGGCTTAACCTGGGAACTGCATTTGAAACTGGCGATCTAGAGTAGAGAAGAGGAGAGTGGAATTTCAGGTGTAGCGGTGAAATGCGTAGATATCTGAAGGAACACCAGTGGCGAAGGCGACTCTCTGGTCTCATACTGACGCTGAGGCACGACAGCGTGGGGAGCAAACAGG	5	0.006402377	2.27E+00	0	0	0.00E+00	6	0.010648115	1.88E+00	0	0	0.00E+00	0	0	0.00E+00	0	0	0.00E+00	0	0	0.00E+00
Bacteria	Proteobacteria	Gammaproteobacteria	Nitrosococcales	Methylophagaceae	NA	ASV_DNA_0082	GGTAATACGGAGGGTGCAAGCGTTAATCGGAATTACTGGGCGTAAAGCGCGCGTAGGCGGTTAAATAAGTCAGATGTGAAATCCCTGGGCTCAACCTAGGAACTGCATTTGAAACTGTTTGGCTAGAGTATGGTAGAGGTGAGTGGAATTTCAGGTGTAGCGGTGAAATGCGTAGAGATCTGAAGGAACATCAGTGGCGAAGGCGACTCACTGGGCCATTACTGACGCTGAGGTGCGAAAGCGTGGGTAGCAAACAGG	135	0.172864167	6.13E+01	71	0.102767485	2.47E+01	31	0.055015262	9.73E+00	37	0.057751139	5.07E+00	30	0.077537412	4.92E+00	598	1,394,199,385	4.13E+02	464	1,225,826,905	2.59E+02
Bacteria	Proteobacteria	Gammaproteobacteria	Nitrosococcales	Methylophagaceae	NA	ASV_DNA_0292	GGTAATACGGAGGGTCCAAGCGTTAATCGGAATTACTGGGCGTAAAGCGCGCGTAGGCGGATATTTAAGTCAGATGTGAAATCCCTGGGCTCAACCTAGGAACTGCATATGAAACTGGATATCTAGAGTATGGTAGAGGTGAGTGGAATTTCAGGTGTAGCGGTGAAATGCGTAGAGATCTGAAGGAACATCAGTGGCGAAGGCGACTCACTGGGCCATTACTGACGCTGAGGTGCGAAAGCGTGGGTAGCAAACAGG	0	0	0.00E+00	0	0	0.00E+00	0	0	0.00E+00	0	0	0.00E+00	37	0.095629475	6.07E+00	0	0	0.00E+00	0	0	0.00E+00
Bacteria	Proteobacteria	Gammaproteobacteria	Nitrosococcales	Methylophagaceae	NA	ASV_DNA_0555	GGTAATACGGAGGGTCCAAGCGTTAATCGGAATTACTGGGCGTAAAGCGCGCGTAGGCGGATATTTAAGTCAGATGTGAAATCCCTGGGCTCAACCTAGGAACTGCATTTGAAACTGGATATCTAGAGTATGGTAGAGGTGAGTGGAATTTCAGGTGTAGCGGTGAAATGCGTAGAGATCTGAAGGAACATCAGTGGCGAAGGCGACTCACTGGGCCATTACTGACGCTGAGGTGCGAAAGCGTGGGTAGCAAACAGG	0	0	0.00E+00	0	0	0.00E+00	0	0	0.00E+00	9	0.014047574	1.23E+00	0	0	0.00E+00	25	0.058285927	1.73E+01	0	0	0.00E+00
Bacteria	Proteobacteria	Gammaproteobacteria	Nitrosococcales	Methylophagaceae	NA	ASV_DNA_1007	GGTAATACGGAGGGTGCAAGCGTTAATCGGAATTACTGGGCGTAAAGCGCGCGTAGGCGGTTAAATAAGTCAGATGTGAAATCCCTGGGCTCAACCTAGGAACTGCATTTGAAACTGTTTAACTAGAGTATGGTAGAGGTGAGTGGAATTTCAGGTGTAGCGGTGAAATGCGTAGAGATCTGAAGGAACATCAGTGGCGAAGGCGACTCACTGGGCCATTACTGACGCTGAGGTGCGAAAGCGTGGGTAGCAAACAGG	0	0	0.00E+00	0	0	0.00E+00	0	0	0.00E+00	0	0	0.00E+00	0	0	0.00E+00	25	0.058285927	1.73E+01	0	0	0.00E+00
Bacteria	Proteobacteria	Gammaproteobacteria	NKB5	NA	NA	ASV_DNA_1181	GGTAATACAGAGGGTGCAAGCGTTAATCGGAATTATTGGGCGTAAAGCGTGCGTAGGTGGTTTGATAAGTCAGGTGTGAAATCCCATAGCTTAACTATGGAATGGCGCTTGAGACTGTTAGACTAGAGTGCTGTAGAGGATAGTGGAATTTCCGGTGTAGCGGTGAAATGCGTAGAGATCGGAAGGAACACCAGTGGCGAAGGCGACTATCTGGACAGATACTGACACTGAGGCACGAAAGCGTGGGGAGCAAACAGG	0	0	0.00E+00	0	0	0.00E+00	0	0	0.00E+00	0	0	0.00E+00	0	0	0.00E+00	11	0.025645808	7.59E+00	0	0	0.00E+00
Bacteria	Proteobacteria	Gammaproteobacteria	Oceanospirillales	Halomonadaceae	Halomonas	ASV_DNA_0189	GGTAATACGGAGGGTGCAAGCGTTAATCGGAATTACTGGGCGTAAAGCGCGCGTAGGTGGCTTGATAAGCCGGTTGTGAAAGCCCCGGGCTCAACCTGGGAACGGCATCCGGAACTGTCAGGCTAGAGTGCAGGAGAGGAAGGTAGAATTCCCGGTGTAGCGGTGAAATGCGTAGAGATCGGGAGGAATACCAGTGGCGAAGGCGGCCTTCTGGACTGACACTGACACTGAGGTGCGAAAGCGTGGGTAGCAAACAGG	0	0	0.00E+00	831	1,202,813,803	2.89E+02	0	0	0.00E+00	0	0	0.00E+00	0	0	0.00E+00	0	0	0.00E+00	0	0	0.00E+00
Bacteria	Proteobacteria	Gammaproteobacteria	Oceanospirillales	Kangiellaceae	Aliikangiella	ASV_DNA_0262	GGTAATACGGAGGGTGCAAGCGTTAATCGGAATTACTGGGCGTAAAGCGCGCGTAGGCGGATTGTTAAGTCTCATGTGAAAGCCCTGGGCTCAACCTGGGAACTGCATGGGATACTGGCAATCTAGAATACAGTAGAGGGTAGTGGAATTTCAGGTGTAGCGGTGAAATGCGTAGAGATCTGAAGGAACATCAGTGGCGAAGGCGACTACCTGGACTGATATTGACGCTGAGGTGCGAAAGCGTGGGGAGCAAACAGG	79	0.10115755	3.59E+01	0	0	0.00E+00	0	0	0.00E+00	177	0.276268964	2.43E+01	248	0.640975938	4.07E+01	0	0	0.00E+00	0	0	0.00E+00
Bacteria	Proteobacteria	Gammaproteobacteria	Oceanospirillales	Kangiellaceae	NA	ASV_DNA_0005	GGTAATACGGAGGGTGCAAGCGTTAATCGGAATTACTGGGCGTAAAGCGCTCGTAGGCGGCTTGTTAAGTCGGATGTGAAAGCCCCGGGCTCAACCTGGGAACTGCATTCGATACTGGCAAGCTAGAGTATAGAAGAGGCAAGTGGAATTCCAGGTGTAGCGGTGAAATGCGTAGATATCTGGAGGAACATCAGTGGCGAAGGCGACTTGCTGGTCTAATACTGACGCTGAGGAGCGAAAGCGTGGGGAGCAAACGGG	4834	618,981,766	2.19E+03	1938	280,511,811	6.74E+02	1804	3,201,533,329	5.66E+02	2855	4,456,202,785	3.91E+02	1126	2,910,237,523	1.85E+02	1885	4,394,758,929	1.30E+03	3470	9,167,283,103	1.94E+03
Bacteria	Proteobacteria	Gammaproteobacteria	Oceanospirillales	Kangiellaceae	NA	ASV_DNA_0643	GGTAATACGGAGGGTGCAAGCGTTAATCGGAATTACTGGGCGTAAAGCGCTCGTAGGCGGCTTGTTAAGTCGGATGTGAAAGCCCCGGGCTCAACCTGGGAACTGCATTCGATACTGGCAGGCTAGAGTATAGAAGAGGCAAGTGGAATTCCAGGTGTAGCGGTGAAATGCGTAGATATCTGGAGGAACATCAGTGGCGAAGGCGACTTGCTGGTCTAATACTGACGCTGAGGAGCGAAAGCGTGGGGAGCAAACGGG	0	0	0.00E+00	0	0	0.00E+00	0	0	0.00E+00	82	0.127989012	1.12E+01	0	0	0.00E+00	0	0	0.00E+00	0	0	0.00E+00
Bacteria	Proteobacteria	Gammaproteobacteria	Oceanospirillales	Litoricolaceae	Litoricola	ASV_DNA_1580	GGTAATACGAAAGGTGCAAGCGTTAATCGGAATTACTGGGCGTAAAGCGCGCGTAGGCGGCTTGGTAAGTTGGATGTGAAAGCCCCGGGCTCAACCTGGGAACTGCATCCAAAACTGTCTAGCTAGAGTATGGTAGAGGATGGCGGAATTTCCTGTGTAGCGGTGAAATGCGTAGATATAGGAAGGAACATCAGTGGCGAAGGCGGCCATCTGGACCAATACTGACGCTGAGGTGCGAAAGCGTGGGGAGCAAACAGG	0	0	0.00E+00	0	0	0.00E+00	6	0.010648115	1.88E+00	0	0	0.00E+00	0	0	0.00E+00	0	0	0.00E+00	0	0	0.00E+00
Bacteria	Proteobacteria	Gammaproteobacteria	Oceanospirillales	Marinomonadaceae	Marinomonas	ASV_DNA_0388	GGTAATACAGAGGGTGCAAGCGTTAATCGGAATTACTGGGCGTAAAGCGCGCGTAGGTGGTTTGTTAAGTCGGATGTGAAATCCCAGGGCTCAACCTTGGAATGGCACCCGATACTGGCTAGCTAGAGTATGGTAGAGGGGTGTGGAATTTCCTGTGTAGCGGTGAAATGCGTAGATATAGGAAGGAACATCAGTGGCGAAGGCGACACCCTGGACTAATACTGACACTGAGGTGCGAAAGCGTGGGGAGCAAACAGG	0	0	0.00E+00	0	0	0.00E+00	0	0	0.00E+00	0	0	0.00E+00	4	0.010338322	6.56E-01	8	0.018651497	5.52E+00	0	0	0.00E+00
Bacteria	Proteobacteria	Gammaproteobacteria	Oceanospirillales	Marinomonadaceae	Marinomonas	ASV_DNA_1389	CGCGGTAATACAGAGGGTGCAAGCGTTAATCGGAATTACTGGGCGTAAAGCGCGCGTAGGTGGTTTGTTAAGTCGGATGTGAAAGCCCAGGGCTCAACCTTGGAATTGCACCCGATACTGGCAGGCTAGAGTACGATAGAGGAGTGTGGAATTTCCTGTGTAGCGGTGAAATGCGTAGATATAGGAAGGAACATCAGTGGCGAAGGCGACACTCTGGATTGATACTGACACTGAGGTGCGAAAGCGTGGGGAGCAAACAGGC	0	0	0.00E+00	0	0	0.00E+00	0	0	0.00E+00	0	0	0.00E+00	0	0	0.00E+00	0	0	0.00E+00	9	0.023776815	5.03E+00
Bacteria	Proteobacteria	Gammaproteobacteria	Oceanospirillales	Nitrincolaceae	Profundimonas	ASV_DNA_0266	GGTAATACGGAGGGTGCAAGCGTTAATCGGAATTACTGGGCGTAAAGCGCGCGTAGGCGGTTATTTAAGTCAGATGTGAAAGCCCTGGGCTCAACCTAGGAACTGCATCTGATACTGGATAACTAGAGTACAGAAGAGGGTGGTGGAATTTCCTGTGTAGCGGTGAAATGCGTAGATATAGGAAGGAACATCAGTGGCGAAGGCGGCCACCTGGTCTGATACTGACGCTGAGGTGCGAAAGCGTGGGGAGCAAACAGG	444	0.568531039	2.02E+02	0	0	0.00E+00	0	0	0.00E+00	4	0.006243366	5.48E-01	11	0.028430384	1.80E+00	0	0	0.00E+00	0	0	0.00E+00
Bacteria	Proteobacteria	Gammaproteobacteria	Oceanospirillales	Nitrincolaceae	NA	ASV_DNA_0003	GGTAATACGGAGGGTGCAAGCGTTAATCGGAATTACTGGGCGTAAAGCGCGCGTAGGTGGTTTGTTAAGTGGGATGTGAAAGCCCCGGGCTCAACCTGGGAATTGCATCCCAAACTGGCAAACTAGAGTACAAGAGAGGGGTGTGGAATTTCCTGTGTAGCGGTGAAATGCGTAGATATAGGAAGGAACATCAGTGGCGAAGGCGACGCCCTGGCTTGATACTGACACTGAGGTGCGAAAGCGTGGGGAGCAAACAGG	3362	4,304,958	1.53E+03	6673	9,658,696,156	2.32E+03	6855	1,216,547,171	2.15E+03	5039	7,865,080,852	6.91E+02	5360	1,385,335,091	8.79E+02	4336	1,010,911,126	2.99E+03	430	1,136,003,382	2.40E+02
Bacteria	Proteobacteria	Gammaproteobacteria	Oceanospirillales	Nitrincolaceae	NA	ASV_DNA_0011	GGTAATACGGAGGGTGCAAGCGTTAATCGGAATTACTGGGCGTAAAGCGCGCGTAGGTGGTTTGTTAAGTGGAATGTGAAAGCCCTGGGCTCAACCTAGGAATTGCATCCCAAACTGGCAAACTAGAGTACAAGAGAGGGGTGTGGAATTTCCTGTGTAGCGGTGAAATGCGTAGATATAGGAAGGAACATCAGTGGCGAAGGCGACGCCCTGGCTTGATACTGACACTGAGGTGCGAAAGCGTGGGGAGCAAACAGG	502	0.642798607	2.28E+02	322	0.466072256	1.12E+02	476	0.844750479	1.49E+02	313	0.488543423	4.29E+01	247	0.638391357	4.05E+01	3588	8,365,196,307	2.48E+03	3024	7,989,009,828	1.69E+03
Bacteria	Proteobacteria	Gammaproteobacteria	Oceanospirillales	Nitrincolaceae	NA	ASV_DNA_0103	GGTAATACGGAGGGTGCAAGCGTTAATCGGAATTACTGGGCGTAAAGCGCGCGTAGGTGGTTTGTTAAGTGGGATGTGAAAGCCCCGGGCTCAACCTGGGAATTGCACCCCAAACTGGCAAACTAGAGTACAAGAGAGGGGTGTGGAATTTCCTGTGTAGCGGTGAAATGCGTAGATATAGGAAGGAACATCAGTGGCGAAGGCGACGCCCTGGCTTGATACTGACACTGAGGTGCGAAAGCGTGGGGAGCAAACAGG	146	0.186949396	6.63E+01	0	0	0.00E+00	0	0	0.00E+00	131	0.20447025	1.80E+01	0	0	0.00E+00	178	0.414995803	1.23E+02	0	0	0.00E+00
Bacteria	Proteobacteria	Gammaproteobacteria	Oceanospirillales	Nitrincolaceae	NA	ASV_DNA_0120	GGTAATACGGAGGGTGCAAGCGTTAATCGGAATTACTGGGCGTAAAGCGCGCGTAGGTGGTTTGTTAAGTGGGATGTGAAAGCCCTGGGCTCAACCTAGGAATTGCATCCCAAACTGGCAAACTAGAGTACAAGAGAGGGGTGTGGAATTTCCTGTGTAGCGGTGAAATGCGTAGATATAGGAAGGAACATCAGTGGCGAAGGCGACGCCCTGGCTTGATACTGACACTGAGGTGCGAAAGCGTGGGGAGCAAACAGG	270	0.345728334	1.23E+02	0	0	0.00E+00	0	0	0.00E+00	229	0.357432728	3.14E+01	273	0.705590447	4.48E+01	0	0	0.00E+00	0	0	0.00E+00
Bacteria	Proteobacteria	Gammaproteobacteria	Oceanospirillales	Nitrincolaceae	NA	ASV_DNA_0484	GGTAATACGGAGGGTGCAAGCGTTAATCGGAATTACTGGGCGTAAAGCGCGCGTAGGTGGTTTGTTAAGTGGGATGTGAAATCCCCGGGCTCAACCTGGGAATTGCATCCCAAACTGGCAAACTAGAGTACAAGAGAGGGGTGTGGAATTTCCTGTGTAGCGGTGAAATGCGTAGATATAGGAAGGAACATCAGTGGCGAAGGCGACGCCCTGGCTTGATACTGACACTGAGGTGCGAAAGCGTGGGGAGCAAACAGG	0	0	0.00E+00	0	0	0.00E+00	0	0	0.00E+00	0	0	0.00E+00	0	0	0.00E+00	89	0.207497902	6.14E+01	72	0.19021452	4.02E+01
Bacteria	Proteobacteria	Gammaproteobacteria	Oceanospirillales	Nitrincolaceae	NA	ASV_DNA_1385	GGTAATACGGAGGGTGCAAGCGTTAATCGGAATTACTGGGCGTAAAGCGCGCGTAGGTGGATAATTAAGTCAGATGTGAAATCCCAGGGCTCAACCTTGGAACTGCATTTGATACTGGTAATCTTGAGTACAGTAGAGGGAGGTGGAATTTCAGGTGTAGCGGTGAAATGCGTAGATATCTGAAGGAACATCAGTGGCGAAGGCGGCCTCCTGGACTGATACTGACACTGAGGTGCGAAAGCGTGGGGAGCAAACAGG	9	0.011524278	4.08E+00	0	0	0.00E+00	0	0	0.00E+00	0	0	0.00E+00	0	0	0.00E+00	0	0	0.00E+00	0	0	0.00E+00
Bacteria	Proteobacteria	Gammaproteobacteria	Oceanospirillales	Nitrincolaceae	NA	ASV_DNA_1399	GGTAATACGGAGGGTGCAAGCGTTAATCGGAATTACTGGGCGTAAAGCGCGCGTAGGTGGATAATTAAGTCAGATGTGAAATCCCAGGGCTCAACCTTGGAACTGCATTTGATACTGGTTATCTTGAGTACAGTAGAGGGAGGTGGAATTTCAGGTGTAGCGGTGAAATGCGTAGATATCTGAAGGAACATCAGTGGCGAAGGCGGCCTCCTGGACTGATACTGACACTGAGGTGCGAAAGCGTGGGGAGCAAACAGG	0	0	0.00E+00	0	0	0.00E+00	0	0	0.00E+00	0	0	0.00E+00	0	0	0.00E+00	9	0.020982934	6.21E+00	0	0	0.00E+00
Bacteria	Proteobacteria	Gammaproteobacteria	Oceanospirillales	Oceanospirillaceae	Oceanospirillum	ASV_DNA_0914	GGTAATACGGAGGGTGCAAGCGTTAATCGGAATTACTGGGCGTAAAGCGCGCGTAGGCGGCTTGTTAAGCCAGATGTGAAAGCCCCGGGCTCAACCTGGGAACTGCATTTGGAACTGGCAAGCTAGAGTGTGTGAGAGGTGAGTGGAATTTCCTGTGTAGCGGTGAAATGCGTAGATATAGGAAGGAACATCAGTGGCGAAGGCGACTCACTGGCACAACACTGACGCTGAGGTGCGAAAGCGTGGGTAGCAAACGGG	30	0.038414259	1.36E+01	4	0.005789717	1.39E+00	0	0	0.00E+00	0	0	0.00E+00	0	0	0.00E+00	0	0	0.00E+00	0	0	0.00E+00
Bacteria	Proteobacteria	Gammaproteobacteria	Oceanospirillales	Oleiphilaceae	Oleiphilus	ASV_DNA_0469	GGTAATACGGAGGGTGCAAGCGTTAATCGGAATTACTGGGCGTAAAGCGCGCGTAGGCGGCTTGTTAAGCCAGATGTGAAAGCCCCGGGCTCAACCTGGGAACTGCATTTGGAACTGGCAGGCTAGAGTACAGTAGAGGGTGGTGGAATTTCCAGTGTAGCGGTGAAATGCGTAGAGATTGGAAGGAACATCAGTGGCGAAGGCGGCCACCTGGACTGATACTGACGCTGAGGTGCGAAAGCGTGGGGAGCAAACAGG	43	0.055060438	1.95E+01	7	0.010132006	2.43E+00	15	0.026620288	4.71E+00	40	0.062433664	5.48E+00	0	0	0.00E+00	16	0.037302994	1.10E+01	4	0.010567473	2.24E+00
Bacteria	Proteobacteria	Gammaproteobacteria	Oceanospirillales	P13-46	NA	ASV_DNA_0959	GGTAATACGGAGGGTGCAAGCGTTAATCGGAATTACTGGGCGTAAAGCGCGCGTAGGCGGTATTGTAAGTGGGATGTGAAAGCCCCGGGCTCAACCTGGGAACTGCATTCCAAACTGCAAAACTAGAGTATGGTAGAGGGAAGTGGAATTTCAGGTGTAGCGGTGAAATGCGTAGAGATCTGAAGGAACACCAGTGGCGAAGGCGACTTCCTGGACCAATACTGACGCTGAGGTGCGAAAGCGTGGGGAGCAAACAGG	20	0.025609506	9.08E+00	0	0	0.00E+00	0	0	0.00E+00	5	0.007804208	6.85E-01	0	0	0.00E+00	0	0	0.00E+00	0	0	0.00E+00
Bacteria	Proteobacteria	Gammaproteobacteria	Oceanospirillales	Pseudohongiellaceae	Pseudohongiella	ASV_DNA_0080	GGTAATACGGAGGGTGCAAGCGTTAATCGGAATTACTGGGCGTAAAGCGCGCGTAGGCGGTTCGGTAAGTTGGATGTGAAAGCCCAGGGCTCAACCTTGGAACTGCATTCAAAACTGCCAGGCTAGAGTACGGTAGAGGGGGGTAGAATTCCACGTGTAGCGGTGAAATGCGTAGAGATGTGGAGGAATACCAGTGGCGAAGGCGGCCCCCTGGATCGATACTGACGCTGAGGTGCGAAAGCGTGGGGAGCAAACAGG	236	0.302192174	1.07E+02	220	0.31843446	7.65E+01	169	0.299921914	5.31E+01	165	0.257538865	2.26E+01	49	0.126644439	8.04E+00	79	0.184183531	5.45E+01	21	0.055479235	1.17E+01
Bacteria	Proteobacteria	Gammaproteobacteria	Oceanospirillales	Pseudohongiellaceae	Pseudohongiella	ASV_DNA_0081	GGTAATACGGAGGGTGCAAGCGTTAATCGGAATTACTGGGCGTAAAGCGCGCGTAGGCGGTTTGTTAAGTCGGATGTGAAAGCCCTGGGCTCAACCTGGGAACTGCATTCGATACTGGCAGACTAGAGTACGGTAGAGGGGGGTAGAATTCCATGTGTAGCGGTGAAATGCGTAGAGATGTGGAGGAATACCAGTGGCGAAGGCGGCCCCCTGGATCGATACTGACGCTGAGGTGCGAAAGCGTGGGGAGCAAACAGG	444	0.568531039	2.02E+02	170	0.246062992	5.91E+01	113	0.200539505	3.55E+01	107	0.167010052	1.47E+01	168	0.434209506	2.76E+01	238	0.554882029	1.64E+02	165	0.435908274	9.22E+01
Bacteria	Proteobacteria	Gammaproteobacteria	Oceanospirillales	Pseudohongiellaceae	Pseudohongiella	ASV_DNA_0342	GGTAATACGGAGGGTGCAAGCGTTAATCGGAATTACTGGGCGTAAAGCGCGCGTAGGCGGTTTGTTAAGTGTGATGTGAAAGCCCAGGGCTCAACCTTGGAACTGCATCACATACTGGCAGACTAGAGTACGGTAGAGGGAGGTAGAATTCCACGTGTAGCGGTGAAATGCGTAGAGATGTGGAGGAATACCAGTGGCGAAGGCGGCCTCCTGGATCGATACTGACGCTGAGGTGCGAAAGCGTGGGGAGCAAACAGG	0	0	0.00E+00	13	0.018816582	4.52E+00	13	0.023070916	4.08E+00	40	0.062433664	5.48E+00	0	0	0.00E+00	0	0	0.00E+00	0	0	0.00E+00
Bacteria	Proteobacteria	Gammaproteobacteria	Oceanospirillales	Pseudohongiellaceae	Pseudohongiella	ASV_DNA_0355	GGTAATACGGAGGGTGCAAGCGTTAATCGGAATTACTGGGCGTAAAGCGCGCGTAGGCGGTTTGTTAAGTCGGATGTGAAAGCCCAGGGCTCAACCTTGGAACTGCATTCGATACTGGCAGACTAGAGTACGGTAGAGGGGGGTAGAATTCCATGTGTAGCGGTGAAATGCGTAGAGATGTGGAGGAATACCAGTGGCGAAGGCGGCCCCCTGGATCGATACTGACGCTGAGGTGCGAAAGCGTGGGGAGCAAACAGG	59	0.075548043	2.68E+01	0	0	0.00E+00	12	0.021296231	3.77E+00	0	0	0.00E+00	0	0	0.00E+00	18	0.041965868	1.24E+01	50	0.132093416	2.79E+01
Bacteria	Proteobacteria	Gammaproteobacteria	Oceanospirillales	Pseudohongiellaceae	Pseudohongiella	ASV_DNA_1156	GGTAATACGGAGGGTGCAAGCGTTAATCGGAATTACTGGGCGTAAAGCGCGCGTAGGCGGTTTGATAAGTGAGATGTGAAAGCCCAGGGCTTAACCTTGGAACTGCATCTCATACTGTCAGGCTAGAGTACGAGAGAGGGGGGTAGAATTCCTAGTGTAGCGGTGAAATGCGTAGATATTAGGAGGAATACCAGTGGCGAAGGCGGCCCCCTGGCTCGATACTGACGCTAAGGTGCGAAAGCGTGGGGAGCAAACAGG	0	0	0.00E+00	11	0.015921723	3.82E+00	0	0	0.00E+00	0	0	0.00E+00	0	0	0.00E+00	0	0	0.00E+00	0	0	0.00E+00
Bacteria	Proteobacteria	Gammaproteobacteria	Oceanospirillales	Pseudohongiellaceae	Pseudohongiella	ASV_DNA_1263	GGTAATACGGAGGGTGCAAGCGTTAATCGGAATTACTGGGCGTAAAGCGCGCGTAGGCGGTTTGATTAGTTGGATGTGAAAGCCCAGGGCTCAACCTTGGAACTGCATCCAAAACTGTCAGGCTAGAGTACGGTAGAGGGAGGTAGAATTCCATGTGTAGCGGTGAAATGCGTAGAGATGTGGAGGAATACCAGTGGCGAAGGCGGCCTCCTGGATCGATACTGACGCTGAGGTGCGAAAGCGTGGGGAGCAAACAGG	0	0	0.00E+00	4	0.005789717	1.39E+00	5	0.008873429	1.57E+00	0	0	0.00E+00	0	0	0.00E+00	0	0	0.00E+00	0	0	0.00E+00
Bacteria	Proteobacteria	Gammaproteobacteria	Oceanospirillales	Saccharospirillaceae	Litoribacillus	ASV_DNA_0537	GGTAATACGGAGGGTGCAAGCGTTAATCGGAATTACTGGGCGTAAAGCGCGCGTAGGTGGTTGTCTAAGCGAGATGTGAAAGCCCCGGGCTCAACCTGGGAACTGCATTTCGAACTGGGCAACTAGAGTACGAGAGAGGACAGTGGAATTTCCAGTGTAGCGGTGAAATGCGTAGAGATTGGAAGGAACACCAGTGGCGAAGGCGACTGTCTGGCTCGATACTGACACTGAGGTGCGAAAGCGTGGGTAGCAAACAGG	0	0	0.00E+00	3	0.004342288	1.04E+00	12	0.021296231	3.77E+00	28	0.043703565	3.84E+00	37	0.095629475	6.07E+00	6	0.013988623	4.14E+00	0	0	0.00E+00
Bacteria	Proteobacteria	Gammaproteobacteria	Oceanospirillales	Saccharospirillaceae	Oceanobacter	ASV_DNA_1320	GGTAATACGGAGGGTGCAAGCGTTAATCGGAATTACTGGGCGTAAAGCGCGCGTAGGCGGTTAGTTAAGCGAGATGTGAAAGCCCTGGGCTCAACCTGGGAACTGCATTTCGAACTGGCTGGCTAGAGTACAGAAGAGGGTGGTGGAATTTCCAGTGTAGCGGTGAAATGCGTAGAGATTGGAAGGAACATCAGTGGCGAAGGCGACCACCTGGTCTGATACTGACGCTGAGGTGCGAAAGCGTGGGGAGCAAACAGG	0	0	0.00E+00	0	0	0.00E+00	11	0.019521545	3.45E+00	0	0	0.00E+00	0	0	0.00E+00	0	0	0.00E+00	0	0	0.00E+00
Bacteria	Proteobacteria	Gammaproteobacteria	Oceanospirillales	Saccharospirillaceae	Oleispira	ASV_DNA_0023	GGTAATACTAAAGGTGCAAGCGTTAATCGGAATTACTGGGCGTAAAGCGCGCGTAGGTGGTTTGTTAAGTTGGATGTGAAAGCCCAGGGCTCAACCTTGGAACTGCATTCAAAACTGACTCACTAGAGTACGAGAGAGGTTAGTGGAATTTCCTGTGTAGCGGTGAAATGCGTAGAGATGGGAAGGAACACCAGTGGCGAAGGCGACTGACTGGCTCGATACTGACACTGAGGTGCGAAAGCGTGGGGAGCAAACGGG	841	1,076,879,738	3.82E+02	186	0.269221862	6.47E+01	86	0.152622986	2.70E+01	215	0.335580945	2.95E+01	87	0.224858494	1.43E+01	57	0.132891915	3.93E+01	277	0.731797527	1.55E+02
Bacteria	Proteobacteria	Gammaproteobacteria	Oceanospirillales	Saccharospirillaceae	Reinekea	ASV_DNA_0721	GGTAATACGGAGGGTGCAAGCGTTAATCGGAATTACTGGGCGTAAAGCGCGCGTAGGCGGTTGGTTAAGTTGGATGTGAAAGCCCTGGGCTCAACCTAGGAACTGCATACAAAACTGGCCAACTAGAGTACAGCAGAGGCAAGTGGAATTTCCAGTGTAGCGGTGAAATGCGTAGAGATTGGAAGGAACACCAGTGGCGAAGGCGACTTGCTGGGCTGATACTGACGCTGAGGTGCGAAAGCGTGGGGAGCAAACAGG	2	0.002560951	9.08E-01	0	0	0.00E+00	0	0	0.00E+00	0	0	0.00E+00	4	0.010338322	6.56E-01	0	0	0.00E+00	17	0.044911762	9.50E+00
Bacteria	Proteobacteria	Gammaproteobacteria	Oceanospirillales	Saccharospirillaceae	NA	ASV_DNA_0096	GGTAATACTAAAGGTGCAAGCGTTAATCGGAATTACTGGGCGTAAAGCGCGCGTAGGTGGTTTGTTAAGCGGAATGTGAAAGCCCAGGGCTCAACCTTGGAACTGCATTGCGAACTGGCAGGCTAGAGTACAATAGAGGGTAGTGGAATTTCCTGTGTAGCGGTGAAATGCGTAGAGATGGGAAGGAACACCAGTGGCGAAGGCGACTACCTGGATTGATACTGACACTGAGGTGCGAAAGCGTGGGGAGCAAACAGG	157	0.201034624	7.13E+01	144	0.208429829	5.01E+01	149	0.264428196	4.68E+01	367	0.572828869	5.03E+01	151	0.390271639	2.48E+01	26	0.060617365	1.79E+01	8	0.021134947	4.47E+00
Bacteria	Proteobacteria	Gammaproteobacteria	Oceanospirillales	Saccharospirillaceae	NA	ASV_DNA_0157	GGTAATACGGAGGGTCCGAGCGTTAATCGGAATTACTGGGCGTAAAGCGTACGTAGGTGGTTTGTTAAGTTGGATGTGAAAGCCCAGGGCTCAACCTTGGAACTGCATTCAAAACTGATGAACTCGAATATAGTAGAGGTAAGTGGAATTTCCTGTGTAGCGGTGAAATGCGTAGAGATAGGAAGGAACATCAGTGGCGAAGGCGACTTACTGGACTAATATTGACACTGAGGTACGAAAGCGTGGGTAGCAAACAGG	44	0.056340914	2.00E+01	148	0.214219546	5.14E+01	15	0.026620288	4.71E+00	673	1,050,446,401	9.23E+01	48	0.124059859	7.87E+00	0	0	0.00E+00	0	0	0.00E+00
Bacteria	Proteobacteria	Gammaproteobacteria	Oceanospirillales	Saccharospirillaceae	NA	ASV_DNA_0861	GGTAATACGGAGGGTGCAAGCGTTAATCGGAATTACTGGGCGTAAAGCGTACGTAGGTGGTTTGTTAAGTTGGATGTGAAAGCCCAGGGCTCAACCTTGGAACTGCATTCAAAACTGATGAACTAGAGTATGGTAGAGGTGAGTGGAATTTCCTGTGTAGCGGTGAAATGCGTAGAGATGGGAAGGAACATCAGTGGCGAAGGCGACTCACTGGACCAATACTGACACTGAGGTACGAAAGCGTGGGTAGCAAACGGG	0	0	0.00E+00	0	0	0.00E+00	0	0	0.00E+00	19	0.029655991	2.60E+00	0	0	0.00E+00	7	0.01632006	4.83E+00	0	0	0.00E+00
Bacteria	Proteobacteria	Gammaproteobacteria	OM182_clade	NA	NA	ASV_DNA_0075	GGTAATACGGAGGGATCAAACGTTAATCGGAATTACTGGGCGTAAAGCGTGCGTAGGTGGTTTATTAAGTGGGATGTGAAAGCCCCGGGCTTAACCTGGGAACTGCATTCCAAACTGGAAAACTAGAGTACGATAGAGGGGGGTAGAATTCAGAGTGTAGCGGTGAAATGCGTAGATATTCTGAGGAATACCGGTGGCGAAGGCGGCCCCCTGGATTGATACTGACACTGAGGTACGAAAGCGTGGGGAGCAAACAGG	29	0.037133784	1.32E+01	52	0.075266327	1.81E+01	36	0.063888692	1.13E+01	1719	268,308,672	2.36E+02	296	0.765035796	4.86E+01	83	0.193509279	5.73E+01	0	0	0.00E+00
Bacteria	Proteobacteria	Gammaproteobacteria	OM182_clade	NA	NA	ASV_DNA_0077	GGTAATACGGAGGGATCAAACGTTAATCGGAATTACTGGGCGTAAAGCGCGCGTAGGTGGTTTGTTAAGTGGGATGTGAAAGCCCTGGGCTTAACCTAGGAATTGCATTCCAAACTGACAGACTAGAGTACGATAGAGGGGGGTAGAATTCAGAGTGTAGCGGTGAAATGCGTAGATATTCTGAGGAATACCGGTGGCGAAGGCGGCCCCCTGGATTGATACTGACACTGAGGTGCGAAAGCGTGGGGAGCAAACAGG	0	0	0.00E+00	15	0.02171144	5.21E+00	13	0.023070916	4.08E+00	437	0.682087782	5.99E+01	1697	4,386,032,928	2.78E+02	23	0.053623053	1.59E+01	0	0	0.00E+00
Bacteria	Proteobacteria	Gammaproteobacteria	OM182_clade	NA	NA	ASV_DNA_0144	GGTAATACGGAGGGTGCAAACGTTAATCGGAATTACTGGGCGTAAAGCGCGCGTAGGTGGTTTGTTAAGTGGGATGTGAAAGCCCTAGGCTCAACCTAGGAATTGCATTCCAAACTGACAGACTAGAGTACGATAGAGGGAGGTAGAATTCAGAGTGTAGCGGTGAAATGCGTAGATATTCTGAGGAATACCGGTGGCGAAGGCGGCCTCCTGGATTGATACTGACACTGAGGTGCGAAAGCGTGGGGAGCAAACAGG	88	0.112681827	3.99E+01	109	0.157769801	3.79E+01	78	0.138425499	2.45E+01	106	0.16544921	1.45E+01	14	0.036184126	2.30E+00	36	0.083931736	2.48E+01	0	0	0.00E+00
Bacteria	Proteobacteria	Gammaproteobacteria	OM182_clade	NA	NA	ASV_DNA_0306	GGTAATACGGAGGGTACAAACGTTAATCGGAATTACTGGGCGTAAAGCGCGCGTAGGTGGTTCGTTAAGTGGGATGTGAAAGCCCTGGGCTTAACCTAGGAATTGCATTCCAAACTGACGAACTAGAGTACGATAGAGGGGGGTAGAATTCAGAGTGTAGCGGTGAAATGCGTAGATATTCTGAGGAATACCGGTGGCGAAGGCGGCCCCCTGGATTGATACTGACACTGAGGTGCGAAAGCGTGGGGAGCAAACAGG	42	0.053779963	1.91E+01	0	0	0.00E+00	0	0	0.00E+00	41	0.063994506	5.62E+00	65	0.167997726	1.07E+01	151	0.352047002	1.04E+02	26	0.068688577	1.45E+01
Bacteria	Proteobacteria	Gammaproteobacteria	OM182_clade	NA	NA	ASV_DNA_0412	GGTAATACGGAGGGATCAAACGTTAATCGGAATTACTGGGCGTAAAGCGCGCGTAGGTGGTTTTTTAAGTGGGATGTGAAAGCCCCGGGCTTAACCTGGGAACTGCATTCCAAACTGGAGAACTAGAGTACGATAGAGGGGGGTAGAATTCAGAGTGTAGCGGTGAAATGCGTAGATATTCTGAGGAATACCGGTGGCGAAGGCGGCCCCCTGGATTGATACTGACACTGAGGTGCGAAAGCGTGGGGAGCAAACAGG	19	0.024329031	8.62E+00	22	0.031843446	7.65E+00	0	0	0.00E+00	0	0	0.00E+00	0	0	0.00E+00	51	0.118903292	3.52E+01	74	0.195498256	4.14E+01
Bacteria	Proteobacteria	Gammaproteobacteria	OM182_clade	NA	NA	ASV_DNA_0419	GGTAATACGGAGGGTACAAACGTTAATCGGAATTACTGGGCGTAAAGCGCGCGTAGGTGGTTTATTAAGTGGGATGTGAAAGCCCTGGGCTTAACCTAGGAACTGCATTCCAAACTGATAGACTAGAGTACGATAGAGGGGGGTAGAATTCAGAGTGTAGCGGTGAAATGCGTAGATATTCTGAGGAATACCGGTGGCGAAGGCGGCCCCCTGGATTGATACTGACACTGAGGCGCGAAAGCGTGGGGAGCAAACAGG	40	0.051219012	1.82E+01	0	0	0.00E+00	0	0	0.00E+00	0	0	0.00E+00	0	0	0.00E+00	145	0.338058379	1.00E+02	6	0.01585121	3.35E+00
Bacteria	Proteobacteria	Gammaproteobacteria	OM182_clade	NA	NA	ASV_DNA_0450	GGTAATACGGAGGGATCGAACGTTAATCGGAATTACTGGGCGTAAAGCGCGCGTAGGTGGTTTGTTAAGTGGGATGTGAAAGCCCCGGGCTCAACCTGGGAACTGCATTCCAAACTGACAAACTAGAGTACGATAGAGGGGGGTAGAATTCAGAGTGTAGCGGTGAAATGCGTAGATATTCTGAGGAATACCGGTGGCGAAGGCGGCCCCCTGGATTGATACTGACACTGAGGTGCGAAAGCGTGGGGAGCAAACAGG	10	0.012804753	4.54E+00	25	0.036185734	8.69E+00	10	0.017746859	3.14E+00	0	0	0.00E+00	0	0	0.00E+00	9	0.020982934	6.21E+00	9	0.023776815	5.03E+00
Bacteria	Proteobacteria	Gammaproteobacteria	OM182_clade	NA	NA	ASV_DNA_0462	GGTAATACGGAGGGTACGAACGTTAATCGGAATTACTGGGCGTAAAGCGCGCGTAGGTGGTTTGTTAAGTGGGATGTGAAAGCCCTGGGCTCAACCTGGGAACTGCATTCCAAACTGACGAACTAGAGTACGGTAGAGGGGGGTAGAATTCAGAGTGTAGCGGTGAAATGCGTAGATATTCTGAGGAATACCAGTGGCGAAGGCGGCCCCCTGGATTGATACTGACACTGATGAGCGAAAGCGTGGGGAGCAAACAGG	14	0.017926654	6.35E+00	23	0.033290875	7.99E+00	24	0.042592461	7.54E+00	18	0.028095149	2.47E+00	0	0	0.00E+00	0	0	0.00E+00	0	0	0.00E+00
Bacteria	Proteobacteria	Gammaproteobacteria	OM182_clade	NA	NA	ASV_DNA_0475	GGTAATACGGAGGGTACGAACGTTAATCGGAATTACTGGGCGTAAAGCGCGCGTAGGTGGTTTGTTAAGTGGGATGTGAAAGCCCTGGGCTCAACCTGGGAACTGCATTCCAAACTGACAAACTAGAGTACGGTAGAGGGGGGTAGAATTCAGAGTGTAGCGGTGAAATGCGTAGATATTCTGAGGAATACCAGTGGCGAAGGCGGCCCCCTGGATTGATACTGACACTGAGGAGCGAAAGCGTGGGGAGCAAACAGG	0	0	0.00E+00	30	0.043422881	1.04E+01	0	0	0.00E+00	0	0	0.00E+00	0	0	0.00E+00	0	0	0.00E+00	0	0	0.00E+00
Bacteria	Proteobacteria	Gammaproteobacteria	OM182_clade	NA	NA	ASV_DNA_0662	GGTAATACGGAGGGTCCGAACGTTAATCGGAATTACTGGGCGTAAAGCGCGCGTAGGTGGTTTGTTAAGTGGGATGTGAAAGCCCCGGGCTCAACCTGGGAATTGCATTCCAAACTGATGAACTAGAGTACGATAGAGGGGGGTAGAATTCAGAGTGTAGCGGTGAAATGCGTAGATATTCTGAGGAATACCGGTGGCGAAGGCGGCCCCCTGGATTGATACTGACACTGAGGTGCGAAAGCGTGGGGAGCAAACAGG	16	0.020487605	7.26E+00	0	0	0.00E+00	0	0	0.00E+00	0	0	0.00E+00	9	0.023261224	1.48E+00	52	0.121234729	3.59E+01	0	0	0.00E+00
Bacteria	Proteobacteria	Gammaproteobacteria	OM182_clade	NA	NA	ASV_DNA_0881	GGTAATACGGAGGGTGCAAACGTTAATCGGAATTACTGGGCGTAAAGCGCGCGTAGGTGGTTTGTTAAGTGGGATGTGAAAGCCCTAGGCTCAACCTAGGAATTGCATTCCAAACTAACAGACTAGAGTACGATAGAGGGAGGTAGAATTCAGAGTGTAGCGGTGAAATGCGTAGATATTCTGAGGAATACCGGTGGCGAAGGCGGCCTCCTGGATTGATACTGACACTGAGGTGCGAAAGCGTGGGGAGCAAACAGG	0	0	0.00E+00	38	0.055002316	1.32E+01	0	0	0.00E+00	0	0	0.00E+00	0	0	0.00E+00	0	0	0.00E+00	0	0	0.00E+00
Bacteria	Proteobacteria	Gammaproteobacteria	OM182_clade	NA	NA	ASV_DNA_0951	GGTAATACGGAGGGTCCGAACGTTAATCGGAATTACTGGGCGTAAAGCGCGCGTAGGTGGTTTGTTAAGTGGGATGTGAAAGCCCTGGGCTTAACCTAGGAATTGCATTCCAAACTGATGAACTAGAGTACGATAGAGGGGGGTAGAATTCAGAGTGTAGCGGTGAAATGCGTAGATATTCTGAGGAATACCGGTGGCGAAGGCGGCCCCCTGGATTGATACTGACACTGAGGTGCGAAAGCGTGGGGAGCAAACAGG	0	0	0.00E+00	0	0	0.00E+00	0	0	0.00E+00	0	0	0.00E+00	0	0	0.00E+00	20	0.046628742	1.38E+01	0	0	0.00E+00
Bacteria	Proteobacteria	Gammaproteobacteria	Piscirickettsiales	Piscirickettsiaceae	Candidatus_Endoecteinascidia	ASV_DNA_1014	GGTAATACAGAGGGTGCAAGCGTTAATCGGAATTACTGGGCGTAAAGCGTCCGTAGGTCGTTATTTAAGTCAGATGTGAAAGCCCTGGGCTCAACCTAGGAACTGCATCTGATACTGGATAACTGGAGTACAGTAGAGGGAAGAGGAATTTCTGGTGTAGCAGTGAAATGCGTAGATATCAGAAGGAACATCGGTGGCGAAGGCGTCTTCCTGGACTGATACTGACACTGAGGGACGAAAGCGTGGGTAGCAAACAGG	0	0	0.00E+00	0	0	0.00E+00	0	0	0.00E+00	9	0.014047574	1.23E+00	0	0	0.00E+00	0	0	0.00E+00	0	0	0.00E+00
Bacteria	Proteobacteria	Gammaproteobacteria	Pseudomonadales	Moraxellaceae	Acinetobacter	ASV_DNA_0640	GGTAATACAGAGGGTGCGAGCGTTAATCGGATTTACTGGGCGTAAAGCGTGCGTAGGCGGCTTTTTAAGTCGGATGTGAAATCCCCGAGCTTAACTTGGGAATTGCATTCGATACTGGGAAGCTAGAGTATGGGAGAGGATGGTAGAATTCCAGGTGTAGCGGTGAAATGCGTAGAGATCTGGAGGAATACCGATGGCGAAGGCAGCCATCTGGCCTAATACTGACGCTGAGGTACGAAAGCATGGGGAGCAAACAGG	0	0	0.00E+00	27	0.039080593	9.38E+00	0	0	0.00E+00	0	0	0.00E+00	0	0	0.00E+00	0	0	0.00E+00	0	0	0.00E+00
Bacteria	Proteobacteria	Gammaproteobacteria	Pseudomonadales	Moraxellaceae	Acinetobacter	ASV_DNA_0660	GGTAATACAGAGGGTGCAAGCGTTAATCGGATTTACTGGGCGTAAAGCGCGCGTAGGTGGCCAATTAAGTCAAATGTGAAATCCCCGAGCTTAACTTGGGAATTGCATTCGATACTGGTTGGCTAGAGTATGGGAGAGGATGGTAGAATTCCAGGTGTAGCGGTGAAATGCGTAGAGATCTGGAGGAATACCGATGGCGAAGGCAGCCATCTGGCCTAATACTGACACTGAGGTGCGAAAGCATGGGGAGCAAACAGG	0	0	0.00E+00	0	0	0.00E+00	14	0.024845602	4.40E+00	6	0.00936505	8.22E-01	0	0	0.00E+00	0	0	0.00E+00	0	0	0.00E+00
Bacteria	Proteobacteria	Gammaproteobacteria	Pseudomonadales	Moraxellaceae	Acinetobacter	ASV_DNA_0779	GGTAATACAGAGGGTGCGAGCGTTAATCGGATTTACTGGGCGTAAAGCGTGCGTAGGCGGCTGATTAAGTCGGATGTGAAATCCCTGAGCTTAACTTAGGAATTGCATTCGATACTGGTCAGCTAGAGTATGGGAGAGGATGGTAGAATTCCAGGTGTAGCGGTGAAATGCGTAGAGATCTGGAGGAATACCGATGGCGAAGGCAGCCATCTGGCCTAATACTGACGCTGAGGTACGAAAGCATGGGGAGCAAACAGG	11	0.014085228	4.99E+00	0	0	0.00E+00	0	0	0.00E+00	0	0	0.00E+00	0	0	0.00E+00	0	0	0.00E+00	0	0	0.00E+00
Bacteria	Proteobacteria	Gammaproteobacteria	Pseudomonadales	Moraxellaceae	Psychrobacter	ASV_DNA_0632	GGTAATACAGAGGGTGCAAGCGTTAATCGGAATTACTGGGCGTAAAGCGAGCGTAGGTGGCTTGATAAGTCAGATGTGAAATCCCCGGGCTTAACCTGGGAACTGCATCTGAAACTGTTAGGCTAGAGTAGGTGAGAGGGAAGTAGAATTTCAGGTGTAGCGGTGAAATGCGTAGAGATCTGAAGGAATACCGATGGCGAAGGCAGCTTCCTGGCATCATACTGACACTGAGGCTCGAAAGCGTGGGTAGCAAACAGG	7	0.008963327	3.18E+00	0	0	0.00E+00	0	0	0.00E+00	0	0	0.00E+00	0	0	0.00E+00	0	0	0.00E+00	0	0	0.00E+00
Bacteria	Proteobacteria	Gammaproteobacteria	Pseudomonadales	Moraxellaceae	Psychrobacter	ASV_DNA_1565	GGTAATACAGAGGGTGCAAGCGTTAATCGGAATTACTGGGCGTAAAGCGAGCGTAGGTGGCTTGATAAGTCAGATGTGAAATCCCCGGGCTTAACCTGGGAACTGCATCTGAAACTGTTAGGCTAGAGTAGGTGAGAGGAAGGTAGAATTCCAGGTGTAGCGGTGAAATGCGTAGAGATCTGGAGGAATACCGATGGCGAAGGCAGCCTTCTGGCATCATACTGACACTGAGGCTCGAAAGCGTGGGTAGCAAACAGG	0	0	0.00E+00	0	0	0.00E+00	0	0	0.00E+00	6	0.00936505	8.22E-01	0	0	0.00E+00	0	0	0.00E+00	0	0	0.00E+00
Bacteria	Proteobacteria	Gammaproteobacteria	Pseudomonadales	Moraxellaceae	Psychrobacter	ASV_DNA_1700	GGTAATACAGAGGGTGCAAGCGTTAATCGGAATTACTGGGCGTAAAGGGAGCATAGGTGGCTCGATAAGTCAGATGTGAAATCCCCGGGCTCAACCTGGGAACTGCATCTGATACTGTTGAGCTAGAGTATGTGAGAGGAAGGTAGAATTCCAGGTGTAGCGGTGAAATGCGTAGAGATCTGGAGGAATACCGATGGCGAAGGCAGCCTTCTGGCATAATACTGACACTGAGGCTCGAAAGCGTGGGTAGCAAACAGG	0	0	0.00E+00	0	0	0.00E+00	0	0	0.00E+00	0	0	0.00E+00	0	0	0.00E+00	0	0	0.00E+00	4	0.010567473	2.24E+00
Bacteria	Proteobacteria	Gammaproteobacteria	Pseudomonadales	Pseudomonadaceae	Pseudomonas	ASV_DNA_0615	GGTAATACAGAGGGTGCAAGCGTTAATCGGAATTACTGGGCGTAAAGCGCGCGTAGGTGGTTTGTTAAGTTGGATGTGAAAGCCCCGGGCTCAACCTGGGAACTGCATCCAAAACTGGCAAGCTAGAGTACGGTAGAGGGTGGTGGAATTTCCTGTGTAGCGGTGAAATGCGTAGATATAGGAAGGAACACCAGTGGCGAAGGCGACCACCTGGACTGATACTGACACTGAGGTGCGAAAGCGTGGGGAGCAAACAGG	0	0	0.00E+00	14	0.020264011	4.87E+00	0	0	0.00E+00	0	0	0.00E+00	0	0	0.00E+00	0	0	0.00E+00	0	0	0.00E+00
Bacteria	Proteobacteria	Gammaproteobacteria	Pseudomonadales	Pseudomonadaceae	Pseudomonas	ASV_DNA_0944	GGTAATACAGAGGGTGCAAGCGTTAATCGGAATTACTGGGCGTAAAGCGCGCGTAGGTGGTTCGTTAAGTTGGATGTGAAATCCCCGGGCTCAACCTGGGAACTGCATTCAAAACTGTCGAGCTAGAGTATGGTAGAGGGTGGTGGAATTTCCTGTGTAGCGGTGAAATGCGTAGATATAGGAAGGAACACCAGTGGCGAAGGCGACCACCTGGACTGATACTGACACTGAGGTGCGAAAGCGTGGGGAGCAAACAGG	0	0	0.00E+00	0	0	0.00E+00	0	0	0.00E+00	9	0.014047574	1.23E+00	21	0.054276188	3.44E+00	0	0	0.00E+00	0	0	0.00E+00
Bacteria	Proteobacteria	Gammaproteobacteria	Pseudomonadales	Pseudomonadaceae	Pseudomonas	ASV_DNA_1452	GGTAATACGAAGGGTGCAAGCGTTAATCGGAATTACTGGGCGTAAAGCGCGCGTAGGTGGCTTGATAAGTTGGATGTGAAATCCCCGGGCTCAACCTGGGAACTGCATCCAAAACTGTCTGGCTAGAGTGCGGTAGAGGGTAGTGGAATTTCCAGTGTAGCGGTGAAATGCGTAGATATTGGAAGGAACACCAGTGGCGAAGGCGACTACCTGGACTGACACTGACACTGAGGTGCGAAAGCGTGGGGAGCAAACAGG	0	0	0.00E+00	0	0	0.00E+00	0	0	0.00E+00	8	0.012486733	1.10E+00	0	0	0.00E+00	0	0	0.00E+00	0	0	0.00E+00
Bacteria	Proteobacteria	Gammaproteobacteria	Pseudomonadales	Pseudomonadaceae	Pseudomonas	ASV_DNA_1494	GGTAATACAGAGGGTGCAAGCGTTAATCGGAATTACTGGGCGTAAAGCGCGCGTAGGTGGTTTGTTAAGTTGAATGTGAAATCCCCGGGCTCAACCTGGGAACTGCATCCAAAACTGGCAAGCTAGAGTATGGTAGAGGGTAGTGGAATTTCCTGTGTAGCGGTGAAATGCGTAGATATAGGAAGGAACACCAGTGGCGAAGGCGACTACCTGGACTGATACTGACACTGAGGTGCGAAAGCGTGGGGAGCAAACAGG	7	0.008963327	3.18E+00	0	0	0.00E+00	0	0	0.00E+00	0	0	0.00E+00	0	0	0.00E+00	0	0	0.00E+00	0	0	0.00E+00
Bacteria	Proteobacteria	Gammaproteobacteria	SAR86_clade	NA	NA	ASV_DNA_0026	GGTAATACGGAAGGTCCAAGCGTTAATCGGAATTACTGGGCGTAAAGCGCGCGTAGGTGGTTTATTAAGTTGGGTGTGAAATCCCCGGGCTCAACCTGGGAACTGCATCCAAAACTGATTCACTAGAGTACGATAGAGGGAGGTAGAATTCACAGTGTAGCGGTGGAATGCGTAGATATTGTGAAGAATACCAATGGCGAAGGCAGCCTCCTGGATCTGTACTGACACTGAGGTGCGAAAGCGTGGGTAGCGAACAGG	531	0.679932391	2.41E+02	636	0.920565076	2.21E+02	394	0.699226237	1.24E+02	305	0.47605669	4.18E+01	25	0.06461451	4.10E+00	241	0.561876341	1.66E+02	89	0.235126281	4.97E+01
Bacteria	Proteobacteria	Gammaproteobacteria	SAR86_clade	NA	NA	ASV_DNA_0086	GGTAATACGGAGGGTCCAAGCGTTAATCGGAATTACTGGGCGTAAAGCGCGCGTAGGCGGTTTAATAAGTTGTATGTGAAAGCCCTGGGCTCAACCTAGGAACTGCATACAAAACTATTAAGCTTGAGGACGAGAGAGGAGAGTAGAATTTCAGGTGTAGCGGTGAAATGCGTAGATATCTGAAGGAATACCAATGGCGAAGGCAGCTCTCTGGCTCGTTTCTGACGCTAAGGTGCGAAAGCGTGGGTAGCAAACAGG	152	0.194632247	6.90E+01	216	0.312644743	7.51E+01	86	0.152622986	2.70E+01	218	0.34026347	2.99E+01	19	0.049107027	3.12E+00	0	0	0.00E+00	12	0.03170242	6.71E+00
Bacteria	Proteobacteria	Gammaproteobacteria	SAR86_clade	NA	NA	ASV_DNA_0089	GGTAATACGGAAGGTGCAAGCGTTAATCGGAATTACTGGGCGTAAAGCGCGCGTAGGTGGTTTGTTAAGTTGGATGTGAAAGCCCTGGGCTCAACCTAGGAACTGCATCCAAAACTGACTGACTAGAGTACGATAGAGGGAGGTAGAATTCATAGTGTAGCGGTGGAATGCGTAGATATTATGAAGAATACCAGTGGCGAAGGCGGCCTCCTGGATCTGTACTGACACTGAGGTGCGAAAGCGTGGGTAGCGAACAGG	276	0.353411186	1.25E+02	263	0.380673923	9.14E+01	147	0.260878824	4.62E+01	123	0.191983518	1.69E+01	17	0.043937867	2.79E+00	35	0.081600298	2.42E+01	0	0	0.00E+00
Bacteria	Proteobacteria	Gammaproteobacteria	SAR86_clade	NA	NA	ASV_DNA_0099	GGTAATACGGAAGGTGCAAGCGTTAATCGGAATTACTGGGCGTAAAGCGCGCGTAGGTGGTTTGTTAAGTTGGATGTGAAAGCCCTGGGCTCAACCTAGGAACTGCATCCAAAACTAACTCACTAGAGTACGATAGAGGGAGGTAGAATTCATAGTGTAGCGGTGGAATGCGTAGATATTATGAAGAATACCAGTGGCGAAGGCGGCCTCCTGGATCTGTACTGACACTGAGGTGCGAAAGCGTGGGTAGCGAACAGG	139	0.177986068	6.31E+01	248	0.358962483	8.62E+01	168	0.298147228	5.27E+01	76	0.118623962	1.04E+01	0	0	0.00E+00	87	0.202835028	6.00E+01	36	0.09510726	2.01E+01
Bacteria	Proteobacteria	Gammaproteobacteria	SAR86_clade	NA	NA	ASV_DNA_0161	GGTAATACGGAGGGTCCAAGCGTTAATCGGAATTACTGGGCGTAAAGCGCGCGTAGGCGGTTTAATAAGTTGTATGTGAAAGCCCTGGGCTCAACCTAGGAACTGCATGCAAAACTATTAAGCTTGAGGACGAGAGAGGAGAGTAGAATTTCAGGTGTAGCGGTGAAATGCGTAGATATCTGAAGGAATACCAATGGCGAAGGCAGCTCTCTGGCTCGTTTCTGACGCTAAGGTGCGAAAGCGTGGGTAGCAAACAGG	79	0.10115755	3.59E+01	144	0.208429829	5.01E+01	71	0.126002698	2.23E+01	103	0.160766685	1.41E+01	0	0	0.00E+00	0	0	0.00E+00	0	0	0.00E+00
Bacteria	Proteobacteria	Gammaproteobacteria	SAR86_clade	NA	NA	ASV_DNA_0288	GGTAATACGAAGGGTCCAAGCGTTAATCGGAATTACTGGGCGTAAAGCGCGCGTAGGCGGTTTAAAAAGTTGTATGTGAAAGCCCCGGGCTCAACCTGGGAACTGCATCCAAAACTATTAAGCTAGAGAACGAGAGAGGAGAGTAGAATTTCAGGTGTAGCGGTGAAATGCGTAGATATCTGAAGGAATACCAATGGCGAAGGCAGCTCTCTGGCTCGTTTCTGACGCTAAGGTGCGAAAGCGTGGGTAGCAAACAGG	45	0.057621389	2.04E+01	60	0.086845762	2.09E+01	31	0.055015262	9.73E+00	14	0.021851782	1.92E+00	0	0	0.00E+00	0	0	0.00E+00	0	0	0.00E+00
Bacteria	Proteobacteria	Gammaproteobacteria	SAR86_clade	NA	NA	ASV_DNA_0330	GGTAATACGGAAGGTCCAAGCGTTAATCGGAATTACTGGGCGTAAAGCGCGCGTAGGTGGTTTATTAAGTTGGATGTGAAATCCCCGGGCTCAACCTGGGAACTGCATCCAAAACTGATTCACTAGAGTACGATAGAGGGAGGTAGAATTCACAGTGTAGCGGTGGAATGCGTAGATATTGTGAAGAATACCAATGGCGAAGGCAGCCTCCTGGATCTGTACTGACACTGAGGTGCGAAAGCGTGGGTAGCGAACAGG	65	0.083230895	2.95E+01	0	0	0.00E+00	0	0	0.00E+00	0	0	0.00E+00	0	0	0.00E+00	42	0.097920358	2.90E+01	0	0	0.00E+00
Bacteria	Proteobacteria	Gammaproteobacteria	SAR86_clade	NA	NA	ASV_DNA_0502	GGTAATACGGAGGGTCCAAGCGTTAATCGGAATTACTGGGCGTAAAGCGCGCGTAGGCGGTTTAATAAGTTGTATGTGAAAGCCCCGGGCTCAACCTGGGAACTGCATGCAAAACTGTTAAGCTAGAGGACGAGAGAGGAGAGTAGAATTTCAGGTGTAGCGGTGAAATGCGTAGATATCTGAAGGAATACCAATGGCGAAGGCAGCTCTCTGGCTCGTTTCTGACGCTAAGGTGCGAAAGCGTGGGTAGCAAACAGG	22	0.028170457	9.98E+00	26	0.037633164	9.04E+00	12	0.021296231	3.77E+00	0	0	0.00E+00	0	0	0.00E+00	0	0	0.00E+00	0	0	0.00E+00
Bacteria	Proteobacteria	Gammaproteobacteria	SAR86_clade	NA	NA	ASV_DNA_0536	GGTAATACGGAGGGTCCAAGCGTTAATCGGAATTACTGGGCGTAAAGCGCGCGTAGGCGGTTTAATAAGTTGTATGTGAAAGCCCTGGGCTCAACCTAGGAACTGCATGCAAAACTATTAGACTAGAGTACGAGAGAGGAGAGTAGAATTTCAGGTGTAGCGGTGAAATGCGTAGATATCTGAAGGAATACCAATGGCGAAGGCAGCTCTCTGGCTCGTTTCTGACGCTAAGGTGCGAAAGCGTGGGTAGCAAACAGG	7	0.008963327	3.18E+00	34	0.049212598	1.18E+01	9	0.015972173	2.83E+00	0	0	0.00E+00	0	0	0.00E+00	0	0	0.00E+00	0	0	0.00E+00
Bacteria	Proteobacteria	Gammaproteobacteria	SAR86_clade	NA	NA	ASV_DNA_0795	GGTAATACGGAGGGTCCAAGCGTTAATCGGAATTACTGGGCGTAAAGCGCGCGTAGGCGGTTTAATAAGTTGTATGTGAAAGCCCTGGGCTCAACCTAGGAACTGCATACAAAACTATTAAGCTTGAGGACGAGAGAGGAGAGTAGAATTTCAGGTGTAGCGGTGAAATGCGTAGATATCTGAAGGAATACCAATGGCGAAGGCAGCTCTCTGGCTCGTTTCTGACGCTGAGGTGCGAAAGCGTGGGTAGCAAACAGG	0	0	0.00E+00	0	0	0.00E+00	0	0	0.00E+00	0	0	0.00E+00	0	0	0.00E+00	49	0.114240418	3.38E+01	0	0	0.00E+00
Bacteria	Proteobacteria	Gammaproteobacteria	SAR86_clade	NA	NA	ASV_DNA_0898	GGTAATACGGAAGGTCCAAGCGTTAATCGGAATTACTGGGCGTAAAGCGCGCGTAGGTGGTTTATTAAGTTGGATGTGAAAGCCCCGGGCTCAACCTGGGAACTGCATCCAAAACTAATTCACTAGAGTACGATAGAGGGAGGTAGAATTCACAGTGTAGCGGTGGAATGCGTAGATATTGTGAAGAATACCAATGGCGAAGGCAGCCTCCTGGATCTGTACTGACACTGAGGTGCGAAAGCGTGGGTAGCGAACAGG	0	0	0.00E+00	22	0.031843446	7.65E+00	0	0	0.00E+00	0	0	0.00E+00	0	0	0.00E+00	0	0	0.00E+00	0	0	0.00E+00
Bacteria	Proteobacteria	Gammaproteobacteria	SAR86_clade	NA	NA	ASV_DNA_0961	GGTAATACGGAAGGTCCAAGCGTTAATCGGAATTACTGGGCGTAAAGCGCGCGTAGGTGGTTTATTAAGTTGGATGTGAAATCCCCGGGCTCAACCTGGGAACTGCATCCAAAACTAATTCACTAGAGTACGATAGAGGGAGGTAGAATTCACAGTGTAGCGGTGGAATGCGTAGATATTGTGAAGAATACCAATGGCGAAGGCAGCCTCCTGGATCTGTACTGACACTGAGGTGCGAAAGCGTGGGTAGCGAACAGG	0	0	0.00E+00	0	0	0.00E+00	0	0	0.00E+00	0	0	0.00E+00	0	0	0.00E+00	29	0.067611676	2.00E+01	0	0	0.00E+00
Bacteria	Proteobacteria	Gammaproteobacteria	SAR86_clade	NA	NA	ASV_DNA_0981	GGTAATACGGAGGGTCCAAGCGTTAATCGGAATTACTGGGCGTAAAGCGCGCGTAGGCGGTTTAGCAAGTTGTATGTGAAAGCCCTGGGCTCAACCTAGGAACTGCATCCAAAACTACTAAGCTAGAGTACGAGAGAGGAGAGTAGAATTTCTGGTGTAGCGGTGAAATGCGTAGATATCAGAAGGAATACCAATGGCGAAGGCAGCTCTCTGGCTCGTAACTGACGCTGAGGTGCGAAAGCGTGGGTAGCAAACAGG	0	0	0.00E+00	0	0	0.00E+00	0	0	0.00E+00	0	0	0.00E+00	0	0	0.00E+00	10	0.023314371	6.90E+00	0	0	0.00E+00
Bacteria	Proteobacteria	Gammaproteobacteria	SS1-B-07-19	NA	NA	ASV_DNA_0385	GGTAATACGGAGGGTGCGAGCGTTAATCGGAATTACTGGGCGTAAAGGGTGCGTAGGCGGCACGGTCAGTCGGATGTGAAAGCCCAGGGCTTAACCCTGGAATTGCATTCGATACTGCCGAGCTAGAGTATGTTAGAGGAAAGTGGAATTCCCGGTGTAGCGGTGAAATGCGTAGATATCGGGAGGAACATCAGTGGCGAAGGCGACTTTCTGGATCAATACTGACGCTGAGGTACGAAAGCGTGGGGAGCAAACAGG	18	0.023048556	8.17E+00	16	0.02315887	5.56E+00	11	0.019521545	3.45E+00	17	0.026534307	2.33E+00	0	0	0.00E+00	10	0.023314371	6.90E+00	0	0	0.00E+00
Bacteria	Proteobacteria	Gammaproteobacteria	Steroidobacterales	Woeseiaceae	Woeseia	ASV_DNA_0171	GGTAATACGGAGGGTCCAAGCGTTAATCGGAATTACTGGGCGTAAAGCGCGCGTAGGCGGTTAAGTAAGTCGGATGTGAAAGCCCAGGGCTCAACCCTGGAATTGCATTCGATACTGCTTGACTAGAGTATGGTAGAGGGAAGTGGAATTTCAAGTGTAGCGGTGAAATGCGTAGATATTTGAAGGAACACCAGTGGCGAAGGCGACTTCCTGGGCCAATACTGACGCTGAGGTGCGAAAGCGTGGGGAGCGAACAGG	59	0.075548043	2.68E+01	99	0.143295507	3.44E+01	67	0.118903954	2.10E+01	45	0.070237872	6.17E+00	8	0.020676643	1.31E+00	10	0.023314371	6.90E+00	0	0	0.00E+00
Bacteria	Proteobacteria	Gammaproteobacteria	Steroidobacterales	Woeseiaceae	Woeseia	ASV_DNA_0341	GGTAATACGGAGGGAGCGAGCGTTAATCGGAATTACTGGGCGTAAAGCGCGCGTAGGCGGCTTTGTCAGTCGGATGTGAAAGCCCTGGGCTCAACCTGGGAATTGCATTCGATACTGCAGAGCTAGAGTATGGTAGAGGGAAGTGGAATTTCCGGTGTAGCGGTGAAATGCGTAGATATCGGAAGGAACACCAGTGGCGAAGGCGACTTCCTGGGCCAATACTGACGCTGAGGTGCGAAAGCGTGGGGAGCAAACAGG	25	0.032011883	1.13E+01	49	0.070924039	1.70E+01	17	0.03016966	5.34E+00	14	0.021851782	1.92E+00	0	0	0.00E+00	0	0	0.00E+00	0	0	0.00E+00
Bacteria	Proteobacteria	Gammaproteobacteria	Steroidobacterales	Woeseiaceae	Woeseia	ASV_DNA_0416	GGTAATACGGAGGGTACGAGCGTTAATCGGAATGACTGGGCGTAAAGCGAGCGCAGGCGGTCTGATCAGTCGGATGTGAAAGCCCCGGGCTTAACCTGGGAATTGCATTCGATACTGTCAGACTAGAGTATGGGAGAGGGAAGTGGAATTTCTAGTGTAGCGGTGAAATGCGTAGATATTAGAAGGAACACCAGTGGCGAAGGCGGCTTCCTGGCCCAATACTGACGCTCAGGCTCGAAAGCGTGGGGAGCGAACAGG	49	0.06274329	2.22E+01	30	0.043422881	1.04E+01	16	0.028394974	5.02E+00	22	0.034338515	3.02E+00	0	0	0.00E+00	0	0	0.00E+00	0	0	0.00E+00
Bacteria	Proteobacteria	Gammaproteobacteria	Steroidobacterales	Woeseiaceae	Woeseia	ASV_DNA_0626	GGTAATACGGAGGGAGCGAGCGTTAATCGGAATTACTGGGCGTAAAGCGCGCGTAGGCGGCTTTGTAAGTCGGATGTGAAAGCCCAGGGCTCAACCCTGGAATTGCATTCGATACTGCATGGCTAGAGTATGGTAGAGGGAAGTGGAATTTCCGGTGTAGCGGTGAAATGCGTAGATATCGGAAGGAACACCAGTGGCGAAGGCGACTTCCTGGGCCAATACTGACGCTGAGGTGCGAAAGCGTGGGGAGCAAACAGG	0	0	0.00E+00	13	0.018816582	4.52E+00	0	0	0.00E+00	10	0.015608416	1.37E+00	6	0.015507482	9.84E-01	0	0	0.00E+00	0	0	0.00E+00
Bacteria	Proteobacteria	Gammaproteobacteria	Tenderiales	Tenderiaceae	Candidatus_Tenderia	ASV_DNA_1418	GGTAATACGGAGGGTGCGAGCGTTAATCGGAATTACTGGGCGTAAAGAGCACGTAGGTGGTTTGGTAAGTCGGATGTGAAATCCCTGGGCTCAACCTGGGAATTGCATTCGAAACTGCCTCACTAGAGTTTAGCAGAGGGATGGGGAATTCCGGGTGTAGCGGTGAAATGCGTAGAGATCCGGAGGAACATCAGTGGCGAAGGCGCCATCCTGGGCTAAAACTGACACTGAGGTGCGAAAGCGTGGGGAGCAAACAGG	2	0.002560951	9.08E-01	4	0.005789717	1.39E+00	2	0.003549372	6.28E-01	0	0	0.00E+00	0	0	0.00E+00	0	0	0.00E+00	0	0	0.00E+00
Bacteria	Proteobacteria	Gammaproteobacteria	Thiohalorhabdales	Thiohalorhabdaceae	NA	ASV_DNA_0515	GGTAATACGGAGGGTGCAAGCGTTAATCGGAATTACTGGGCGTAAAGCGCGCGTAGGCGGTCTGGTCAGTCGGATGTGAAAGCCCCGGGCTCAACCTGGGAATTGCATTCGATACTGCCAAACTAGAATGTGGGAGAGGGAAGTGGAATTTCCGGTGTAGCGGTGAAATGCGTAGATATCGGAAGGAACACCAGTGGCGAAGGCGGCTTCCTGGCCCAACATTGACGCTGAGGTGCGAAAGCGTGGGTAGCGAACAGG	10	0.012804753	4.54E+00	13	0.018816582	4.52E+00	6	0.010648115	1.88E+00	7	0.010925891	9.60E-01	0	0	0.00E+00	0	0	0.00E+00	0	0	0.00E+00
Bacteria	Proteobacteria	Gammaproteobacteria	Thiomicrospirales	Thioglobaceae	JL-ETNP-Z34	ASV_DNA_0812	GGTAATACGGAGGGTCCGAGCGTTAATCGGAATTACTGGGCGTAAAGCGCGCGTAGGTGGTTTGTTAAGCGTGATGTGAAAGCCCCGGGCTCAACCTGGGAACTGCATCACGAACTGGCAGACTAGAGTACTGTAGAGGGTAGTAGAATTTCTGGTGTAGCAGTGAAATGCGTAGATATCAGAAGGAATACCGGTGGCGAAGGCGGCTACCTGGACAGATACTGACACTGAGGTGCGAAAGCGTGGGGAGCAAACAGG	0	0	0.00E+00	11	0.015921723	3.82E+00	0	0	0.00E+00	0	0	0.00E+00	0	0	0.00E+00	0	0	0.00E+00	0	0	0.00E+00
Bacteria	Proteobacteria	Gammaproteobacteria	Thiomicrospirales	Thioglobaceae	SUP05_cluster	ASV_DNA_0013	GGTAATACGGAGGGTGCAAGCGTTAATCGGAATTACTGGGCGTAAAGCGTGCGTAGGCGGTTTATTAAGTCAGATGTGAAAGCCCCGGGCTTAACCTGGGAACTGCATTTGAAACTGGTCAACTAGAGTATGGTAGAGGAAAGTGGAATTTCTGGTGTAGCGGTGAAATGCGTAGATATCAGAAGGAACATCAATGGCGAAGGCAACTTTCTGGACCAATACTGACGCTGAGGTACGAAAGCGTGGGTAGCAAACAGG	912	1,167,793,485	4.14E+02	1250	1,809,286,707	4.34E+02	929	1,648,683,183	2.92E+02	652	1,017,668,727	8.94E+01	116	0.299811326	1.90E+01	936	2,182,225,124	6.46E+02	309	0.816337314	1.73E+02
Bacteria	Proteobacteria	Gammaproteobacteria	Thiomicrospirales	Thioglobaceae	SUP05_cluster	ASV_DNA_0107	GGTAATACGGAGGGTGCAAGCGTTAATCGGAATTACTGGGCGTAAAGCGTGCGTAGGCGGTTTATTAAGTCAGATGTGAAAGCCCCGGGCTTAACCTGGGAACTGCATTTGAAACTGGTCAACTAGAGTATGGTAGAGGAAAGTGGAATTTCTGGTGTAGCGGTGAAATGCGTAGATATCAGAAGGAACATCAATGGCGAAGGCAGCTTTCTGGACCAATACTGACGCTGAGGTACGAAAGCGTGGGTAGCAAACAGG	0	0	0.00E+00	0	0	0.00E+00	49	0.086959608	1.54E+01	161	0.251295499	2.21E+01	0	0	0.00E+00	207	0.482607479	1.43E+02	0	0	0.00E+00
Bacteria	Proteobacteria	Gammaproteobacteria	Thiomicrospirales	Thioglobaceae	SUP05_cluster	ASV_DNA_0879	GGTAATACGGAGGGTGCAAGCGTTAATCGGAATTACTGGGCGTAAAGCGTGCGTAGGCGGTTTATTAAGTCAGATGTGAAAGCCCCGGGCTTAACCTGGGAACTGCATTTGAAACTGGTAAACTAGAGTATGGTAGAGGAAAGTGGAATTTCTGGTGTAGCGGTGAAATGCGTAGATATCAGAAGGAACATCAATGGCGAAGGCAGCTTTCTGGACCAATACTGACGCTGAGGTACGAAAGCGTGGGTAGCAAACAGG	0	0	0.00E+00	0	0	0.00E+00	0	0	0.00E+00	0	0	0.00E+00	0	0	0.00E+00	39	0.090926047	2.69E+01	0	0	0.00E+00
Bacteria	Proteobacteria	Gammaproteobacteria	Thiomicrospirales	Thioglobaceae	SUP05_cluster	ASV_DNA_0884	GGTAATACGGAGGGTGCAAGCGTTAATCGGAATTACTGGGCGTAAAGCGTGCGTAGGTGGTTTGTTAAGTCAGATGTGAAAGCCCCGGGCTCAACCTGGGAACTGCATTTGAAACTGACTAACTAGAGTATAGGAGAGGAAAGTGGAATTTCTGGTGTAGCGGTGAAATGCGTAGATATCAGAAGGAACATCAATGGCGAAGGCAGCTTTCTGGACTAATACTGACACTGAGGTACGAAAGCGTGGGTAGCAAACAGG	4	0.005121901	1.82E+00	0	0	0.00E+00	0	0	0.00E+00	0	0	0.00E+00	0	0	0.00E+00	0	0	0.00E+00	0	0	0.00E+00
Bacteria	Proteobacteria	Gammaproteobacteria	Thiotrichales	Thiotrichaceae	NA	ASV_DNA_0295	GGTAATACGGAGGGTGCAAGCGTTAATCGGAATTACTGGGCGTAAAGCGTACGTAGGATGTGATGTAAGTTGGATGTGAAATCCCCGGGCTCAACCTGGGAACTGCATTCAAAACTGCAACACTAGAGTGTAGTAGAGGTAAGCGGAATTTCGGGTGTAGCGGTGAAATGCGTAGATATCCGAAAGAACATCAGTGGCGAAGGCGGCTTACTGGACTAACACTGACTCTGAGGTACGAAAGCGTGGGGAGCAAACAGG	29	0.037133784	1.32E+01	44	0.063686892	1.53E+01	30	0.053240576	9.42E+00	0	0	0.00E+00	0	0	0.00E+00	0	0	0.00E+00	0	0	0.00E+00
Bacteria	Proteobacteria	Gammaproteobacteria	Thiotrichales	Thiotrichaceae	NA	ASV_DNA_0505	GGTAATACGGAGGGTGCAAGCGTTAATCGGAATTACTGGGCGTAAAGCGTACGTAGGATGTAATGTAAGTTGGATGTGAAATCCCCGGGCTCAACCTGGGAACTGCATTCAAAACTGCAATACTAGAGTGTAGTAGAGGTAAGCGGAATTTCGGGTGTAGCGGTGAAATGCGTAGATATCCGAAAGAACATCAGTGGCGAAGGCGGCTTACTGGACTAACACTGACTCTGAGGTACGAAAGCGTGGGGAGCAAACAGG	0	0	0.00E+00	29	0.041975452	1.01E+01	0	0	0.00E+00	22	0.034338515	3.02E+00	0	0	0.00E+00	14	0.032640119	9.66E+00	0	0	0.00E+00
Bacteria	Proteobacteria	Gammaproteobacteria	Thiotrichales	Thiotrichaceae	NA	ASV_DNA_0538	GGTAATACGGAGGGTGCAAGCGTTAATCGGAATTACTGGGCGTAAAGCGTACGTAGGATGTGATGTAAGTTGGATGTGAAATCCCCGGGCTTAACCTGGGAACTGCATTCAAAACTGCATCGCTAGAGTGTAGTAGAGGTAAGCGGAATTTCGGGTGTAGCGGTGAAATGCGTAGATATCCGAAAGAACATCAGTGGCGAAGGCGGCTTACTGGACTAACACTGACTCTGAGGTACGAAAGCGTGGGGAGCAAACAGG	0	0	0.00E+00	0	0	0.00E+00	0	0	0.00E+00	0	0	0.00E+00	0	0	0.00E+00	82	0.191177842	5.66E+01	30	0.07925605	1.68E+01
Bacteria	Proteobacteria	Gammaproteobacteria	Thiotrichales	Thiotrichaceae	NA	ASV_DNA_0889	GGTAATACGGAGGGTGCAAGCGTTAATCGGAATTACTGGGCGTAAAGCGTACGTAGGATGTGATGCAAGTCGGATGTGAAATCCCCGGGCTTAACCTGGGAACTGCATTCGAAACTACATTACTAGAGTGTAGTAGAGGAAAGCGGAATTTCGGGTGTAGCGGTGAAATGCGTAGATATCCGAAAGAACATCAGTGGCGAAGGCGGCTTTCTGGACTAACACTGACTCTGAGGTACGAAAGCGTGGGGAGCAAACAGG	0	0	0.00E+00	0	0	0.00E+00	0	0	0.00E+00	19	0.029655991	2.60E+00	0	0	0.00E+00	0	0	0.00E+00	0	0	0.00E+00
Bacteria	Proteobacteria	Gammaproteobacteria	UBA10353_marine_group	NA	NA	ASV_DNA_0130	GGTAATACGGAGGGTGCAAGCGTTAATCGGAATCACTGGGCGTAAAGCGCGCGTAGGCGGTTTGATAAGTCAGATGTGAAAGCCCCGGGCTCAACCTGGGAACTGCATTTGAAACTGTCAGACTAGAGTGTGGTAGAGGGAAGTGGAATTCCGAGTGTAGCGGTGAAATGCGTAGATATTCGGAGGAACATCAGTGGCGAAGGCGACTTCCTGGACCAACACTGACGCTGAGGTGCGAAAGCGTGGGGAGCAAACAGG	61	0.078108994	2.77E+01	88	0.127373784	3.06E+01	47	0.083410236	1.48E+01	92	0.143597428	1.26E+01	10	0.025845804	1.64E+00	0	0	0.00E+00	0	0	0.00E+00
Bacteria	Proteobacteria	Gammaproteobacteria	UBA10353_marine_group	NA	NA	ASV_DNA_0259	GGTAATACGGAGGGTGCAAGCGTTAATCGGAATTACTGGGCGTAAAGGGCGCGTAGGCGGTCTGGTTAGTCAGATGTGAAAGCCCCGGGCTTAACCTGGGAACTGCATTTGATACTGCCAGACTAGAGTGTGGTAGAGGGAAGTGGAATTCCGCGTGTAGCGGTGAAATGCGTAGATATGCGGAGGAACATCAGTGGCGAAGGCGACTTCCTGGACCAACACTGACGCTCAGGTGCGAAAGCGTGGGGAGCAAACAGG	10	0.012804753	4.54E+00	29	0.041975452	1.01E+01	21	0.037268403	6.59E+00	57	0.088967972	7.81E+00	0	0	0.00E+00	0	0	0.00E+00	0	0	0.00E+00
Bacteria	Proteobacteria	Gammaproteobacteria	UBA10353_marine_group	NA	NA	ASV_DNA_0296	GGTAATACGGAGGGTGCAAGCGTTAATCGGAATTACTGGGCGTAAAGCGTGCGCAGGCGGTTTGCTAAGTCAGATGTGAAAGCCCTGGGCTCAACCTAGGAACTGCATTTGAAACTAGCAAACTAGAGTGTGGTAGAGGGGAGTGGAATTCCTCATGTAGCGGTGAAATGCGTAGATATGAGGAGGAACACCAGTGGCGAAGGCGACTCCCTGGACCAACACTGACGCTCAGGTACGAAAGCGTGGGTAGCAAACAGG	332	0.425117804	1.51E+02	0	0	0.00E+00	0	0	0.00E+00	14	0.021851782	1.92E+00	26	0.06719909	4.26E+00	13	0.030308682	8.97E+00	0	0	0.00E+00
Bacteria	Proteobacteria	Gammaproteobacteria	UBA10353_marine_group	NA	NA	ASV_DNA_0586	GGTAATACGGAGGGTGCAAGCGTTAATCGGAATCACTGGGCGTAAAGCGCGCGTAGGCGGTCTAGTCAGTCAGATGTGAAAGCCCCGGGCTCAACCTGGGAATTGCATTTGAAACAGCTAGACTAGAGTGTGGTAGAGGGAAGTGGAATTCCGAGTGTAGCGGTGAAATGCGTAGAGATTCGGAGGAACATCAGTGGCGAAGGCGACTTCCTGGACCAACACTGACGCTGAGGTGCGAAAGCGTGGGGAGCAAACAGG	0	0	0.00E+00	0	0	0.00E+00	0	0	0.00E+00	15	0.023412624	2.06E+00	0	0	0.00E+00	0	0	0.00E+00	0	0	0.00E+00
Bacteria	Proteobacteria	Gammaproteobacteria	UBA10353_marine_group	NA	NA	ASV_DNA_0622	GGTAATACGGAGGGTGCAAGCGTTAATCGGAATTACTGGGCGTAAAGCGCGCGTAGGCGGTCTGGTCAGTCAGATGTGAAAGCCCCGGGCTCAACCTGGGAACTGCATTTGATACTGCCAGACTAGAGTGTAGTAGAGGGAAGCGGAATTCCGAGTGTAGCGGTGAAATGCGTAGATATTCGGAGGAACATCAGTGGCGAAGGCGGCTTCCTGGACTAACACTGACGCTGAGGTGCGAAAGCGTGGGGAGCAAACAGG	0	0	0.00E+00	0	0	0.00E+00	0	0	0.00E+00	0	0	0.00E+00	0	0	0.00E+00	7	0.01632006	4.83E+00	0	0	0.00E+00
Bacteria	Proteobacteria	Gammaproteobacteria	UBA10353_marine_group	NA	NA	ASV_DNA_0659	GGTAATACGGAGGGTGCAAGCGTTAATCGGAATCACTGGGCGTAAAGCGCGCGTAGGCGGCTTGGTAAGTCAGATGTGAAAGCCCCGGGCTCAACCTGGGAATTGCATTTGATACTGCCAAACTAGAGTGTAGTAGAGGGAAGTGGAATTCCGAGTGTAGCGGTGAAATGCGTAGATATTCGGAGGAACATCAGTGGCGAAGGCGACTTCCTGGACTAACACTGACGCTGAGGTGCGAAAGCGTGGGTAGCAAACAGG	0	0	0.00E+00	0	0	0.00E+00	0	0	0.00E+00	0	0	0.00E+00	0	0	0.00E+00	5	0.011657185	3.45E+00	0	0	0.00E+00
Bacteria	Proteobacteria	Gammaproteobacteria	UBA10353_marine_group	NA	NA	ASV_DNA_1541	GGTAATACGGAGGGTGCAAGCGTTAATCGGAATTACTGGGCGTAAAGGGCGCGTAGGCGGTCTGGTTAGTCAGATGTGAAAGCCCCGGGCTTAACCTGGGAACTGCATTTGATACTGCCAGACTAGAGTGTGGTAGAGGGAAGTGGAATTCCGCGTGTAGCGGTGAAATGCGTAGATATGCGGAGGAACATCAGTGGCGAAGGCGACTTCCTGGACCAACACTGACGCTCAAGTGCGAAAGCGTGGGGAGCAAACAGG	0	0	0.00E+00	0	0	0.00E+00	0	0	0.00E+00	0	0	0.00E+00	6	0.015507482	9.84E-01	0	0	0.00E+00	0	0	0.00E+00
Bacteria	Proteobacteria	Gammaproteobacteria	Xanthomonadales	Rhodanobacteraceae	Metallibacterium	ASV_DNA_1464	GGTAATACGGAGGGTGCAAGCGTTAATCGGAATTACTGGGCGTAAAGCGTGCGTAGGCGGTAAGTTAAGTCTGCTGTGAAATCCCTGGGCTCAACCTGGGAATGGCGGTGGATACTGGCTTGCTGGAGTACGGTAGAGGAAGGTGGAATTCCCGGTGTAGCGGTGAAATGCGTAGAGATCGGGAGGAACATCAGTGGCGAAGGCGACCTTCTGGACCAGTACTGACGCTGAGGCACGAAAGCGTGGGGAGCAAACAGG	0	0	0.00E+00	0	0	0.00E+00	5	0.008873429	1.57E+00	0	0	0.00E+00	0	0	0.00E+00	0	0	0.00E+00	0	0	0.00E+00
Bacteria	Proteobacteria	Gammaproteobacteria	Xanthomonadales	Xanthomonadaceae	Stenotrophomonas	ASV_DNA_0734	GGTAATACGAAGGGTGCAAGCGTTACTCGGAATTACTGGGCGTAAAGCGTGCGTAGGTGGTCGTTTAAGTCCGTTGTGAAAGCCCTGGGCTCAACCTGGGAACTGCAGTGGATACTGGGCGACTAGAGTGTGGTAGAGGGTAGCGGAATTCCTGGTGTAGCAGTGAAATGCGTAGAGATCAGGAGGAACATCCATGGCGAAGGCAGCTACCTGGACCAACACTGACACTGAGGCACGAAAGCGTGGGGAGCAAACAGG	0	0	0.00E+00	2	0.002894859	6.95E-01	5	0.008873429	1.57E+00	5	0.007804208	6.85E-01	2	0.005169161	3.28E-01	2	0.004662874	1.38E+00	0	0	0.00E+00
Bacteria	Proteobacteria	Gammaproteobacteria	NA	NA	NA	ASV_DNA_1495	GGTAATACAGAGGGTGCAAGCGTTAATCGGAGTTACTGGGCGTAAAGGGCGCGTAGGCGGTAGATTAAGTCAGTTGTGAAAGCCCAGGGCTCAACCTTGGAACTGCAATTGATACTGGTCAACTAGAGTCGAAGAGAGGGAAGCGGAATTTCCGGTGTAGCGGTGAAATGCGTAGATATCGGAAGGAACACCCGTGGCGAAGGCGGCTTCCTGGCTTCAGACTGACGCTGAGGCGCGAAAGCGTGGGGAGCAAACAGG	5	0.006402377	2.27E+00	0	0	0.00E+00	0	0	0.00E+00	0	0	0.00E+00	0	0	0.00E+00	2	0.004662874	1.38E+00	0	0	0.00E+00
Bacteria	SAR324_clade(Marine_group_B)	NA	NA	NA	NA	ASV_DNA_0020	GGTAATACATAGGGTGCGAGCGTTGTTCGGAATTACTGGGCGTAAAGGGCGCGCAGGCGGAATAGTAAGTCGGAGGTGAAAGCCCGGGGCTCAACCCCGGAGGGTCTTTCGAAACTGCTAATCTAGAGAGGGTCAGGGGCCGGCAGAATTCCTGGTGTAGAGGTGAAATTCGTAGATATCAGGAGGAATACCGGTGGCGAAGGCGGCCGGCTGGGGCCACTCTGACGCTGAGGCGCGAAAGCGTGGGGAGCAAACAGG	383	0.490422045	1.74E+02	437	0.632526633	1.52E+02	598	1,061,262,157	1.88E+02	1172	1,829,306,362	1.61E+02	88	0.227443075	1.44E+01	24	0.05595449	1.66E+01	14	0.036986157	7.82E+00
Bacteria	SAR324_clade(Marine_group_B)	NA	NA	NA	NA	ASV_DNA_0084	GGTAATACGTAGGGTGCGAGCGTTGTTCGGAATTACTGGGCGTAAAGGGCGCGCAGGCGGAATAGTAAGTCGGAGGTGAAAGCCCGGGGCTCAACCCCGGAGGGTCTTTCGAAACTGCTAATCTAGAGAGGGTCAGGGGCCAGCAGAATTCATGGTGTAGAGGTGAAATTCGTAGATATCATGAGGAATACCGGTGGCGAAAGCGGCTGGCTGGGGCCACTCTGACGCTGAGGCGCGAAAGCGTGGGGAGCAAACAGG	131	0.167742266	5.95E+01	131	0.189613247	4.55E+01	296	0.525307021	9.29E+01	171	0.266903915	2.34E+01	41	0.105967796	6.72E+00	13	0.030308682	8.97E+00	0	0	0.00E+00
Bacteria	SAR324_clade(Marine_group_B)	NA	NA	NA	NA	ASV_DNA_0162	GGTAATACGTAGGGTGCGAGCGTTGTTCGGAATTACTGGGCGTAAAGGGCGCGCAGGCGGAATAGCAAGTCGGAGGTGAAAGCCCGGGGCTCAACCCCGGAGGGTCTTTCGAAACTGCTAATCTAGAGAGGGTCAGGGGCCAGCAGAATTCATGGTGTAGAGGTGAAATTCGTAGATATCATGAGGAATACCGGTGGCGAAAGCGGCTGGCTGGGGCCACTCTGACGCTGAGGCGCGAAAGCGTGGGGAGCAAACAGG	42	0.053779963	1.91E+01	67	0.096977767	2.33E+01	144	0.255554767	4.52E+01	89	0.138914903	1.22E+01	0	0	0.00E+00	0	0	0.00E+00	0	0	0.00E+00
Bacteria	SAR324_clade(Marine_group_B)	NA	NA	NA	NA	ASV_DNA_0194	GGTAATACATAGGGTGCGAGCGTTGTTCGGAATTACTGGGCGTAAAGGGCGCGCAGGCGGAATAGTAAGTCGGAGGTGAAAGCCCGGGGCTCAACCCCGGAGGGTCTTTCGAAACTACTAATCTAGAGAGGGTCAGGGGCCGGCAGAATTCCTGGTGTAGAGGTGAAATTCGTAGATATCAGGAGGAATACCGGTGGCGAAGGCGGCCGGCTGGGGCCACTCTGACGCTGAGGCGCGAAAGCGTGGGGAGCAAACAGG	0	0	0.00E+00	0	0	0.00E+00	0	0	0.00E+00	163	0.254417182	2.23E+01	0	0	0.00E+00	0	0	0.00E+00	0	0	0.00E+00
Bacteria	SAR324_clade(Marine_group_B)	NA	NA	NA	NA	ASV_DNA_0869	GGTAATACGTAGGGCGCGAGCGTTGTCCGGAATCACTGGGCGTAAAGGGCGCGCAGGTGGGTTCGCAAGCGGGGGGTGAAAGGCCGGGGCTCAACCCCGGGACTGCTTCCCGAACTGCGGATCTAGAGGGGGTCAGGGGCCAGCGGAATTCCGGGTGGAGAGGTGAAATTCGTAGAGATCCGGAGGAACGCCGGCGGCGAAAGCGGCTGGCTGGGGCCGCCCTGACACTGAGGCGCGAGAGCGTGGGGAGCAAACAGG	0	0	0.00E+00	0	0	0.00E+00	3	0.005324058	9.42E-01	7	0.010925891	9.60E-01	0	0	0.00E+00	0	0	0.00E+00	0	0	0.00E+00
Bacteria	Sva0485	NA	NA	NA	NA	ASV_DNA_0758	GGTAATACGGAGGGTGCAAGCGTTGTTCGGAATTACTGGGCGTAAAGGGCGCGTAGGCGGTATAATAAGTTAGGTGTGAAATCTTCGGGCTTAACCCGAAAAGTGCACTTAAAACTGTTATACTAGAGTTCGGGAGGGGAAAGCGGAATTCCTAGTGTAGAGGTGAAATTTGTAGATATTAGGAAGAACACCGGTGGCGAAGGCGGCTTTCTGGAACGATACTGACGCTGAGGCGCGAAAGCGTGGGGAGCAAACAGG	0	0	0.00E+00	0	0	0.00E+00	25	0.044367147	7.85E+00	0	0	0.00E+00	0	0	0.00E+00	0	0	0.00E+00	0	0	0.00E+00
Bacteria	Verrucomicrobiota	Chlamydiae	Chlamydiales	Simkaniaceae	NA	ASV_DNA_1493	GGTAATACGGAGGGTGCAAGCGTTAATCGGATTTATTGGGCGTAAAGAGGGCGCAGGTGGGAAAGTAAGTCAGACGTGAAAGCCTGGGGCTCAACCCCAGAACAGCATCTGAAACTGCTTTTCTAGAGGATAGGCGGAGAAAACGGAATTCCACATGTAGCGGTGAAATGCGTAGATATGTGGAAGAACATCAGTGGCGAAGGCGGTTTTCTAGCTTACTCCTGACACTCATGCCCGAAAGCAAGGGGAGCGAACAGG	7	0.008963327	3.18E+00	0	0	0.00E+00	0	0	0.00E+00	0	0	0.00E+00	0	0	0.00E+00	0	0	0.00E+00	0	0	0.00E+00
Bacteria	Verrucomicrobiota	Chlamydiae	Chlamydiales	Simkaniaceae	NA	ASV_DNA_1588	GGTAATACGGAGGGTGCTAGCGTTAATCGGATTTATTGGGCGTAAAGAGGGCGTAGGTGGGAAAGTAAGTCAGATGTGAAAGCCCGGGGCTCAACCCCGGAACAGCATCTGAAACTGTTTTTCTAGAGGATAGGCGGAGAAAACGGAATTCCACATGTAGCGGTGAAATGCGTAGATATGTGGAAGAACACCCGTGGCGAAAGCGGTTTTCTAGCTTATTCCTGACACTCAAGCCCGAAAGCAAGGGGAGCGAACAGG	0	0	0.00E+00	5	0.007237147	1.74E+00	0	0	0.00E+00	0	0	0.00E+00	0	0	0.00E+00	0	0	0.00E+00	0	0	0.00E+00
Bacteria	Verrucomicrobiota	Verrucomicrobiae	Arctic97B-4_marine_group	NA	NA	ASV_DNA_0105	GGTAATACAGAGGTCCCAAGCGTTGTTCGGATTTACTGGGCGTAAAGAGTGCGTAGGCGGCTAGAAAAGTTTGGTGTGAAATCTTCGGGCTTAACCCGGAAACTGCACTGAAAACTATCTGGCTAGAGGATCGGAGAGGAGATTGGAATTCTCGGTGTAGCAGTGAAATGCGTAGATATCGAGAGGAACACCAGTTGCGAAGGCGGATCTCTGGACGGTTTCTGACGCTGAGGCACGAAAGCTGGGGTAGCGAAGAGG	84	0.107559926	3.81E+01	202	0.292380732	7.02E+01	113	0.200539505	3.55E+01	164	0.255978023	2.25E+01	13	0.033599545	2.13E+00	0	0	0.00E+00	0	0	0.00E+00
Bacteria	Verrucomicrobiota	Verrucomicrobiae	Arctic97B-4_marine_group	NA	NA	ASV_DNA_0245	GGTAATACGGAGGCCCCAAGCGTTGTTCGGATTTACTGGGCGTAAAGCGTGCGTAGGCGGCATGATAAGTTTGGCGTGAAATCCCCGGGCCTAACCCGGAAATTGCGCTGGAAACTATCAAGCTAGAGGTGTGGAGGGGAGTATGGAATTCCCGGTGTAGCAGTGAAATGCGTAGATATCGGGAGGAACACCAGTGGCGAAGGCGATACTCTGGACACATTCTGACGCTGAGGTACGAAGGCTAGGGGAGCGAAGAGG	34	0.043536161	1.54E+01	85	0.123031496	2.95E+01	50	0.088734294	1.57E+01	68	0.106137229	9.32E+00	0	0	0.00E+00	4	0.009325748	2.76E+00	0	0	0.00E+00
Bacteria	Verrucomicrobiota	Verrucomicrobiae	Arctic97B-4_marine_group	NA	NA	ASV_DNA_0726	GGTAATACAGAGGTCCCAAGCGTTGTTCGGATTTACTGGGCGTAAAGGGTGCGTAGGCGGCTAGAAAAGTTTGATGTGAAATCTCCGGGCTTAACCCGGAAACTGCATTGAAAACTATCTGGCTAGAGGATCGGAGAGGAGATTGGAATTCTCGGTGTAGCAGTGAAATGCGTAGATATCGAGAGGAACACCAGTTGCGAAGGCGGATCTCTGGACGGTTTCTGACGCTGAGGCACGAAAGCTGGGGTAGCGAAGAGG	0	0	0.00E+00	0	0	0.00E+00	0	0	0.00E+00	18	0.028095149	2.47E+00	0	0	0.00E+00	0	0	0.00E+00	0	0	0.00E+00
Bacteria	Verrucomicrobiota	Verrucomicrobiae	Opitutales	Opitutaceae	NA	ASV_DNA_1581	GGTAATACAGAGACTGCAAGCGTTATTCGGATTCACTGGGCGTAAAGGGTGCGCAGGCGGTCGTGTGTGTCAGGTGTGAAATCTCGGAGCTCAACTCCGAAACTGCGCCTGAAACTATACGACTAGAGCATTGGAGAGGGAAGCGGAATTCATGGTGTAGCAGTGAAATGCGTAGATATCATGAGGAACACCAGAGGCGAAGGCGGCTTCCTGGACAATTGCTGACGCTCAGGCACGAAAGCATGGGTAGCGAAAGGG	0	0	0.00E+00	0	0	0.00E+00	6	0.010648115	1.88E+00	0	0	0.00E+00	0	0	0.00E+00	0	0	0.00E+00	0	0	0.00E+00
Bacteria	Verrucomicrobiota	Verrucomicrobiae	Opitutales	Puniceicoccaceae	Lentimonas	ASV_DNA_0035	GGTAATACGGAGACTGCAAGCGTTACTCGGATTCACTGGGCGTAAAGGGTGCGTAGGCGGATAGATGTGTCAGGTGTGAAATCTCGGGGCTCAACCTCGAAACTGCGCCTGAAACTGTCTATCTAGAGTATTGGAGGGGTAAGTGGAATTTCTGGTGTAGCGGTGAAATGCGTAGATATCAGAAGGAACACCAATGGCGAAGGCAGCTTACTGGACAAATACTGACGCTGAGGCACGAAAGCATGGGTAGCGAAAGGG	290	0.371337841	1.32E+02	29	0.041975452	1.01E+01	21	0.037268403	6.59E+00	42	0.065555347	5.76E+00	0	0	0.00E+00	44	0.102583232	3.04E+01	4189	1,106,678,643	2.34E+03
Bacteria	Verrucomicrobiota	Verrucomicrobiae	Opitutales	Puniceicoccaceae	Lentimonas	ASV_DNA_0827	GGTAATACGGAGACTGCAAGCGTTACTCGGATTCACTGGGCGTAAAGGGTGCGTAGGCGGCTAGGTGTGTTAGGTGTGAAATCTCGGGGCTCAACCTCGAAACTGCGCCTAAAACTGCCTAGCTAGAGTATTGGAGAGGTAAGCGGAATTTCTGGTGTAGCGGTGAAATGCGTAGATATCAGAAGGAACACCAATGGCGAAGGCAGCTTACTGGACAATAACTGACGCTGAGGCACGAAAGCATGGGTAGCGAAAGGG	0	0	0.00E+00	0	0	0.00E+00	0	0	0.00E+00	0	0	0.00E+00	5	0.012922902	8.20E-01	40	0.093257484	2.76E+01	0	0	0.00E+00
Bacteria	Verrucomicrobiota	Verrucomicrobiae	Opitutales	Puniceicoccaceae	Lentimonas	ASV_DNA_0918	GGTAATACGGAGACTGCAAGCGTTACTCGGATTCACTGGGCGTAAAGGGTGCGTAGGCGGATAGATGTGTGAGGTGTGAAATCTCGGGGCTCAACCTCGAAACTGCGCCTCAAACTGTCTATCTAGAGTATTGGAGGGGTAAGTGGAATTTCTGGTGTAGCGGTGAAATGCGTAGATATCAGAAGGAACACCAATGGCGAAGGCAGCTTACTGGACAAATACTGACGCTGAGGCACGAAAGCATGGGTAGCGAAAGGG	0	0	0.00E+00	0	0	0.00E+00	0	0	0.00E+00	14	0.021851782	1.92E+00	20	0.051691608	3.28E+00	0	0	0.00E+00	0	0	0.00E+00
Bacteria	Verrucomicrobiota	Verrucomicrobiae	Opitutales	Puniceicoccaceae	Lentimonas	ASV_DNA_0941	GGTAATACGGAGACTGCAAGCGTTACTCGGATTCACTGGGCGTAAAGGGTGCGTAGGCGGATAGATGTGTGAGGTGTGAAATCTCGGGGCTCAACCTCGAAACTGCGCCTCAAACTGTCTATCTAGAGTATTGGAGAGGTAAGCGGAATTTCTGGTGTAGCGGTGAAATGCGTAGATATCAGAAGGAACACCAATGGCGAAGGCAGCTTACTGGACAATAACTGACGCTGAGGCACGAAAGCATGGGTAGCGAAAGGG	8	0.010243802	3.63E+00	5	0.007237147	1.74E+00	0	0	0.00E+00	0	0	0.00E+00	0	0	0.00E+00	0	0	0.00E+00	0	0	0.00E+00
Bacteria	Verrucomicrobiota	Verrucomicrobiae	Opitutales	Puniceicoccaceae	Lentimonas	ASV_DNA_1076	GGTAATACGGAGACTGCGAGCGTTACTCGGATTCACTGGGCGTAAAGGGTGCGCAGGCGGATAAATGTGTCAGGTGTGAAATCTCGGGGCTCAACCTCGAAACTGCGCCTGAAACTGTTTATCTAGAGTATTGGAGAGGTAAGTGGAATTTCCGGAGTAGCGGTGAAATGCGTAGATATCGGAAGGAACACCAATGGCGAAGGCAGCTTACTGGACAATAACTGACGCTCAGGCACGAAAGCATGGGTAGCGAAAGGG	6	0.007682852	2.72E+00	0	0	0.00E+00	0	0	0.00E+00	0	0	0.00E+00	0	0	0.00E+00	4	0.009325748	2.76E+00	0	0	0.00E+00
Bacteria	Verrucomicrobiota	Verrucomicrobiae	Opitutales	Puniceicoccaceae	MB11C04_marine_group	ASV_DNA_0381	GGTAATACGGAGACCTCGAGCGTTACTCGGATTTACTGGGCGTAAAGGGTGAGTAGGCGGCTAGATATGTCAAGTGTGAAATCCCGGGGCTCAACCTCGGAACTGCGCCTGAAACTATCTAGCTAGAGTCTCGGAGAGGATAGTGGAATTCCAGGTGTAGCGGTGAAATGCGTAGATATTTGGAGGAACACCAGTGGCGAAGGCGACTATCTGGACGAGTACTGACGCTCAATCACGAAAGCGTGGGTAGCGAAAGGG	22	0.028170457	9.98E+00	36	0.052107457	1.25E+01	36	0.063888692	1.13E+01	16	0.024973466	2.19E+00	0	0	0.00E+00	0	0	0.00E+00	0	0	0.00E+00
Bacteria	Verrucomicrobiota	Verrucomicrobiae	Opitutales	Puniceicoccaceae	MB11C04_marine_group	ASV_DNA_0891	GGTAATACGGAGACCTCGAGCGTTACTCGGATTCACTGGGCGTAAAGGGTGAGTAGGCGGCCAAGTATGTCGGGTGTGAAATCCCGGGGCTTAACCCCGGAACTGCGCCCGAAACTACTTGGCTAGAGTCTCGGAGAGGATAGTGGAATTCCAGGTGTAGCGGTGAAATGCGTAGATATCTGGAGGAACACCAGTGGCGAAGGCGACTATCTGGACGAGAACTGACGCTCAATCACGAAAGCGTGGGTAGCGAAAGGG	5	0.006402377	2.27E+00	10	0.014474294	3.48E+00	0	0	0.00E+00	0	0	0.00E+00	0	0	0.00E+00	0	0	0.00E+00	0	0	0.00E+00
Bacteria	Verrucomicrobiota	Verrucomicrobiae	Opitutales	Puniceicoccaceae	Pelagicoccus	ASV_DNA_0414	GGTAATACAGAGACCTCAAGCGTTATTCGGATTTACTGGGCGTAAAGGGTGCGCAGGCGGCCGAGTGTGTCGGAGGTGAAATCTTGCAGCTTAACTGTAAAATTGCCTACGAAACTACTCGGCTAGAGTATCGGAGAGGATAGCAGAATTCCAGGTGTAGCAGTGAAATGCGTAGATATCTGGAGGAATACCAATGGCGAAGGCAGCTATCTGGACGATTACTGACGCTCAGGCACGAAAGCATGGGGAGCGAAAGGG	17	0.02176808	7.72E+00	28	0.040528022	9.73E+00	15	0.026620288	4.71E+00	8	0.012486733	1.10E+00	3	0.007753741	4.92E-01	0	0	0.00E+00	0	0	0.00E+00
Bacteria	Verrucomicrobiota	Verrucomicrobiae	Opitutales	Puniceicoccaceae	Pelagicoccus	ASV_DNA_1363	GGTAATACAGAGACCTCAAGCGTTATTCGGATTTACTGGGCGTAAAGGGTGCGCAGGCGGCCAAGTGTGTCGGAGGTGAAATCTTGCAGCTTAACTGTAAAATTGCCTACGAAACTACTTGGCTAGAGTATCGGAGAGGATAGCGGAATTCCAGGTGTAGCAGTGAAATGCGTAGATATCTGGAGGAACACCAATGGCGAAGGCAGCTATCTGGACGATTACTGACGCTCAGGCACGAAAGCATGGGGAGCGAAAGGG	0	0	0.00E+00	9	0.013026864	3.13E+00	0	0	0.00E+00	0	0	0.00E+00	0	0	0.00E+00	0	0	0.00E+00	0	0	0.00E+00
Bacteria	Verrucomicrobiota	Verrucomicrobiae	Pedosphaerales	Pedosphaeraceae	SCGC_AAA164-E04	ASV_DNA_0360	GGTAATACGGGGGTCCCAAGCGTTGTTCGGATTCACTGGGCGTAAAGAGTACGTAGGCGGCCTGTTTAGTCTGATGTGAAAGCTCCGAGCTCAACTCGGAAATTGCATTGGATACTGGCAGGCTAGAGATCCGGAGGGGAGACTGGAATTCTCGGTGTAGCAGTGAAATGCGTAGATATCGAGAGGAACATCAGTGGCGAAGGCGAGTCTCTGGACGGTTTCTGACGCTGAGGTACGAAAGTTAGGGTAGCAAACAGG	40	0.051219012	1.82E+01	35	0.050660028	1.22E+01	26	0.046141833	8.16E+00	42	0.065555347	5.76E+00	8	0.020676643	1.31E+00	7	0.01632006	4.83E+00	0	0	0.00E+00
Bacteria	Verrucomicrobiota	Verrucomicrobiae	Pedosphaerales	Pedosphaeraceae	SCGC_AAA164-E04	ASV_DNA_0487	GGTAATACGGAGGTCCCAAGCGTTGTTCGGATTCACTGGGCGTAAAGGGTGCGTAGGTGGTCGAGATAGTTTGATGTGAAAGCTCCGGGCTCAACCCGGAAAATGCATTGAATACTGCTCGACTAGAGGATCGGAGGGGAGAGTGGAATTCTTGGTGTAGCAGTGAAATGCATAGATATCAAGAGGAACATCAGTGGCGAAGGCGACTCTCTGGACGATTCCTGACACTGAGGCACGAAGGCTAGGGGAGCAAACAGG	16	0.020487605	7.26E+00	19	0.027501158	6.60E+00	14	0.024845602	4.40E+00	18	0.028095149	2.47E+00	0	0	0.00E+00	2	0.004662874	1.38E+00	0	0	0.00E+00
Bacteria	Verrucomicrobiota	Verrucomicrobiae	Verrucomicrobiales	DEV007	NA	ASV_DNA_0798	GGTAATACGAAGGTCCCAAGCGTTGTTCGGATTTACTGGGCGTAAAGAGTCTGTAGGCGGTGTGGTAAGTCAGATGTGAAATCCCGGGGCTCAACCCCGGAACTGCATCCGATACTGCCACACTAGAGTATTGGAGGGGAGTCTGGAATTCTCGGTGTAGCAGTGAAATGCGTAGATATCGAGAGGAACACTAGTGGCGAAGGCGAGACTCTGGACAATAACTGACGCTGAGAGACGAAGGCCAGGGTAGCGAAAAGG	2	0.002560951	9.08E-01	0	0	0.00E+00	4	0.007098744	1.26E+00	15	0.023412624	2.06E+00	7	0.018092063	1.15E+00	4	0.009325748	2.76E+00	5	0.013209342	2.79E+00
Bacteria	Verrucomicrobiota	Verrucomicrobiae	Verrucomicrobiales	DEV007	NA	ASV_DNA_1381	GGTAATACAGAGGTCTCAAGCGTTGTTCGGAATCACTGGGCGTAAAGCGTATGTAGGCTGTACGGTAAGTCAGATGTGAAAGCCCAGGGCTCAACCCTGGAACTGCATCCGATACTGCCATACTAGAGTAGTAGAGGGGTATATGGAATTCACGGTGTAGCAGTGAAATGCGTAGATATCGTGAGGAACACTGGCGGCGAAGGCGATATACTGGATACTTACTGACGCTGAGATACGAAGGCTAGGGTAGCGAAAGGG	0	0	0.00E+00	0	0	0.00E+00	0	0	0.00E+00	7	0.010925891	9.60E-01	0	0	0.00E+00	0	0	0.00E+00	0	0	0.00E+00
Bacteria	Verrucomicrobiota	Verrucomicrobiae	Verrucomicrobiales	DEV007	NA	ASV_DNA_1547	GGTAATACGAAGGTCCCAAGCGTTGTTCGGAATCACTGGGCGTAAAGGGAGCGTAGGCGGCAGGGTAAGTCAGATGTGAAATTCCGGGGCTCAACCTCGGAACTGCATCCGATACTGCCTTGCTAGAGTAGTAGAGGGGCATCTGGAATTCACGGTGTAGCAGTGAAATGCGTAGAGATCGTGAGGAACACTAGTGGCGAAGGCGAGATGCTGGATACTTACTGACGCTGAGGCTCGAAGGCCAGGGTAGCGAAAGGG	6	0.007682852	2.72E+00	0	0	0.00E+00	0	0	0.00E+00	0	0	0.00E+00	0	0	0.00E+00	0	0	0.00E+00	0	0	0.00E+00
Bacteria	Verrucomicrobiota	Verrucomicrobiae	Verrucomicrobiales	Rubritaleaceae	Haloferula	ASV_DNA_1687	GGTAATACGAAGGTCCCGAGCGTTGTTCGGAATCACTGGGCGTAAAGGGAGCGTAGGCGGTTAGGTAAGTCAGATGTGAAATCCCAGGGCTCAACCCTGGAACTGCATCCGATACTGCCTGACTTGAGTAATGGAGGGGTAACTGGAATTCTCGGTGTAGCAGTGAAATGCGTAGATATCGAGAGGAACACTCGTGGCGAAGGCGAGTTACTGGACATTTACTGACGCTGAGGCTCGAAGGCTAGGGTAGCGAAAGGG	0	0	0.00E+00	0	0	0.00E+00	0	0	0.00E+00	0	0	0.00E+00	4	0.010338322	6.56E-01	0	0	0.00E+00	0	0	0.00E+00
Bacteria	Verrucomicrobiota	Verrucomicrobiae	Verrucomicrobiales	Rubritaleaceae	Luteolibacter	ASV_DNA_0786	GGTAATACGAAGGTCCCAAGCGTTGTTCGGAATCACTGGGCGTAAAGGGAGCGTAGGCGGCGCGGTAAGTCGGATGTGAAATCCCGAGGCTCAACCTCGGAACTGCATCTGATACTGCCGTGCTAGAGTAATGGAGGGGTAGCTGGAATTCTCGGTGTAGCAGTGAAATGCGTAGATATCGAGAGGAACACTCGTGGCGAAAGCGAGCTACTGGACATTTACTGACGCTGAGGCTCGAAGGCTAGGGGAGCGAAAGGG	31	0.039694735	1.41E+01	0	0	0.00E+00	0	0	0.00E+00	0	0	0.00E+00	0	0	0.00E+00	0	0	0.00E+00	0	0	0.00E+00
Bacteria	Verrucomicrobiota	Verrucomicrobiae	Verrucomicrobiales	Rubritaleaceae	Luteolibacter	ASV_DNA_1297	GGTAATACGAAGGTCCCGAGCGTTATTCGGAATCACTGGGCGTAAAGGGAGCGTAGGCGGCGCGGTAAGTCGGATGTGAAATCCCGGGGCTCAACCCCGGAACTGCATCTGATACTGCCGTGCTAGAGTAATGGAGGGGTAGCTGGAATTCTCGGTGTAGCAGTGAAATGCGTAGATATCGAGAGGAACACTCGTGGCGAAAGCGAGCTACTGGACATTTACTGACGCTGAGGCTCGAAGGCTAGGGGAGCGAAAGGG	11	0.014085228	4.99E+00	0	0	0.00E+00	0	0	0.00E+00	0	0	0.00E+00	0	0	0.00E+00	0	0	0.00E+00	0	0	0.00E+00
Bacteria	Verrucomicrobiota	Verrucomicrobiae	Verrucomicrobiales	Rubritaleaceae	Persicirhabdus	ASV_DNA_1012	GGTAATACGAAGGTCCCGAGCGTTATTCGGAATCACTGGGCGTAAAGAGTACGTAGGCGGTTTGGTAAGTCAGGTGTGAAATCCCGAAGCTCAACTTCGGAACTGCATCCGATACTGCCAGACTAGAGTAATGGAGGGGCAGGTGGAATTCTCGGTGTAGCAGTGAAATGCGTAGATATCGAGAGGAAGACCAATGGCGAAGGCAGCCTGCTGGACATTTACTGACGCTGAGGTACGAAGGCTAGGGTAGCGAAAGGG	0	0	0.00E+00	4	0.005789717	1.39E+00	0	0	0.00E+00	13	0.020290941	1.78E+00	7	0.018092063	1.15E+00	0	0	0.00E+00	0	0	0.00E+00
Bacteria	Verrucomicrobiota	Verrucomicrobiae	Verrucomicrobiales	Rubritaleaceae	Roseibacillus	ASV_DNA_0156	GGTAATACGAAGGTCCCAAGCGTTGTTCGGAATAACTGGGCGTAAAGCGTGTGTAGGCTGCGCGGAAAGTCAAATGTGAAAGCCAGAGGCTCAACCTCTGAACTGCATTCGATACTCCCGTGCTAGAGTAATGGAGAGGTAAGTGGAATTCTCGGTGTAGCAGTGAAATGCGTAGATATCGAGAGGAACATCAATGGCGAAGGCAACTTACTGGACATTTACTGACGCTCAGACACGAAGGCTAGGGGAGCGAAAGGG	343	0.439203032	1.56E+02	73	0.105662344	2.54E+01	33	0.058564634	1.04E+01	47	0.073359555	6.44E+00	28	0.072368251	4.59E+00	71	0.165532034	4.90E+01	200	0.528373666	1.12E+02
Bacteria	Verrucomicrobiota	Verrucomicrobiae	Verrucomicrobiales	Rubritaleaceae	Roseibacillus	ASV_DNA_0212	GGTAATACGAAGGTCCCAAGCGTTGTTCGGAATAACTGGGCGTAAAGCGTGTGTAGGCTGCGCGGAAAGTCAAATGTGAAAGCCAGGGGCTCAACCTCTGAACTGCATTCGATACTCCCGCGCTAGAGTAATGGAGAGGTAAGTGGAATTCTCGGTGTAGCAGTGAAATGCGTAGATATCGAGAGGAACATCAATGGCGAAGGCAACTTACTGGACATTTACTGACGCTCAGACACGAAGGCTAGGGGAGCGAAAGGG	72	0.092194222	3.27E+01	98	0.141848078	3.41E+01	49	0.086959608	1.54E+01	73	0.113941437	1.00E+01	0	0	0.00E+00	0	0	0.00E+00	0	0	0.00E+00
Bacteria	Verrucomicrobiota	Verrucomicrobiae	Verrucomicrobiales	Rubritaleaceae	Roseibacillus	ASV_DNA_0313	GGTAATACGAAGGTCCCAAGCGTTGTTCGGAATAACTGGGCGTAAAGCGTGTGTAGGCCGCGCGGAAAGTCGGATGTGAAAGCCCAAGGCTCAACCTTGGAACTGCATCCGATACTCCCGTGCTAGAGTAATGGAGAGGTAAGTGGAATTCTCGGTGTAGCAGTGAAATGCGTAGATATCGAGAGGAACATCAATGGCGAAGGCAACTTACTGGACATTCACTGACGCTCAGACACGAAGGCTAGGGTAGCGAAAGGG	63	0.080669945	2.86E+01	35	0.050660028	1.22E+01	16	0.028394974	5.02E+00	18	0.028095149	2.47E+00	8	0.020676643	1.31E+00	0	0	0.00E+00	0	0	0.00E+00
Bacteria	Verrucomicrobiota	Verrucomicrobiae	Verrucomicrobiales	Rubritaleaceae	Roseibacillus	ASV_DNA_1258	GGTAATACGAAGGTCCCAAGCGTTGTTCGGAATAACTGGGCGTAAAGCGTGTGTAGGCTGCGCGGAAAGTCAAATGTGAAAGCCAGAGGCTCAACCTCTGAACTGCATTCGATACTCCCGTGCTAGAGTAATGGAGAGGTAAGTGGAATTCCTGGTGTAGCAGTGAAATGCGTAGATATCAGGAGGAACATCAATGGCGAAGGCAACTTACTGGACATTTACTGACGCTCAGACACGAAGGCTAGGGGAGCGAAAGGG	0	0	0.00E+00	0	0	0.00E+00	0	0	0.00E+00	0	0	0.00E+00	0	0	0.00E+00	13	0.030308682	8.97E+00	0	0	0.00E+00
Bacteria	Verrucomicrobiota	Verrucomicrobiae	Verrucomicrobiales	Rubritaleaceae	Roseibacillus	ASV_DNA_1296	GGTAATACGAAGGTCCCAAGCGTTGTTCGGAATAACTGGGCGTAAAGCGTGTGTAGGCTGCGCGGAAAGTCAAATGTGAAAGCCAAGGGCTCAACCCTTGAACTGCATTCGATACTCCCGTGCTAGAGTAATGGAGAGGTAAGTGGAATTCTCGGTGTAGCAGTGAAATGCGTAGATATCGAGAGGAACATCAATGGCGAAGGCAACTTACTGGACATTTACTGACGCTCAGACACGAAGGCTAGGGGAGCGAAAGGG	11	0.014085228	4.99E+00	0	0	0.00E+00	0	0	0.00E+00	0	0	0.00E+00	0	0	0.00E+00	0	0	0.00E+00	0	0	0.00E+00
Bacteria	Verrucomicrobiota	Verrucomicrobiae	Verrucomicrobiales	Rubritaleaceae	Rubritalea	ASV_DNA_0061	GGTAATACGAAGGTCCCGAGCGTTATTCGGAATCACTGGGCGTAAAGGGAGCGTAGGCGGCGCGGTAAGTCAGATGTGAAATCTCAGAGCTCAACTCTGAAACTGCATTCGATACTGCCGTGCTAGAGTAATGGAGAGGTAACTGGAATTCTTGGTGTAGCAGTGAAATGCGTAGATATCAAGAGGAAGACCAATGGCGAAAGCAGGTTACTGGACATTCACTGACGCTGAGGCTCGAAGGCTAGGGTAGCGAAAGGG	70	0.089633272	3.18E+01	5	0.007237147	1.74E+00	4	0.007098744	1.26E+00	469	0.732034713	6.43E+01	1669	4,313,664,677	2.74E+02	512	1,193,695,794	3.53E+02	13	0.034344288	7.27E+00
Bacteria	Verrucomicrobiota	Verrucomicrobiae	Verrucomicrobiales	Rubritaleaceae	Rubritalea	ASV_DNA_0676	GGTAATACGAAGGTCCCGAGCGTTATTCGGAATCACTGGGCGTAAAGGGAGCGTAGGCGGCGCGGTAAGTCAGATGTGAAATCTCAAGGCTCAACCTTGAAACTGCATCCGATACTGCCGTGCTAGAGTAATGGAGGGGTAACTGGAATTCTCGGTGTAGCAGTGAAATGCGTAGATATCGAGAGGAAGACCAACGGCGAAGGCAGGTTACTGGACATTTACTGACGCTGAGGCTCGAAGGCTAGGGTAGCGAAAGGG	12	0.015365704	5.45E+00	0	0	0.00E+00	0	0	0.00E+00	21	0.032777674	2.88E+00	16	0.041353286	2.62E+00	0	0	0.00E+00	0	0	0.00E+00
Bacteria	Verrucomicrobiota	Verrucomicrobiae	Verrucomicrobiales	Rubritaleaceae	Rubritalea	ASV_DNA_0908	GGTAATACGAAGGTCCCGAGCGTTATTCGGAATCACTGGGCGTAAAGGGAGCGTAGGCGGCGCGGTAAGTCAGATGTGAAATCTCAGAGCTCAACTCTGAAACTGCATTCGATACTGCCGTGCTAGAGTAATGGAGAGGTAACTGGAATTTTTGGTGTAGCAGTGAAATGCGTAGATATCAAGAGGAAGACCAATGGCGAAAGCAGGTTACTGGACATTTACTGACGCTGAGGCTCGAAGGCTAGGGTAGCGAAAGGG	0	0	0.00E+00	0	0	0.00E+00	0	0	0.00E+00	36	0.056190298	4.93E+00	0	0	0.00E+00	0	0	0.00E+00	0	0	0.00E+00
Bacteria	Verrucomicrobiota	Verrucomicrobiae	Verrucomicrobiales	Rubritaleaceae	Rubritalea	ASV_DNA_0947	GGTAATACGAAGGTCCCGAGCGTTATTCGGAATCACTGGGCGTAAAGGGAGCGTAGGCTGTACGGTAAGTCAGATGTGAAATCTCAGAGCTCAACTCTGAAACTGCATCCGATACTGCCGTACTAGAGTAATGGAGGGGTAACTGGAATTCTCGGTGTAGCAGTGAAATGCGTAGATATCGAGAGGAAGACCAACGGCGAAGGCAGGTTACTGGACATTTACTGACGCTGAGGCTCGAAGGCTAGGGTAGCGAAAGGG	0	0	0.00E+00	0	0	0.00E+00	4	0.007098744	1.26E+00	0	0	0.00E+00	0	0	0.00E+00	0	0	0.00E+00	0	0	0.00E+00
