# Supplementary material for: A Winter-to-Summer Transition of Bacterial and Archaeal Communities in Arctic Sea Ice
Source: Microorganisms. 2022 Aug 10;10(8):1618. doi: 10.3390/microorganisms10081618 (PMC9414599; doi:10.3390/microorganisms10081618)
Supplement: Supplementary file 1 [file microorganisms-10-01618-s001.zip › SupplementS2b.txt]

Kingdom	Phylum	Class	Order	Family	Genus	OTU	sequence	RNA01 transcript counts	RNA01 rel. cDNA abundance [%]	RNA02 transcript counts	RNA02 rel. cDNA abundance [%]	RNA05 transcript counts	RNA05 rel. cDNA abundance [%]	RNA07 transcript counts	RNA07 rel. cDNA abundance [%]	RNA09 transcript counts	RNA09 rel. cDNA abundance [%]	RNA10 transcript counts	RNA10 rel. cDNA abundance [%]	RNA11 transcript counts	RNA11 rel. cDNA abundance [%]
Archaea	Crenarchaeota	Nitrososphaeria	Marine_Benthic_Group_A	NA	NA	ASV_RNA_1671	GGTAATACCAGCTCCCCGAGTGGTCGGGACGATTATTGGGCCTAAAGCATCCGTAGCCGGTTCTGTAGGTCTTATGTTAAAATCAATTGCTTAACAATTGAACTGCATGAGATACCACAAAACTAGGAGGCGGGAGAGGTGGACGGTACTCCACGGGTAGGGGTAAAATCCTCTGAACCGTGGAAGACCACCAGTGGCGAAGGCGGTCCACCAGAACGCGCTCGACGGTGAGGGATGAAAGCTGGGGTAGCGAACCGG	0	0	0	0	0	0	5	0.004893086	0	0	0	0	0	0
Archaea	Crenarchaeota	Nitrososphaeria	Nitrosopumilales	Nitrosopumilaceae	Candidatus_Nitrosopelagicus	ASV_RNA_0237	GGTAAAACCAGCACCTCAAGTGGTCAGGATGATTATTGGGCCTAAAGCATCCGTAGCCTGTTCTGTAAGTTTTCGGTTAAATCTATTCGCTCAACGTATAGGCTGCCGAAAATACTGCAGAACTAGGGAGTGGGAGAGGTAGACGGTACTCGGTAGGAAGGGGTAAAATCCTTTGATCTATTGATGACCACCTGTGGCGAAGGCGGTCTACCAGAACACGTTCGACGGTGAGGGATGAAAGCTGGGGGAGCAAACCGG	0	0	51	0.044510774	88	0.08273476	138	0.135049176	0	0	0	0	0	0
Archaea	Crenarchaeota	Nitrososphaeria	Nitrosopumilales	Nitrosopumilaceae	Candidatus_Nitrosopelagicus	ASV_RNA_0239	GGTAAAACCAGCACCTCAAGTGGTCAGGATGATTATTGGGCCTAAAGCATCCGTAGCCTGTTCTGTAAGTTTTCGGTTAAATCTATGCGCTCAACGTATAGGCTGCCGAAAATACTGCAGAACTAGGGAGTGGGAGAGGTAGACGGTACTCGGTAGGAAGGGGTAAAATCCTTTGATCTATTGATGACCACCTGTGGCGAAGGCGGTCTACCAGAACACGTTCGACGGTGAGGGATGAAAGCTGGGGGAGCAAACCGG	0	0	0	0	0	0	73	0.071439057	0	0	26	0.028321823	0	0
Archaea	Crenarchaeota	Nitrososphaeria	Nitrosopumilales	Nitrosopumilaceae	Candidatus_Nitrosopelagicus	ASV_RNA_0405	GGTAAAACCAGCACCTCAAGTGGTCAGGATGATTATTGGGCCTAAAGCATCCGTAGCCTGTTCTGTAAGTTTTCGGTTAAATCTATGCGCTCAACGTATAGGCTGCCGAAAATACTGCAGAACTAGGGAGTGGGAGAGGTAGACGGTACTCGGTAGGAAGGGGTAAAATCCTTTGATCTATCGATGACCACCTGTGGCGAAGGCGGTCTACCAGAACACGTTCGACGGTGAGGGATGAAAGCTGGGGGAGCAAACCGG	0	0	0	0	0	0	49	0.047952243	0	0	0	0	0	0
Archaea	Crenarchaeota	Nitrososphaeria	Nitrosopumilales	Nitrosopumilaceae	Candidatus_Nitrosopelagicus	ASV_RNA_0601	GGTAAAACCAGCACCTCAAGTGGTCAGGATGATTATTGGGCCTAAAGCATCCGTAGCCTGTTCTATAAGTTTCCGGTTAAATCCATACGCTCAACGTATGGGCTGCCGGAAATACTGTAGAACTAGGGAGTGGGAGAGGTAGACGGTACTCGATAGGAAGAGGTAAAATTCTTTGATCTATTGATGACCACCTGTGGCGAAGGCGGTCTACCAGAACACGTTCGACGGTGAGGGATGAAAGCTGGGGGAGCAAACCGG	0	0	0	0	0	0	31	0.030337134	0	0	0	0	0	0
Archaea	Crenarchaeota	Nitrososphaeria	Nitrosopumilales	Nitrosopumilaceae	Candidatus_Nitrosopelagicus	ASV_RNA_0768	GGTAAAACCAGCACCTCAAGTGGTCAGGATGTTTATTGGGCCTAAAGCATCCGTAGCCTGTTCTGTAAGTTTCCGGTTAAATCTATGCGCTCAACGTATAGGCTGCCGAAAATACTGCAGAACTAGGGAGTGGGAGAGGTAGACGGTACTCGGTAGGAAGGGGTAAAATCCTTTGATCTATCGATGACCACCTGTGGCGAAGGCGGTCTACCAGAACACGTTCGACGGTGAGGGATGAAAGCTGGGGGAGCAAACCGG	0	0	0	0	0	0	34	0.033272985	0	0	0	0	0	0
Archaea	Crenarchaeota	Nitrososphaeria	Nitrosopumilales	Nitrosopumilaceae	Candidatus_Nitrosopelagicus	ASV_RNA_0936	GGTAAAACCAGCACCTCAAGTGGTCAGGATGATTATTGGGCCTAAAGCATCCGTAGCCTGTTCTGTAAGTTTCCGGTTAAATCTATGCGCTCAACGTATAGGCTGCCGAAAATACTGCAGAACTAGGGAGTGGGAGAGGTAGACGGTACTCGGTAGGAAGGGGTAAAATCCTTTGATCTATTGATGACCACCTGTGGCGAAGGCGGTCTACCAGAACACGTTCGACGGTGAGGGATGAAAGCTGGGGGAGCAAACCGG	0	0	44	0.038401452	0	0	0	0	0	0	0	0	0	0
Archaea	Crenarchaeota	Nitrososphaeria	Nitrosopumilales	Nitrosopumilaceae	Candidatus_Nitrosopumilus	ASV_RNA_0003	GGTAAAACCAGCACCTCAAGTGGTCAGGATGATTATTGGGCCTAAAGCATCCGTAGCCGGCTCTGTAAGTTTTCGGTTAAATCTGTACGCTTAACGTACAGGCTGCCGGGAATACTGCAGAGCTAGGGAGTGGGAGAGGTAGACGGTACTCGGTAGGAAGTGGTAAAATGCTTTGATCTATCGATGACCACCTGTGGCGAAGGCGGTCTACCAGAACACGTCCGACGGTGAGGGATGAAAGCTGGGGGAGCAAACCGG	5522	5.395423368	12557	10.95925082	13672	12.85397315	4151	4.062240055	202	0.374928077	217	0.236378292	66	0.068342791
Archaea	Crenarchaeota	Nitrososphaeria	Nitrosopumilales	Nitrosopumilaceae	Candidatus_Nitrosopumilus	ASV_RNA_0005	GGTAAAACCAGCACCTCAAGTGGTCAGGATGATTATTGGGCCTAAAGCATCCGTAGCCGGCTCTGTAAGTTTTCGGTTAAATCTGTACGCTTAACGTACAGGCTGCCGGGAATACTGCAAAGCTAGGGAGTGGGAGAGGTAGACGGTACTCGGTAGGAAGTGGTAAAATGCTTTGATCTATCGATGACCACCTGTGGCGAAGGCGGTCTACCAGAACACGTCCGACGGTGAGGGATGAAAGCTGGGGGAGCAAACCGG	3195	3.12176343	7070	6.170415172	8352	7.852280847	2318	2.268434702	151	0.280268018	207	0.225485284	0	0
Archaea	Crenarchaeota	Nitrososphaeria	Nitrosopumilales	Nitrosopumilaceae	Candidatus_Nitrosopumilus	ASV_RNA_0057	GGTAAAACCAGCACCTCAAGTGGTCAGGATGATTATTGGGCCTAAAGCATCCGTAGCCGGCTCTGTAAGTTTTCGGTTAAATCTGTACGCTCAACGTACAGGCTGCCGGGAATACTGCAGAACTAGGGAGTGGGAGAGGTAGACGGTACTCGGTAGGAAGTGGTAAAATGCTTTGATCTATCGATGACCACCTGTGGCGAAGGCGGTCTACCAGAACACGTCCGACGGTGAGGGATGAAAGCTGGGGGAGCAAACCGG	63	0.061555899	271	0.236518036	216	0.203076229	557	0.545089788	0	0	36	0.039214832	0	0
Archaea	Crenarchaeota	Nitrososphaeria	Nitrosopumilales	Nitrosopumilaceae	Candidatus_Nitrosopumilus	ASV_RNA_0140	GGTAAAACCAGCACCTCAAGTGGTCAGGATGATTATTGGGCCTAAAGCATCCGTAGCCGGCTCTGTAAGTTTTCGGTTAAATCTGTACGCTCAACGTACAGGCTGCCGGGAATACTGCAAAGCTAGGGAGTGGGAGAAGTAGACGGTACTCGGTAGGAAGTGGTAAAATGCTTTGATCTATCGATGACCACCTGTGGCGAAGGCGGTCTACTAGAACACGTCCGACGGTGAGGGATGAAAGCTGGGGGAGCAAACCGG	51	0.049830966	121	0.105603994	94	0.088375766	259	0.253461858	0	0	0	0	0	0
Archaea	Crenarchaeota	Nitrososphaeria	Nitrosopumilales	Nitrosopumilaceae	Candidatus_Nitrosopumilus	ASV_RNA_0146	GGTAAAACCAGCACCTCAAGTGGTCAGGATGATTATTGGGCCTAAAGCATCCGTAGCCGGCTCTGTAAGTTTTCGGTTAAATCTGTACGCTTAACGTACAGGCTGCCGGGAATACTGCAGAGCTAGGGAGTGGGAGAAGTAGACGGTACTCGGGAGGAAGTGGTAAAATGCTTTGATCTCTCGATGACCACCTGTGGCGAAGGCGGTCTACTAGAACACGTCCGACGGTGAGGGATGAAAGCTGGGGGAGCAAACCGG	60	0.058624665	137	0.119568158	120	0.112820127	298	0.29162793	0	0	0	0	0	0
Archaea	Crenarchaeota	Nitrososphaeria	Nitrosopumilales	Nitrosopumilaceae	Candidatus_Nitrosopumilus	ASV_RNA_0250	GGTAAAACCAGCACCTCAAGTGGTCAGGATGATTATTGGGCCTAAAGCATCCGTAGCCGGCTCTGTAAGTTTTCGGTTAAATCTGTACGCTTAACGTACAGGCTGCCGGGAATACTGCAGAACTAGGGAGTGGGAGAGGTAGACGGTACTCGGTAGGAAGTGGTAAAATGCTTTGATCTATCGATGACCACCTGTGGCGAAGGCGGTCTACCAGAACACGTCCGACGGTGAGGGATGAAAGCTGGGGGAGCAAACCGG	0	0	124	0.108222275	168	0.157948178	0	0	0	0	0	0	0	0
Archaea	Crenarchaeota	Nitrososphaeria	Nitrosopumilales	Nitrosopumilaceae	Candidatus_Nitrosopumilus	ASV_RNA_0597	GGTAAAACCAGCACCTCAAGTGGTCAGGATGATTATTGGGCCTAAAGCATCCGTAGCCGGCTCTGTAAGTTTTCGGTTAAATCTGTACGCTTAACGTACAGGCTGCCGGGAATACTGCAGAACTAGGGAGTGGGAGAGGTAGACGGTACTCGGTAGGAAGGGGTAAAATCCTTTGATCTATCGATGACCACCTGTGGCGAAGGCGGTCTACCAGAACATGTCCGACGGTGAGGGATGAAAGCTGGGGGAGCAAACCGG	0	0	0	0	0	0	38	0.037187454	0	0	0	0	0	0
Archaea	Crenarchaeota	Nitrososphaeria	Nitrosopumilales	Nitrosopumilaceae	Candidatus_Nitrosopumilus	ASV_RNA_0808	GGTAAAACCAGCACCTCAAGTGGTCAGGATGATTATTGGGCCTAAAGCATCCGTAGCCGGCTCTGTAAGTTTTCGGTTAAATCTGTACGCTCAACGTACAGGCTGCCGGGAATACTGCAGAGCTAGGGAGTGGGAGAAGTAGACGGTACTCGGGAGGAAGTGGTAAAATGCTTTGATCTCTCGATGACCACCTGTGGCGAAGGCGGTCTACTAGAACATGTCCGACGGTGAGGGATGAAAGCTGGGGGAGCAAACCGG	0	0	0	0	0	0	65	0.063610119	0	0	0	0	0	0
Archaea	Crenarchaeota	Nitrososphaeria	Nitrosopumilales	Nitrosopumilaceae	NA	ASV_RNA_0495	GGTAAAACCAGCACCTCAAGTGGTCAGGAGGATTATTGGGCCTAAAGCATCCGTAGCCGGCTCTGTAAGTTTTCGGTTAAATCCATGTGCTCAACGCATGGGCTGCCGAAAATACTGCATAGCTAGGGAGTGGGAGAGGTAGACGGTACTCGGTAGGAAGGGGTAAAATCCTTTGATCTATCGATGACCACCTGTGGCGAAGGCGGTCTACCAGAACACGTTCGACGGTGAGGGATGAAAGCTGGGGGAGCAAACCGG	0	0	0	0	0	0	32	0.031315751	0	0	0	0	0	0
Archaea	Crenarchaeota	Nitrososphaeria	Nitrosopumilales	Nitrosopumilaceae	NA	ASV_RNA_0562	GGTAAAACCAGCACCTCAAGTGGTCAGGATGATTATTGGGCCTAAAGCATCCGTAGCCGGCTCTGTAAGTTTTCGGTTAAATCTATGCGCTCAACGTATGGGCTGCCGAAAATACTGTAGAGATAGGGAGTGGGAGAGGTAGACGGTACTCGGTAGGAAGGGGTAAAATCCTTTGATCTATCGATGACCACCTGTGGCGAAGGCGGTCTACCAGAACACGTTCGACGGTGAGGGATGAAAGCTGGGGGAGCAAACCGG	0	0	0	0	0	0	38	0.037187454	0	0	0	0	0	0
Archaea	Crenarchaeota	Nitrososphaeria	Nitrosopumilales	Nitrosopumilaceae	NA	ASV_RNA_0664	GGTAAAACCAGCACCTCAAGTGGTCAGGAGGATTATTGGGCCTAAAGCATCCGTAGCCGGCTCTGTAAGTTTTCGGTTAAATCCATGTGCTCAACGCATGGGCTGCCGAAAATACTGCATAGCTAGGGAGTGGGAGAGGTAGACGGTACTCGGTAGGAAGGGGTAAAATCCTTTGATCTATTGATGACCACCTGTGGCGAAGGCGGTCTACCAGAACACGTTCGACGGTGAGGGATGAAAGCTGGGGGAGCAAACCGG	0	0	18	0.015709685	0	0	17	0.016636493	0	0	0	0	0	0
Archaea	Crenarchaeota	Nitrososphaeria	Nitrosopumilales	Nitrosopumilaceae	NA	ASV_RNA_0748	GGTAAAACCAGCACCTCAAGTGGTCAGGATGATTATTGGGCCTAAAGCATCCGTAGCCGGCTCTGTAAGTTTTCGGTTAAATCCATACGCTCAACGTATGGGCTGCCGAAAATACTGCAGAGATAGGGAGTGGGAGAGGTAGACGGTACTCGGTAGGAAGGGGTAAAATCCTTTGATCTATCGATGACCACCTGTGGCGAAGGCGGTCTACCAGAACACGTTCGACGGTGAGGGATGAAAGCTGGGGGAGCAAACCGG	0	0	0	0	0	0	12	0.011743407	0	0	0	0	0	0
Archaea	Crenarchaeota	Nitrososphaeria	Nitrosopumilales	Nitrosopumilaceae	NA	ASV_RNA_0826	GGTAAAACCAGCACCTCAAGTGGTCAGGATGATTATTGGGCCTAAAGCATCCGTAGCCGGCTCTGTTAGTTTTCGGTTAAATCTATGTGCTCAACGCATGGGCTGCCGAAAATACTGCAGGGCTAGGGAGTGGGAGAGGTAGACGGTACTCGGTAGGAAGGGGTAAAATCCTTTGATCTATCGATGACCACCTGTGGCGAAGGCGGTCTACCAGAACACGTTCGACGGTGAGGGATGAAAGCTGGGGGAGCAAACCGG	0	0	0	0	0	0	13	0.012722024	0	0	0	0	0	0
Archaea	Halobacterota	Halobacteria	Halobacterales	Halomicrobiaceae	NA	ASV_RNA_1582	GGTAATACCGGCAGCTCGAGTGATGATCACTATTATTGGGCCTAAAGCGTCCGTAGCCGGTCAAACAAGTCCTTCGGTAAATCCACCCGCTTAACGGGTGGGCTCTCGAGGGAAACTGCTTGACTTGGGGCCGGGAGATCTGAGGGGTACGTCTGGGGTAGGGGTGAAATCCTGTAATCCTAGACGGACCATCGGTGGCGAAAGCGCCTCAGAAGAACGGACCCGACGGTCAGGGACGAAAGCTAGGGTCTCGAACCGG	0	0	0	0	0	0	5	0.004893086	0	0	0	0	0	0
Archaea	Nanoarchaeota	Nanoarchaeia	Woesearchaeales	SCGC_AAA286-E23	NA	ASV_RNA_0184	GGTAATACCGGCGCCACGAGTGGAGTTCACTATTATTGGGTCTAAAGTGTTCGTAGCTGGTTTGTTAAGTCTCTTGTGAAATTTCTGTTGCTTAACTCAGAAATTGCAAGAGATACTGGCAAACTTGAGACCGGAAGAGGTTGCAAGTATTGTTTGGGTAGCGGTAAAATGTTATAATCCTTACAAGACTAACTAAGGCGAAGGCATGCAACTTGGACGGATCTGACAGTGAGGAACGAGAGCTGGGGGAGCAAACCGG	9	0.0087937	5	0.004363801	10	0.009401677	459	0.449185301	33	0.061250626	54	0.058822248	526	0.544671333
Archaea	Nanoarchaeota	Nanoarchaeia	Woesearchaeales	SCGC_AAA286-E23	NA	ASV_RNA_0771	GGTAATACCGGCGCCACGAGTGGAGTTCACTATTATTGGGTCTAAAGTGTTCGTAGCTGGTTTGTTAAGTCTCTTGTGAAATTTCTGTTGCTTAACTCAGAAATTGCAAGAGATACTAGCAAACTTGAGACCGGAAGAGGTTGCAAGTATTGTTTGGGTAGCGGTAAAATGTTATAATCCTTACAAGACTAACTAAGGCGAAGGCATGCAACTTGGACGGATCTGACAGTGAGGAACGAGAGCTGGGGGAGCAAACCGG	0	0	0	0	0	0	0	0	0	0	0	0	75	0.077662262
Archaea	Thermoplasmatota	Thermoplasmata	Marine_Group_II	NA	NA	ASV_RNA_0520	GGTAATACCGGCGCCTCAAGTGGTAGTCGCTTTTATTGGGCCTAAAACGTCCGTAGCCGGTCTGATACATTCGTGGGTAAATCAACCAGCTTAACTGGTTGAATTCTGCGAGGACGGTCAGACTTGGGACCGGGAGAGGTGTGGGGTACGCTCAGGGTAGGGGTAAAATCCTGTCATCCTGAGCGGACCACCTGTTGCGAAGGCGCCACACTAGAACGGATCCGACGGTCAGGGACGAAGCCTAGGGGCACGAACCGG	0	0	16	0.013964164	20	0.018803355	29	0.028379899	0	0	5	0.005446504	0	0
Archaea	Thermoplasmatota	Thermoplasmata	Marine_Group_II	NA	NA	ASV_RNA_0777	GGTAATACCGGCAGCTCGAGTGGTCGTCGCTTTTATTGGGCCTAAAACGTCCGTAGCCGGTTTGGTAAATCTGTGGGTAAATCAACTAGCTTAACTAGTTGAATTCTGCAGAGACTGCCAGACTAGGAACCGGGAGAGGTGTGGGGTACTCAAGGGGTAGGGGTAAAATCCTGTCATCCTTTGAGGACCACCAGTTGCGAAGGCGCCACACTAGAACGGATTCGACGGTCAGGGACGAAGCCTAGGGGCACGAACCGG	0	0	37	0.03229213	0	0	0	0	0	0	0	0	0	0
Archaea	Thermoplasmatota	Thermoplasmata	Marine_Group_II	NA	NA	ASV_RNA_0877	GGTAATACCGGCAGCTCAAGTGGTCGTCGCTTTTATTGGGCCTAAAACGTCCGTAGCCTGTTTGGTAAATCTGTGGGTAAATCAACGAGCTTAACTCGTTGAATTCTGCAGAGACTGCCAGACTAGGGACCGGGAGAGGTATGAGGTACTCTGGGGGTAGGGGTAAAATCCTGTCATCCCCAGAGGACCACCTGTTGCGAAGGCGTCATACTGGAACGGATCCGACGGTCAGGGACGAAGCCTAGGGGCACGAACCGG	7	0.006839544	15	0.013091404	18	0.016923019	0	0	0	0	0	0	0	0
Archaea	Thermoplasmatota	Thermoplasmata	Marine_Group_II	NA	NA	ASV_RNA_0879	GGTAATACCGGCAGCTCGAGTGGTCGTCGCTTTTATTGGGCCTAAAACGTCCGTAGCCGGTTTGGTAAATCTGTGGGTAAATCAACTAGCTTAACTAGTTGAATTCTGCAGAGACTGCCAGACTAGGAACCGGGAGAGGTGTGGGGTACTCAAGGGGTAGGGGTAAAATCCTGTCATCCTTTGAGGACCACCAGTTGCGAAGGCGCCACACTGGAACGGATTCGACGGTCAGGGACGAAGCCTAGGGGCACGAACCGG	0	0	0	0	0	0	14	0.013700641	0	0	0	0	0	0
Archaea	Thermoplasmatota	Thermoplasmata	Marine_Group_II	NA	NA	ASV_RNA_0942	GGTAATACCGGCAGCTCGAGTGGTCGTCGCTTTTATTGGGCCTAAAACGTCCGTAGCCTGTTTGGTAAATCTGTGGGTAAATCAACCAGCTTAACTGGTTGAATTCTGCAGAGACTGCCAGACTAGGGACCGGGAGAGGTGTGGGGTACTCTAGGGGTAGGGGTAAAATCCTGTCATCCTTAGAGGACCACCAGTTGCGAAGGCGCCACACTAGAACGGATCCGACGGTCAGGGACGAAGCCTAGGGGCACGAACCGG	0	0	0	0	15	0.014102516	0	0	0	0	0	0	0	0
Archaea	Thermoplasmatota	Thermoplasmata	Thermoplasmata_or	Thermoplasmata_fa	Marine_Group_III	ASV_RNA_0262	GGTAACACCGGCACCTCGAGTGGTAGCCACTATTATTGGGCCTAAAGCGTTCGTAGCCGGTTTGGTAAATTCTTGGGTAAATCGTACAGCTTAACTGTGCGGATTCCGGGGACACTACCAGACTTGAGACCGGGAGAGATCAGAGGTACTTGTAGGGGAGCGGTGAAATGTTGTAATCCTACAGGGACCACCAGTGGCGAAGGCGTCTGATCATAACGGCTTTGACGGTGAGGAACGAAACCCTGGGGCGCAAACGGG	22	0.021495711	29	0.025310048	114	0.107179121	150	0.146792582	0	0	0	0	0	0
Bacteria	Acidobacteriota	Acidobacteriae	Acidobacteriales	Koribacteraceae	Candidatus_Koribacter	ASV_RNA_1538	GGTAATACAGAGGGTGCAAGCGTTGTTCGGAATTATTGGGCGTAAAGGGTGCGTAGGCGGTGCGGTAAGTCTTCTGTGAAATCTCCGGGCTTAACTCGGAGCCTGCAGAGGAAACTGCCGTGCTGGAGTATGGGAGAGGTGAGTGGAATTCCCGGTGTAGCGGTGAAATGCGTAGATATCGGGAGGAACACCTGTGGCGAAAGCGGCTCACTGGACCATTACTGACGCTGATGCACGAAAGCTAGGGGAGCAAACAGG	0	0	0	0	0	0	0	0	9	0.016704716	0	0	0	0
Bacteria	Acidobacteriota	Acidobacteriae	Acidobacteriales	NA	NA	ASV_RNA_1280	GGTAATACAGAGGGTGCGAGCGTTGTTCGGAATTATTGGGCGTAAAGGGCGCGTAGGCGGTGCCACAAGTCACTTGTGAAATCCCCGGGCTTAACCCGGGGCCTGCAGGCGAAACTGTGGTGCTGGAGTATGGGAGAGGTGCGTGGAATTCCCGGTGTAGCGGTGAAATGCGTAGATATCGGGAGGAACACCTGTGGCGAAAGCGGCGCACTGGACCATAACTGACGCTGAGGCGCGAAAGCTAGGGGAGCAAACAGG	0	0	0	0	9	0.00846151	0	0	0	0	0	0	0	0
Bacteria	Acidobacteriota	Acidobacteriae	Acidobacteriales	NA	NA	ASV_RNA_1335	GGTAATACGAGGGGGGCAAGCGTTGTTCGGAATTATTGGGCGTAAAGGGCGCGTAGGCGGTGCGGTAAGTCACCTGTGAAACCTCTAGGCTCAACCTAGAGCCTGCAGGCGAAACTGCCGTGCTTGAGGGTGGGAGAGGTGCGTGGAATTCCCGGTGTAGCGGTGAAATGCGTAGATATCGGGAGGAACACCTGTGGCGAAAGCGGCGCACTGGACCACTACTGACGCTGAGGCGCGAAAGCTAGGGGAGCAAACAGG	0	0	0	0	0	0	0	0	0	0	15	0.016339513	0	0
Bacteria	Acidobacteriota	Acidobacteriae	Acidobacteriales	NA	NA	ASV_RNA_1436	GGTAATACGAGGGGGGCAAGCGTTGTTCGGAATTATTGGGCGTAAAGGGCGCGTAGGCGGTGCGGTAAGTCACCTGTGAAACCTCTAGGCTCAACCTAGAGCCTGCAGGCGAAACTGCCGTGCTTGAGGGTGGGAGAGGTGCGTGGAATTCCCGGTGTAGCGGTGAAATGCGTAGATATCGGGAGGAACACCTGTGGCGAAAGCGGCGCACTGGACCACATCTGACGCTGAGGCGCGAAAGCTAGGGGAGCAAACAGG	0	0	0	0	0	0	0	0	12	0.022272955	0	0	0	0
Bacteria	Acidobacteriota	Acidobacteriae	Acidobacteriales	NA	NA	ASV_RNA_1659	GGTAATACAGAGGGTGCGAGCGTTGTTCGGAATTATTGGGCGTAAAGGGCGCGTAGGCGGTGTTGTAAGTCACCTGTGAAACCTCTGGGCTTAACTCAGAGCCTGCAGGCGAAACTGCAATGCTGGAGGGTGGGAGAGGTGCGTGGAATTCCCGGTGTAGCGGTGAAATGCGTAGATATCGGGAGGAACACCTGTGGCGAAAGCGGCGCACTGGACCACATCTGACGCTGAGGCGCGAAAGCTAGGGGAGCAAACAGG	0	0	0	0	0	0	0	0	6	0.011136478	0	0	0	0
Bacteria	Acidobacteriota	Acidobacteriae	Subgroup_2	NA	NA	ASV_RNA_1285	GGTAAGACGTAGGGGGCCAGCGTTGCTCGGAATTACTGGGTGTAAAGGGTTCGTAGGCGGTGTGGCAAGTCGGGAGTGAAATCTCTGGGCTCAACCCAGAGTCTGCTTCCGAAACTGCTGTGCTTGAGTGTGGGAGAGGCGCGTGGAATTGCAGGTGTAGCGGTGAAATGCGTAGATATCTGCAGGAACACCCGTGGCGAAAGCGGCGCGCTGGACCACTACTGACGCTGAGGAACGAAAGCTAGGGGAGCAAACAGG	0	0	4	0.003491041	0	0	0	0	0	0	0	0	0	0
Bacteria	Acidobacteriota	Acidobacteriae	Subgroup_2	NA	NA	ASV_RNA_1438	GGTAAGACGTAGGGGGCCAGCGTTGCTCGGAATTACTGGGTGTAAAGGGTTCGTAGGCGGTGTGGCAAGTCGGGAGTGAAATCCCTGGGCTTAACCCAGGGGCTGCTTCCGAAACTGCTGTGCTTGAGTGTGGGAGAGGCGCGTGGAATTGCAGGTGTAGCGGTGAAATGCGTAGATATCTGCAGGAACACCCGTGGCGAAAGCGGCGCGCTGGACCACTACTGACGCTGAGGAACGAAAGCTAGGGGAGCAAACAGG	0	0	0	0	0	0	0	0	12	0.022272955	0	0	0	0
Bacteria	Acidobacteriota	Vicinamibacteria	Vicinamibacterales	NA	NA	ASV_RNA_0639	GGTAATACGGGGGGGGCAAGCGTTGTTCGGATTTACTGGGCGTAAAGGGCTCGTAGGCGGCCATCCAAGTCGGACGTGAAATCCCCAGGCTCAACCTGGGAACTGCGTCCGATACTGGTTGGCTTGAAGTCGGGAGAGGGATGCGGAATTCCAGGTGTAGCGGTGAAATGCGTAGATATCTGGAGGAACACCGGTGGCGAAGGCGGCATCCTGGACCGATCTTGACGCTGAGGAGCGAAAGCTAAGGGAGCGAACGGG	0	0	0	0	0	0	11	0.010764789	0	0	0	0	0	0
Bacteria	Actinobacteriota	Acidimicrobiia	Actinomarinales	Actinomarinaceae	Candidatus_Actinomarina	ASV_RNA_0995	GGTAATACGTAGGGGTCAAGCGTTGTCCGGATTTATTGGGCGTAAAGAGCTCGTAGGCGGTTCAACAAGTCGGTCGTAAAAGTTTAGGGCTCAACCCTAAAATGTCGATCGATACTGTTGTGACTAGGATACGGTAGAGGTGAATGGAATTCCGAGTGTAGCGGTGAAATGCGTAGATATTCGGAGGAACACCAATTGCGAAGGCAGTTCACTGGACCGTGATCGACGCTGAGGAGCGAAAGCTAGGGGAGCAAACAGG	13	0.012702011	0	0	4	0.003760671	0	0	0	0	0	0	0	0
Bacteria	Actinobacteriota	Acidimicrobiia	Microtrichales	Ilumatobacteraceae	Ilumatobacter	ASV_RNA_0887	GGTAACACGTAGGCACCAAGCGTTATCCGGATTTATTGGGCGTAAAGAGCTCGTAGGCGGTTCGGTAAGTCGGGTGTGAAAACTTGAGGCTTAACCTCAAGAGGTCACTCGATACTGCTGTGACTAGAGTGCGGTAGGGGAGCGGGGAATTCCTGGTGTAGCGGTGAAATGCGCAGATATCAGGAGGAACACCAGTGGCGAAGGCGCCGCTCTGGGCCGTAACTGACGCTGAGGAGCGAAAGCATGGGTAGCAAACAGG	20	0.019541555	0	0	0	0	0	0	0	0	13	0.014160912	16	0.016567949
Bacteria	Actinobacteriota	Acidimicrobiia	Microtrichales	Microtrichaceae	Sva0996_marine_group	ASV_RNA_0152	GGTAACACGTAGGGAGCAAGCGTTGTCCGGATTTATTGGGCGTAAAGAGCTCGTAGGCGGTTCGGTAAGTCGGGTGTGAAAACTTGAGGCTCAACCTCAAGAGGCCACTCGATACTGCTGTGACTAGAGTCCGGTAGAGGAGTGTGGAATTCCTGGTGTAGCGGTGAAATGCGCAGATATCAGGAGGAACACCGACAGCGAAGGCAGCACTCTGGGCCGGTACTGACGCTGAGGAGCGAAAGCATGGGGAGCAAACAGG	39	0.038106032	99	0.086403268	90	0.084615095	185	0.181044185	0	0	0	0	0	0
Bacteria	Actinobacteriota	Acidimicrobiia	Microtrichales	Microtrichaceae	Sva0996_marine_group	ASV_RNA_0336	GGTAATACGTAGGGCGCAAGCGTTGTCCGGATTTATTGGGCGTAAAGAGCTCGTAGGCGGTTTGGTAAGTCGGGTGTGAAAACTCAGGGCTCAACCCTGAGACGCCACTCGATACTGCCATGACTAGAGTCCGGTAGAGGAGTGTGGAATTCCTAGTGTAGCGGTGAAATGCGCAGATATTAGGAGGAACACCAACAGCGAAGGCAGCACTCTGGGCCGGTACTGACGCTGAGGAGCGAAAGCGTGGGGAGCGAACAGG	0	0	0	0	22	0.02068369	22	0.021529579	0	0	0	0	0	0
Bacteria	Actinobacteriota	Acidimicrobiia	Microtrichales	Microtrichaceae	Sva0996_marine_group	ASV_RNA_0459	GGTAACACGTAGGGAGCAAGCGTTGTCCGGATTTATTGGGCGTAAAGAGCTCGTAGGTGGTTCGGTAAGTCGGATGTGAAAACTCAAGGCTCAACCTTGAGACGCCATCCGATACTGCTGTGACTTGAGTTCGGTAGAGGAGTGTGGAATTCCTGGTGTAGCGGTGAAATGCGCAGATATCAGGAGGAACACCGACAGCGAAGGCAGCACTCTGGGCCGATACTGACACTGAGGAGCGAAAGCATGGGGAGCAAACAGG	143	0.139722119	0	0	15	0.014102516	0	0	11	0.020416875	25	0.027232522	0	0
Bacteria	Actinobacteriota	Actinobacteria	Corynebacteriales	Mycobacteriaceae	Mycobacterium	ASV_RNA_1408	GGTAATACGTAGGGTGCGAGCGTTGTCCGGAATTACTGGGCGTAAAGAGCTTGTAGGTGGTTTGTCGCGTTGTTCGTGAAATCTCACGGCTTAACTGTGAGCGTGCGGGCGATACGGGCAGACTAGAGTACTGCAGGGGAGACTGGAATTCCTGGTGTAGCGGTGGAATGCGCAGATATCAGGAGGAACACCGGTGGCGAAGGCGGGTCTCTGGGCAGTAACTGACGCTGAGGAGCGAAAGCGTGGGGAGCGAACAGG	0	0	0	0	13	0.01222218	0	0	0	0	0	0	0	0
Bacteria	Actinobacteriota	Actinobacteria	Corynebacteriales	Mycobacteriaceae	Mycobacterium	ASV_RNA_1573	GGTAATACGTAGGGTGCGAGCGTTGTCCGGAATTACTGGGCGTAAAGAGCTCGTAGGTGGTTTGTCGCGTTGTTCGTGAAAACCGGAGGCTCAACCTCTGGCGTGCGGGCGATACGGGCAGACTTGAGTACTGCAGGGGAGACTGGAATTCCTGGTGTAGCGGTGGAATGCGCAGATATCAGGAGGAACACCGGTGGCGAAGGCGGGTCTCTGGGCAGTAACTGACGCTGAGGAGCGAAAGCGTGGGGAGCGAACAGG	0	0	0	0	0	0	0	0	0	0	0	0	8	0.008283975
Bacteria	Actinobacteriota	Actinobacteria	Frankiales	Acidothermaceae	Acidothermus	ASV_RNA_0753	GGTAACACGTAGGGCGCAAGCGTTGTCCGGAATTATTGGGCGTAAAGAGCTCGTAGGCGGTCTGTTGCGTCCGCTGTGAAAACTCGGGGCTTAACCCCGAGCCTGCAGTGGATACGGGCAGACTAGAGGTAGGTAGGGGAGAATGGAATTCCCGGTGTAGCGGTGAAATGCGCAGATATCGGGAGGAACACCGGTGGCGAAGGCGGTTCTCTGGGCCTTACCTGACGCTGAGGAGCGAAAGCGTGGGGAGCGAACAGG	9	0.0087937	0	0	26	0.024444361	0	0	14	0.025985114	0	0	6	0.006212981
Bacteria	Actinobacteriota	Actinobacteria	Micrococcales	Microbacteriaceae	Candidatus_Aquiluna	ASV_RNA_0241	GGTAATACGTAGGGTGCAAGCGTTGTCCGGAATTATTGGGCGTAAAGAGCTCGTAGGCGGTTTGTCGCGTCTGCTGTGAAATTTCGAGGCTCAACCTCGAACTTGCAGTGGGTACGGGCAGGCTAGAGTGCAGTAGGGGAGATGGGAATTCCTGGTGTAGCGGTGGAATGCGCAGATATCAGGAGGAACACCAATGGCGAAGGCACATCTCTGGGCTGTAACTGACGCTGAGGAGCGAAAGCGTGGGGAGCGAACAGG	0	0	0	0	0	0	0	0	0	0	12	0.013071611	36	0.037277886
Bacteria	Actinobacteriota	Actinobacteria	Micrococcales	Microbacteriaceae	ML602J-51	ASV_RNA_1505	GGTAATACGTAGGGTGCAAGCGTTGTCCGGAATTATTGGGCGTAAAGAGCTCGTAGGCGGTTTGTTGCGTCTGCTGTGAAAATCCGAGGCTCAACCTCGGACCTGCAGTGGGTACGGGCAAACTAGAGTGCGGTAGGGGAGATTGGAATTCCTGGTGTAGCGGTGGAATGCGCAGATATCAGGAGGAACACCAATGGCGAAGGCAGATCTCTGGGCCGTAACTGACGCTGAGGAGCGAAAGCGTGGGGAGCGAACAGG	10	0.009770778	0	0	0	0	0	0	0	0	0	0	0	0
Bacteria	Actinobacteriota	Actinobacteria	Micrococcales	Micrococcaceae	Micrococcus	ASV_RNA_0143	GGTAATACGTAGGGTGCGAGCGTTATCCGGAATTATTGGGCGTAAAGAGCTCGTAGGCGGTTTGTCGCGTCTGTCGTGAAAGTCCGGGGCTTAACCCCGGATCTGCGGTGGGTACGGGCAGACTAGAGTGCAGTAGGGGAGACTGGAATTCCTGGTGTAGCGGTGGAATGCGCAGATATCAGGAGGAACACCGATGGCGAAGGCAGGTCTCTGGGCTGTAACTGACGCTGAGGAGCGAAAGCATGGGGAGCGAACAGG	0	0	0	0	0	0	27	0.026422665	0	0	9	0.009803708	0	0
Bacteria	Actinobacteriota	Thermoleophilia	Solirubrobacterales	67-14	NA	ASV_RNA_1713	GGTAATACGTAGGGAGCAAGCGTTGTCCGGAATCATTGGGCGTAAAGCGCGCGTAGGTGGCTTCGTAAGTCCGTTGTGAAAGTCAAAGGCTCAACCTTTGAAAGCCGATGGATACTGCGGAGCTAGAGTACGGAAGAGGCGAGTGGAATTCCTGGTGTAGCGGTGGAATGCGCAGATATCAGGAGGAACACCAATAGCGAAGGCAGCTCGCTGGGACGTTACTGACACTGAGGCGCGAAAGCGTGGGGAGCGAACAGG	0	0	0	0	0	0	0	0	0	0	0	0	5	0.005177484
Bacteria	Actinobacteriota	Thermoleophilia	Solirubrobacterales	Solirubrobacteraceae	Conexibacter	ASV_RNA_1326	GGTAATACGTAGGGGGCAAGCGTTGTCCGGAATCATTGGGCGTAAAGAGCGTGTAGGCGGCCTGGTAAGTCCGCTGTGAAAGTCCAGGGCTCAACCCTGGAATGCCGGTGGAAACTGTCAGGCTCGAGTCCGGAAGAGGCGAGTGGAATTCCTGGTGTAGCGGTGAAATGCGCAGATATCAGGAGGAACACCAATGGCGAAGGCAGCTCGCTGGGACGGTACTGACGCTGAGACGCGAAAGCGTGGGGAGCAAACAGG	0	0	0	0	16	0.015042684	0	0	0	0	0	0	0	0
Bacteria	Bacteroidota	Bacteroidia	Bacteroidales	Bacteroidetes_BD2-2	NA	ASV_RNA_0791	GGTAATACGGAGGGTGCAAGCGTTATCCGGATTCATTGGGTTTAAAGGGTGCGCAGGCGGTCTATTAAGTCAGTGGTGAAAGCCTACAGCTCAACTGTAGAACTGCCATTGATACTGATAGACTTGAATGCGGTTGAAGTGGGTGGAATGTGTAGTGTAGCGGTGAAATGCATAGATATTACACAGAACTCCGATTGCGAAGGCAACTCACTAAACCGTTATTGACGCTCAGGCACGAAAGCGTGGGGAGCGAACAGG	70	0.068395443	0	0	0	0	0	0	0	0	0	0	0	0
Bacteria	Bacteroidota	Bacteroidia	Chitinophagales	Saprospiraceae	Aureispira	ASV_RNA_0394	GGTAATACGGAGGGTGCAAGCGTTATCCGGAATCACTGGGTTTAAAGGGTACGTAGGCGGTTTTTTAAGTCAGACGTCAAAGGCCATAGCTAAACTATGGTACGCGTTTGAAACTGGAAGACTTGAATATGATCGAGGTGCATGGAATGCTTCATGTAGCGGTGAAATGCATAGATATGAAGTAGAACACCAATTGCGAAGGCAGTGCACTAGGTTTTATTGACGCTGAGGTACGAAAGCGTGGGTAGCGAACAGG	48	0.046899732	0	0	0	0	189	0.184958653	97	0.18003972	0	0	0	0
Bacteria	Bacteroidota	Bacteroidia	Chitinophagales	Saprospiraceae	Aureispira	ASV_RNA_0595	GGTAATACGGAGGGTGCAAGCGTTATCCGGAATCACTGGGTTTAAAGGGTACGTAGGCGGTTTTTTAAGTCAGACGTTAAAGGCCATAGCTAAACTATGGTACGCGTTTGAAACTGGAAGACTTGAATATGATCGAGGTGCATGGAATGCTTCATGTAGCGGTGAAATGCATAGATATGAAGTAGAACACCAATTGCGAAGGCAGTGCACTAGGTTTTATTGACGCTGAGGTACGAAAGCGTGGGTAGCGAACAGG	0	0	0	0	0	0	68	0.066545971	77	0.142918128	0	0	0	0
Bacteria	Bacteroidota	Bacteroidia	Chitinophagales	Saprospiraceae	Aureispira	ASV_RNA_0740	GGTAATACGGAGGGTGCAAGCGTTATCCGGAATCACTGGGTTTAAAGGGTACGTAGGCGGTTTTATAAGTCAGACGTCAAAGGCTGTGGCTAAACCACGGTACGCGTTTGAAACTGTAAGACTTGAATATGTTCGAGGTGCATGGAATGCTTCATGTAGCGGTGAAATGCATAGATATGAAGTAGAACACCAATTGCGAAGGCAGTGCACTAGGACATCATTGACGCTGAGGTACGAAAGCGTGGGTAGCGAACAGG	16	0.015633244	0	0	16	0.015042684	0	0	0	0	0	0	0	0
Bacteria	Bacteroidota	Bacteroidia	Chitinophagales	Saprospiraceae	Lewinella	ASV_RNA_0015	GGTAATACGGAGGGTGCAAGCGTTATCCGGAATTACTGGGTTTAAAGGGTGCGTAGGCGGTTTAATAAGTCAGAAGTGAAAAGTCCGAGCTCAACTGGGGCCTTGCTTTTGATACTGTTAGACTTGAATCAGGCTGAGGTTAGCGGAATGTGACATGTAGCGGTGAAATGCATAGATATGTCATAGAACACCAATTGCGAAGGCAGCTAACTAGACCTCGATTGACGCTGAGGCACGAAAGCGTGGGGAGCGAACAGG	1931	1.886737147	426	0.371795879	506	0.475724869	736	0.720262269	619	1.148913265	796	0.867083506	5795	6.000704138
Bacteria	Bacteroidota	Bacteroidia	Chitinophagales	Saprospiraceae	Lewinella	ASV_RNA_0074	GGTAATACGGAGGGTGCAAGCGTTATCCGGAATCACTGGGTTTAAAGGGTGCGTAGGTGGACTAGTAAGTCAGAGGTGAAATCCCGCAGCTTAACTGCGGAACTGCCTTTGATACTGCTTGTCTTGAATCAGGTTGAGGTATGCGGAATGTGGCATGTAGCGGTGAAATGCGTAGATATGCCATAGAACACCGATTGCGAAGGCAGCATACTGGCCCTGTATTGACACTGAGGCACGAAAGCGTGGGGAGCGAACAGG	132	0.128974264	92	0.080293946	193	0.181452371	128	0.125263003	92	0.170759322	205	0.223306682	1497	1.550138757
Bacteria	Bacteroidota	Bacteroidia	Chitinophagales	Saprospiraceae	Lewinella	ASV_RNA_0365	GGTAATACGGAGGGTGCAAGCGTTATCCGGAATCACTGGGTTTAAAGGGTGCGTAGGTGGACTAGTAAGTCAGAGGTGAAATCCCGTCGCTTAACGACGGAACTGCCTTTGATACTGCTTGTCTTGAATCAGGTTGAGGTATGCGGAATGTGGCATGTAGCGGTGAAATGCGTAGATATGCCATAGAACACCGATTGCGAAGGCAGCATACTGGCCCTGTATTGACACTGAGGCACGAAAGCGTGGGGAGCGAACAGG	9	0.0087937	0	0	0	0	85	0.083182463	229	0.425042226	55	0.059911549	0	0
Bacteria	Bacteroidota	Bacteroidia	Chitinophagales	Saprospiraceae	Portibacter	ASV_RNA_0134	GGTAATACGGAGGGTGCAAGCGTTATCCGGAATCACTGGGTTTAAAGGGTGCGTAGGCGGCGCTATAAGTCAGAGGTGAAAGGCCACCGCTTAACGGTGGGACTGCCTTTGATACTGTAGTGCTTGAATAAGGTTGAGGTTAGCGGAATGTGACATGTAGCGGTGAAATGCATAGATATGTCATAGAACACCAATTGCGAAGGCAGCTGGCTAGACCTTTATTGACGCTGAGGCACGAAAGCGTGGGGAGCGAACAGG	555	0.542278154	51	0.044510774	113	0.106238953	122	0.1193913	81	0.150342447	206	0.224395983	104	0.10769167
Bacteria	Bacteroidota	Bacteroidia	Chitinophagales	Saprospiraceae	NA	ASV_RNA_0116	GGTAATACGGAAGGTGCAAGCGTTATCCGGAATCACTGGGTTTAAAGGGTGCGTAGGCGGTTAAATAAGTCAGAAGTGAAAGCTCATCGCTTAACGATGGAATTGCTTTTGATACTGTTTAACTTGAATTAGGTTGAGGTTAGCGGAATGAGTCATGTAGCGGTGAAATGCATAGATATGACTTAGAACACCAATTGCGAAGGCAGCTGGCTAGACCTATATTGACGCTGAGGCACGAAAGCGTGGGGAGCGAACAGG	748	0.730854161	86	0.075057384	167	0.15700801	200	0.195723443	136	0.252426824	62	0.067536655	51	0.052810338
Bacteria	Bacteroidota	Bacteroidia	Chitinophagales	Saprospiraceae	NA	ASV_RNA_0124	GGTAATACGGAGGGTGCGAGCGTTATCCGGAATCACTGGGTTTAAAGGGTGCGCAGGCGGCCAATTAAGTCAGAAGTGAAAGACCCCCGCTTAACGGGGGAGTTGCTTTTGATACTGGTTGGCTCGGATCAAGATGAGGTCGGCGGAATGTAACATGTAGCGGTGAAATGCATAGATATGTTATGGAACACCAATTGCGTAGGCAGCCGGCTGGACTTGTATCGACGCTGAGGCACGAAAGCGTGGGGAGCGAACAGG	393	0.383991558	37	0.03229213	170	0.159828513	146	0.142878113	84	0.155910685	605	0.659027036	0	0
Bacteria	Bacteroidota	Bacteroidia	Chitinophagales	Saprospiraceae	NA	ASV_RNA_0130	GGTAATACGGAGGGTGCAAGCGTTATCCGGAATCACTGGGTTTAAAGGGTGCGTAGGCGGCCTGACAAGTCAGAGGTGAAATACACGAGCTTAACTGGTGAATTGCCTTTGAAACTGTCAAGCTAGAATTATGTTGAGGTTAGCGGAATGAGTCATGTAGCGGTGAAATGCATAGATATGACTTAGAACACCAATTGCGTAGGCAGCTAGCTAGGCATTGATTGACGCTGAGGCACGAAAGCGTGGGGAGCGAACAGG	11	0.010747855	6	0.005236562	0	0	99	0.096883104	1395	2.589231026	256	0.278861027	0	0
Bacteria	Bacteroidota	Bacteroidia	Chitinophagales	Saprospiraceae	NA	ASV_RNA_0700	GGTAATACGGAGGGTGCAAGCGTTATCCGGAATCACTGGGTTTAAAGGGTGCGTAGGCGGCCTAATAAGTCAGAGGTGAAATGCTATCGCTTAACGATAGAATTGCCTTTGATACTGTTAGGCTTGAATCAGAATGAGGTTAGCGGAATGTGACATGTAGCGGTGAAATGCATAGATATGTCATGGAACACCGATTGCGAAGGCAGCTGACTGGCACTTGATTGACGCTGAGGCACGAAAGCGTGGGGAGCGAACAGG	29	0.028335255	0	0	6	0.005641006	8	0.007828938	21	0.038977671	6	0.006535805	13	0.013461459
Bacteria	Bacteroidota	Bacteroidia	Chitinophagales	Saprospiraceae	NA	ASV_RNA_0827	GGTAATACGGAAGGTGCAAGCGTTATCCGGAATCACTGGGTTTAAAGGGTGCGTAGGCTGTTTTGTAAGTCAGAAGTGAAAGATGCGGGCTTAACCTGCAAACTGCTTTTGAAACTGCGAAACTTGAAATAGGTTGAGGTTAGCGGAATGTGACATGTAGCGGTGAAATGCATAGATATGTCATAGAACACCAATTGCGAAGGCAGCTGACTAGACCTCATTTGACGCTGAGGCACGAAAGCGTGGGGAGCGAACAGG	55	0.053739277	0	0	0	0	6	0.005871703	0	0	0	0	0	0
Bacteria	Bacteroidota	Bacteroidia	Chitinophagales	Saprospiraceae	NA	ASV_RNA_1445	GGTAATACGGAGGGTGCAAGCGTTATCCGGAATCACTGGGTTTAAAGGGTGCGTAGGCGGTTAAATAAGTCAGTAGTGAAAGCTCACAGCTTAACTGTGGAATTGCTATTGAAACTGTTTAACTAGAATTAGGGAGAAGTAGGCGGAATGTGACATGTAGCGGTGAAATGCATAGATATGTCATAGAACACCAAATGCGAAGGCAGCTTACTATACCTATATTGACGCTGAGGCACGAAAGCGTGGGGAGCGAACAGG	12	0.011724933	0	0	0	0	0	0	0	0	0	0	0	0
Bacteria	Bacteroidota	Bacteroidia	Chitinophagales	Saprospiraceae	NA	ASV_RNA_1464	GGTAATACGGAGGGTGCAAGCGTTATCCGGAATCACTGGGTTTAAAGGGTGCGTAGGCGGCGTTATTAGTCAGAGGTGAAATCTTGCAGCTTAACTGTAAAATTGCCTTTGAAACTGTAATGCTTGAATCACGTTGAGGTCGGCGGAATGTGACATGTAGCGGTGAAATGCATAGATATGTCATAGAACACCAATTGCGTAGGCAGCTGACTAGGCGTGTATTGACGCTGAGGCACGAAAGCGTGGGTAGCGAACAGG	5	0.004885389	0	0	0	0	0	0	0	0	0	0	0	0
Bacteria	Bacteroidota	Bacteroidia	Chitinophagales	NA	NA	ASV_RNA_0247	GGTAATACGGAGGGTGCAAGCGTTATCCGGATTTACTGGGTTTAAAGGGTGCGCAGGCGGTAATTTAAGTCAGTGGTGAAAGCCTACAGCTCAACTGTAGAACTGCCATTGAAACTGAATTACTTGAGTATGGAAGAGGTAGGCGGAATACAACATGTAGCGGTGAAATGCATAGATATGTTGTAGAACACCGATTGCGAAGGCAGCTTACTAAACCATTACTGACGCTCAGGCACGAAAGCGTGGGGAGCGAACAGG	62	0.060578821	48	0.041892493	37	0.034786206	28	0.027401282	303	0.562392115	183	0.199342062	14	0.014496956
Bacteria	Bacteroidota	Bacteroidia	Chitinophagales	NA	NA	ASV_RNA_0407	GGTAATACGGAGGGTGCAAGCGTTATCCGGATTTACTGGGTTTAAAGGGTGCGCAGGCGGTATTATAAGTCAGTGGTGAAAGCTTCCAGCTCAACTGGAAAACTGCCATTGATACTGTAGTACTTGAATTTGGGAGAGGTAGGCGGAATACATCATGTAGCGGTGAAATGCTTAGATATGATGTAGAACACCGATTGCGAAGGCAGCTTACTAGACCAATATTGACGCTCATGCACGAAAGCGTGGGGAGCAAACAGG	96	0.093799465	6	0.005236562	5	0.004700839	17	0.016636493	38	0.070531024	70	0.076251062	40	0.041419873
Bacteria	Bacteroidota	Bacteroidia	Chitinophagales	NA	NA	ASV_RNA_1244	GGTAATACGGAGGGTGCAAGCGTTATCCGGATTCACTGGGTTTAAAGGGTGCGTAGGCGGATTAATAAGTCAGAGGTGAAAGCCCGGAGCTCAACTTCGGAATTGCCTCTGAAACTATTGATCTTGAGTTTGGTTGATGTGGGCGGAATATGTCATGTAGCGGTGAAATGCGTAGATATGACATAGAACACCAATTGCGAAGGCAGCTCACTAAGCCAATACTGACGCTGAGGCACGAAAGCGTGGGGAGCGAACAGG	0	0	5	0.004363801	0	0	0	0	0	0	0	0	0	0
Bacteria	Bacteroidota	Bacteroidia	Cytophagales	Amoebophilaceae	Candidatus_Amoebophilus	ASV_RNA_1649	GGTAATACGGAGGGTGCAAGCGTTATCCGGATTTACTGGGTTTAAAGGGTGCGTAGGCGGCTTCTTAAGTCAGTGGTGAAAGCCTGGCGCTTAACGCCAGAAATGCCATTGATACTGGGGAGCTTGAGTCAAGAAGAGGTAAGCAGAATTCATGGTGTAGCGGTGAAATGCATAGATACCATGAGGAATTCCAATAGCGAAGGCAGCTTACTGGTCTTTGACTGACGCTGAGGCACGAAAGCGTGGGGAGCGAACAGG	0	0	0	0	6	0.005641006	0	0	0	0	0	0	0	0
Bacteria	Bacteroidota	Bacteroidia	Cytophagales	Amoebophilaceae	NA	ASV_RNA_1754	GGTAATACGGAGGGTGCAAGCGTTACCCGGAATCATTGGGTTTAAAGGGTGTGTAGGCGGCTTGGTAAGTCGATGGTTAAATCTAGCAGCTCAACTGCTATCCTGCCATCGATACTGCTAAGCTTGAGTATAACCAAGGTGGGTGGAATTCTACATGTAGCGGTGAAATGCATAGATATGTAGAGGAACGCCGATAATGAAGGTAATTCACTGGGTTATTACTGACGCTGAGGCACGAAAGCGTGGGGAGCAAACAGG	4	0.003908311	0	0	0	0	0	0	0	0	0	0	0	0
Bacteria	Bacteroidota	Bacteroidia	Cytophagales	Cyclobacteriaceae	Anditalea	ASV_RNA_1406	GGTAATACGGAGGGTGCAAGCGTTGTCCGGATTTACTGGGTTTAAAGGGTGCGCAGGCGGTTATTTAAGTCAGTAGTGAAATCCTAATGCTCAACATTAGAACTGCTATTGATACTAAATGACTAGAGTAATGACAAGGTAGGTGTAATTTATGGTGTAGCGGTGAAATGCATAGATATCATAAGGAAGACCGATAGCGAAGGCAACTTACTAGTCAATTACTGACGCTCAGGCACGAAAGCGTGGGTAGCAAACAGG	0	0	0	0	0	0	0	0	5	0.009280398	0	0	0	0
Bacteria	Bacteroidota	Bacteroidia	Cytophagales	Cyclobacteriaceae	Anditalea	ASV_RNA_1701	GGTAATACGGAGGGTGCAAGCGTTGTCCGGATTTACTGGGTTTAAAGGGTGCGCAGGCGGTCATTTAAGTCAGTAGTGAAATCCTAATGCTTAACATTAGAACTGCTATTGATACTAAATAACTAGAGTAATGACAAGGTAGGTGTAATTTATGGTGTAGCGGTGAAATGCATAGATATCATAAGGAAGACCGATAGCGAAGGCAACTTACTAGTCAATTACTGACGCTCAGGCACGAAAGCGTGGGTAGCAAACAGG	0	0	0	0	5	0.004700839	0	0	0	0	0	0	0	0
Bacteria	Bacteroidota	Bacteroidia	Cytophagales	Cyclobacteriaceae	Marinoscillum	ASV_RNA_0546	GGTAATACGGAGGGTCCAAGCGTTGTCCGGATTTATTGGGTTTAAAGAGTGCGTAGGTGGTTTATTAAGTCAGTGGTGAAATCCTGCAGCTCAACTGTAGAACTGCCATTGATACTGATAAACTTGAGTTTGGTTTAGGTAAGTGGAATTTATGATGTAGCGGTGAAATGCATAGATATCATAAGGAACACCAATAGCGAAGGCAGCTTACTGAACCACAACTGACACTGAGGCACGAAAGCGTGGGTAGCGAACAGG	4	0.003908311	14	0.012218644	6	0.005641006	35	0.034251602	0	0	0	0	0	0
Bacteria	Bacteroidota	Bacteroidia	Cytophagales	Cyclobacteriaceae	Marinoscillum	ASV_RNA_0594	GGTAATACGGAGGGTGCAAGCGTTGTCCGGATTTATTGGGTTTAAAGGGTGCGTAGGCGGATCTTTAAGTCCGTGGTGAAAGCCCATCGCTCAACGATGGAACTGCCATGGATACTGGAGATCTTGAATTCAGTTGAGGTAGGCGGAATTGATGGTGTAGCGGTGAAATGCATAGATACCATCAGGAACACCGATTGCGAAGGCAGCTTACTGGACTTGAATTGACGCTGATGCACGAAAGCGTGGGGAGCGAACAGG	46	0.044945577	11	0.009600363	0	0	9	0.008807555	0	0	9	0.009803708	7	0.007248478
Bacteria	Bacteroidota	Bacteroidia	Cytophagales	Cyclobacteriaceae	Marinoscillum	ASV_RNA_0599	GGTAATACGGAGGGTGCAAGCGTTGTCCGGATTTATTGGGTTTAAAGGGTACGTAGGCGGCCAATTAAGTCAGTGGTGAAAGCCAGCAGCTCAACTGTTGAACTGCCATTGATACTGATTGGCTCGAGTTCTGTTAAGGTAGGCGGAATTGATGGTGTAGCGGTGAAATGCATAGATACCATCAGGAACACCGATTGCGAAGGCAGCTTACTAGGCAGAAACTGACGCTAATGTACGAAAGCGTGGGGATCGAACAGG	0	0	9	0.007854843	6	0.005641006	8	0.007828938	0	0	8	0.008714407	7	0.007248478
Bacteria	Bacteroidota	Bacteroidia	Cytophagales	Cyclobacteriaceae	Reichenbachiella	ASV_RNA_1272	GGTAATACGGAGGGTGCAAGCGTTGTCCGGATTTATTGGGTTTAAAGGGTGCGTAGGTGGTTTATTAAGTCAGTGGTGAAATCCTACAGCTTAACTGTGGAACTGCCATTGATACTGGTAAACTTGAGTGTTGTTGAGGCAGGCGGAATTTATGGTGTAGCGGTGAAATGCATAGATACCATAAAGAACACCGATAGCGAAGGCAGCTTGCTTAGCAATAACTGACACTGATGCACGAAAGCGTGGGTAGCGAACAGG	0	0	0	0	0	0	0	0	0	0	12	0.013071611	0	0
Bacteria	Bacteroidota	Bacteroidia	Cytophagales	Cyclobacteriaceae	Reichenbachiella	ASV_RNA_1580	GGTAATACGGAGGGTGCAAGCGTTGTCCGGATTTATTGGGTTTAAAGGGTGCGTAGGTGGCTTTTTAAGTCAGTGGTGAAATTTCAGAGCTCAACTTTGAAACTGCCATTGATACTGGGAAGCTTGAGTATTGTTGAGGCAGGCGGAATTTATGATGTAGCGGTGAAATGCATAGATATCATAAAGAACACCGATAGCGAAGGCAGCTTGCTAAGCGATAACTGACACTAATGCACGAAAGCGTGGGTAGCGAACAGG	0	0	0	0	0	0	7	0.00685032	0	0	0	0	0	0
Bacteria	Bacteroidota	Bacteroidia	Cytophagales	Cyclobacteriaceae	Reichenbachiella	ASV_RNA_1581	GGTAATACGGAGGGTGCAAGCGTTGTCCGGATTTATTGGGTTTAAAGGGTGCGTAGGTGGTTTATTAAGTCAGTGGTGAAATCCTACAGCTTAACTGTGGAACTGCCATTGATACTGGTAAACTTGAGTGTTGTTGAGGCAGGCGGAATTTATGGTGTAGCGGTGAAATGCATAGATACCATAAAGAACACCGATAGCGAAGGCAGCTTGCTTAGCAGCAACTGACACTAATGCACGAAAGCGTGGGTAGCGAACAGG	0	0	0	0	0	0	7	0.00685032	0	0	0	0	0	0
Bacteria	Bacteroidota	Bacteroidia	Cytophagales	Cyclobacteriaceae	Roseivirga	ASV_RNA_0659	GGTAATACGGAGGGTGCAAGCGTTGTCCGGATTTATTGGGTTTAAAGGGTGCGTAGGCGGGTCTTTAAGTCAGTGGTGAAAGCCTGCAGCTTAACTGTAGAACTGCCATTGATACTGGAGACCTTGAGTGTACTAGAGGTAGGCGGAATTTATGGTGTAGCGGTGAAATGCATAGATACCATAAAGAACACCGATAGCGTAGGCAGCTTACTGGAGTACAACTGACGCTGAGGCACGAAAGCATGGGGAGCGAACAGG	0	0	0	0	0	0	10	0.009786172	0	0	44	0.047929239	0	0
Bacteria	Bacteroidota	Bacteroidia	Cytophagales	Spirosomaceae	Taeseokella	ASV_RNA_0589	GGTAATACGTAGGTGGCGAGCGTTATCCGGATTTATTGGGTTTAAAGGGTGCGTAGGCGGCTTTTTAAGTCGGTGGTTAAAGGTAGCAGCTCAACTGTTTTACATGCCATCGAAACTGAAGAGCTTGAGTTATCAGGAGGCAGGCGGAATTTCTGGTGTAGCGGTGAAATGCATAGATACCAGAAGGAACACCTATTGCGAAGGCAGCTTGCTGTAGATACACTGACGCTGATGCACGAAAGCGTGGGGATCAAACAGG	10	0.009770778	18	0.015709685	25	0.023504193	10	0.009786172	9	0.016704716	18	0.019607416	0	0
Bacteria	Bacteroidota	Bacteroidia	Cytophagales	Spirosomaceae	NA	ASV_RNA_0266	GGTAATACGTAGGTGGCAAGCGTTATCCGGATTTATTGGGTTTAAAGGGTGCGTAGGCGGCGATTTAAGTCGATGGTGAAAGGTAGCAGCTTAACTGTTTTACATGCTGTCGATACTGAATTGCTTGAGTTACCAAGAGGCAAGTAGAATTTCCGGTGTAGCGGTGAAATGCTTAGATACCGGAAGGAATACCGATTGCGAAGGCCACTTGCTATAGGTAAACTGACGCTGATGCACGAAAGCGTGGGGAGCGAACAGG	5	0.004885389	0	0	2	0.001880335	0	0	0	0	12	0.013071611	0	0
Bacteria	Bacteroidota	Bacteroidia	Flavobacteriales	Crocinitomicaceae	Crocinitomix	ASV_RNA_0300	GGTAATACGGAGGGTCCAAGCGTTATCCGGAATCATTGGGTTTAAAGGGTTCGCAGGCGGTTTAATAAGTCAGTGGTGAAATCTCTCGGCTCAACCGAGAAACTGCCATTGATACTGTTAGACTTGAATATAGTTGGAGTAGGCGGAATGTGTAGTGTAGCGGTGAAATGCTTAGATATTACACAGAACACCGATAGCGAAGGCAGCTTACTAAACTATTATTGACGCTCATGAACGAAAGCGTGGGGAGCGAACAGG	192	0.187598929	13	0.011345884	12	0.011282013	18	0.01761511	146	0.27098762	56	0.06100085	18	0.018638943
Bacteria	Bacteroidota	Bacteroidia	Flavobacteriales	Crocinitomicaceae	Crocinitomix	ASV_RNA_0484	GGTAATACGGAGGGTCCAAGCGTTATCCGGAATCATTGGGTTTAAAGGGTGCGCAGGCGGTTTATTAAGTCAGTGGTGAAATCTCGGGGCTCAACCTCGAAACTGCCATTGATACTGATAGACTTGAGTTCAGTTGGAGTAGGCGGAATGTGTAGTGTAGCGGTGAAATGCTTAGATATTACACAGAACACCGATAGCGAAGGCAGCTTACTAAACTGATACTGACGCTGAGGCACGAAAGCGTGGGGAGCGAACAGG	18	0.0175874	0	0	0	0	13	0.012722024	170	0.31553353	16	0.017428814	0	0
Bacteria	Bacteroidota	Bacteroidia	Flavobacteriales	Crocinitomicaceae	Crocinitomix	ASV_RNA_0866	GGTAATACGGAGGGTCCAAGCGTTATCCGGAATCATTGGGTTTAAAGGGTTCGCAGGCGGTCTAATAAGTCAGTGGTGAAATCTCGGGGCTCAACCTCGAAACTGCCATTGATACTGTTAGACTTGAATACAGTTGGAGTAGGCGGAATGTGTAGTGTAGCGGTGAAATGCTTAGATATTACACAGAACACCGATAGCGAAGGCAGCTTACTAAACTGTGATTGACGCTCATGAACGAAAGCGTGGGGAGCGAACAGG	0	0	0	0	0	0	0	0	53	0.098372218	0	0	0	0
Bacteria	Bacteroidota	Bacteroidia	Flavobacteriales	Crocinitomicaceae	Crocinitomix	ASV_RNA_0867	GGTAATACGGAGGGTCCAAGCGTTATCCGGAATCATTGGGTTTAAAGGGTTCGCAGGCGGTTTAATAAGTCAGTGGTGAAATCTCGAGGCTCAACCTCGAAACTGCCATTGATACTGTTAGACTTGAATACAGTTGGAGTAGGCGGAATGTGTAGTGTAGCGGTGAAATGCTTAGATATTACACAGAACACCGATAGCGAAGGCAGCTTACTAAACTGTGATTGACGCTCATGAACGAAAGCGTGGGGAGCGAACAGG	0	0	0	0	0	0	19	0.018593727	29	0.053826308	0	0	0	0
Bacteria	Bacteroidota	Bacteroidia	Flavobacteriales	Crocinitomicaceae	Crocinitomix	ASV_RNA_1446	GGTAATACGGAGGGTCCAAGCGTTATCCGGAATCATTGGGTTTAAAGGGTTCGCAGGCTGTTCATTAAGTCAGTGGTGAAATCTCTCGGCTCAACCGAGAAACTGCCATTGATACTGATGGACTTGAATATAGTTGGAGTAGGCGGAATGTGTAGTGTAGCGGTGAAATGCTTAGATATTACACAGAACACCGATAGCGAAGGCAGCTTACTAAACTATTATTGACGCTCATGAACGAAAGCGTGGGGAGCGAACAGG	12	0.011724933	0	0	0	0	0	0	0	0	0	0	0	0
Bacteria	Bacteroidota	Bacteroidia	Flavobacteriales	Crocinitomicaceae	Fluviicola	ASV_RNA_0221	GGTAATACGGAGGGTGCAAGCGTTATCCGGAATCATTGGGTTTAAAGGGTCCGCAGGCGGACTTATAAGTCAGTGGTGAAATCTCACAGCTTAACTGTGAAACTGCCATTGATACTGTAAGTCTTGAATTCGGTCGAAGTGGGCGGAATATGTCATGTAGCGGTGAAATGCTTAGATATGACATAGAACACCGATAGCGAAGGCAGCTCACTAGGCCTGGATTGACGCTCAGGGACGAAAGCGTGGGGAGCGAACAGG	121	0.118226408	21	0.018327966	22	0.02068369	55	0.053823947	204	0.378640236	190	0.206967168	246	0.254732221
Bacteria	Bacteroidota	Bacteroidia	Flavobacteriales	Crocinitomicaceae	Fluviicola	ASV_RNA_1101	GGTAATACGGAGGGTGCAAGCGTTATCCGGAATCATTGGGTTTAAAGGGTCCGCAGGCGGATGTATCAGTCAGTGGTGAAATCCTACAGCTTAACTGTAGAACTGCCATTGATACTGTACATCTTGAATTCGGTCGAAGTGGGCGGAATGTGTCATGTAGCGGTGAAATGCATAGATATGACACAGAACACCGATAGCGAAGGCAGCTCACTAGGCCTGAATTGACGCTCAGGGACGAAAGCGTGGGGAGCGAACAGG	12	0.011724933	0	0	0	0	5	0.004893086	5	0.009280398	0	0	0	0
Bacteria	Bacteroidota	Bacteroidia	Flavobacteriales	Crocinitomicaceae	Salinirepens	ASV_RNA_0456	GGTAATACGGAGGGTGCAAGCGTTATCCGGAATCATTGGGTTTAAAGGGTCCGCAGGCGGACTGATAAGTCAGTGGTGAAATCCCGTAGCTTAACTACGGAACTGCCATTGAAACTGTCAGTCTTGAATTCGGTCGAAGTGGGCGGAATGTGTCATGTAGCGGTGAAATGCATAGATATGACACAGAACACCGATAGCGAAGGCAGCTCACTAGGCCTGAATTGACGCTCAGGGACGAAAGCGTGGGGAGCGAACAGG	180	0.175873996	0	0	0	0	12	0.011743407	16	0.029697273	0	0	0	0
Bacteria	Bacteroidota	Bacteroidia	Flavobacteriales	Crocinitomicaceae	NA	ASV_RNA_1714	GGTAATACGGAGGGTGCAAGCGTTATCCGGAATCATTGGGTTTAAAGGGTCCGCAGGCGGACTTATAAGTCAGTGGTGAAAGCCTACAGCTTAACTGTAGAACTGCCATTGATACTGTAAGTCTTGAATTTAGTCGAAGTAGGCGGAATAGGTCATGTAGCGGTGAAATGCATAGATATGACCTAGAACACCGATAGCGAAGGCAGCTTACTAGGCTTGAATTGACGCTCATGGACGAAAGCGTGGGGAGCGAACAGG	0	0	0	0	0	0	0	0	0	0	0	0	5	0.005177484
Bacteria	Bacteroidota	Bacteroidia	Flavobacteriales	Cryomorphaceae	Cryomorpha	ASV_RNA_0306	GGTAATACGGAGGGTGCAAGCGTTATCCGGATTTATTGGGTTTAAAGGGTCCGTAGGCGGGATTATAAGTCAGTGGTGAAATCTTTCGGCTCAACCGGAAAATTGCCATTGATACTGTAGTTCTTGAGTATGCTCGATGTAGGCGGAATATGTCATGTAGCGGTGAAATGCATAGATATGACATAGAACACCGATAGCGAAGGCAGCTTACAAGCGCATTACTGACGCTGATGGACGAAAGCGTGGGGAGCGAACAGG	79	0.077189143	12	0.010473123	6	0.005641006	31	0.030337134	45	0.083523581	106	0.115465894	199	0.206063869
Bacteria	Bacteroidota	Bacteroidia	Flavobacteriales	Cryomorphaceae	Cryomorpha	ASV_RNA_1310	GGTAATACGGAGGGTGCAAGCGTTATCCGGATTTATTGGGTTTAAAGGGTCCGTAGGTGGGATTGTAAGTCAGTGGTGAAATCTTTCGGCTCAACCGAAAAACTGCCATTGATACTGCAATTCTTGAGTATACTCGAGGTAGGCGGAATGTGTCATGTAGCGGTGAAATGCATAGATATGACACAGAACACCGATAGCGAAGGCAGCTTACCAGATTATAACTGACACTGAGGGACGAAAGCGTGGGGAGCGAACAGG	0	0	0	0	0	0	4	0.003914469	8	0.014848637	0	0	0	0
Bacteria	Bacteroidota	Bacteroidia	Flavobacteriales	Cryomorphaceae	NS10_marine_group	ASV_RNA_0816	GGTAATACGGAGGATGCGAGCGTTATCCGGATTTATTGGGTTTAAAGGGTCCGCAGGCGGACCAATCAGTCAGTGGTGAAATCCAATCGCTTAACGATTGAACTGCCATTGATACTGTTGGTCTTGAGTCTAGTTGACGTAGGCGGAATGTGACATGTAGCGGTGAAATGCATAGATATGTCACAGAACACCAATTGCGAAGGCAGCTTACGAAACTACGACTGACGCTCATGGACGAAAGCGTGGGTAGCGAACAGG	0	0	0	0	0	0	0	0	0	0	45	0.04901854	14	0.014496956
Bacteria	Bacteroidota	Bacteroidia	Flavobacteriales	Cryomorphaceae	NS10_marine_group	ASV_RNA_1586	GGTAATACGGAGGATGCAAGCGTTATCCGGATTTATTGGGTTTAAAGGGTCCGCAGGCGGATCAATAAGTCAGTGGTGAAAGCCCATAGCTCAACTATGGAACTGCCATTGAAACTGTTGATCTTGAGTCTAGTTGACGTAGGCGGAATGTGACATGTAGCGGTGAAATGCATAGATATGTCACAGAACACCAATTGCGAAGGCAGCTTACGAAACTACGACTGACGCTCATGGACGAAAGCGTGGGTAGCGAACAGG	0	0	0	0	0	0	0	0	0	0	4	0.004357204	3	0.00310649
Bacteria	Bacteroidota	Bacteroidia	Flavobacteriales	Cryomorphaceae	Owenweeksia	ASV_RNA_0630	GGTAATACGGAGGGTGCAAGCGTTATCCGGATTTATTGGGTTTAAAGGGTCCGCAGGCGGGGTATTAAGTCAGTGGTGAAAGCCGGCAGCTCAACTGTCGAATTGCCATTGATACTGGTACTCTTGAGTGTAGTTGAAGTAGGCGGAATAAGTCATGTAGCGGTGAAATGCATAGATATGACTTAGAACACCGATTGCGAAGGCAGCTTACTAAGCTATAACTGACGCTGAGGGACGAAAGCGTGGGTAGCGAACAGG	43	0.042014344	0	0	0	0	0	0	25	0.04640199	9	0.009803708	32	0.033135899
Bacteria	Bacteroidota	Bacteroidia	Flavobacteriales	Cryomorphaceae	Vicingus	ASV_RNA_0066	GGTAATACGGAGGGTCCAAGCGTTATCCGGAATTATTGGGTTTAAAGGGTCCGTAGGCGGGAAATTAAGTCAGTGGTGAAATCCTACAGCTCAACTGTGGAACTGCCATTGAAACTGGTTTTCTTGAATGTAGATGAAGTGGGCGGAATGTGTCATGTAGCGGTGAAATGCTTAGAGATGACACAGAACACCGATTGCGAAGGCAGCTCACTAACCTATTATTGACGCTGAGGGACGAAAGCGTGGGTAGCGAACAGG	379	0.370312469	141	0.123059199	308	0.28957166	1365	1.335812497	335	0.621786662	421	0.458595673	25	0.025887421
Bacteria	Bacteroidota	Bacteroidia	Flavobacteriales	Cryomorphaceae	Vicingus	ASV_RNA_0126	GGTAATACGGAGGGTCCAAGCGTTATCCGGATTCATTGGGTTTAAAGGGTCCGTAGGCGGGAAAATAAGTCAGTGGTGAAAGCCTACAGCTTAACTGTAGAACTGCCATTGAAACTGTTTTTCTTGAATTTAGATGAAGTGGGCGGAATATATCATGTAGCGGTGAAATGCATAGATATGATATAGAACACCGATTGCGAAGGCAGCTCACTAAACTAACATTGACGCTGAGGGACGAAAGCGTGGGGAGCGAACAGG	126	0.123111797	206	0.179788617	253	0.237862435	175	0.171258012	721	1.338233383	43	0.046839938	0	0
Bacteria	Bacteroidota	Bacteroidia	Flavobacteriales	Cryomorphaceae	Vicingus	ASV_RNA_0359	GGTAATACGGAGGGTCCAAGCGTTATCCGGATTTATTGGGTTTAAAGGGTCCGTAGGCGGGAAGATAAGTCAGTGGTGAAAGCCTACAGCTCAACTGTAGAACTGCCATTGAAACTGTTTTTCTTGAATTTAGATGAAGTGGGCGGAATATATCATGTAGCGGTGAAATGCATAGATATGATATAGAACACCGATTGCGAAGGCAGCTCACTAAACTAACATTGACGCTGAGGGACGAAAGCGTGGGGAGCGAACAGG	0	0	48	0.041892493	55	0.051709225	0	0	21	0.038977671	55	0.059911549	37	0.038313383
Bacteria	Bacteroidota	Bacteroidia	Flavobacteriales	Cryomorphaceae	Vicingus	ASV_RNA_0379	GGTAATACGGAGGGTCCAAGCGTTATCCGGATTTATTGGGTTTAAAGGGTACGTAGGCGGAGTTTTAAGTCAGTAGTGAAATCCCATCGCTTAACGATGGAACTGCTATTGAAACTGATACTCTTGAATATAGTTGAAGTGGGCGGAATACGGCATGTAGCGGTGAAATGCATAGATATGCCGTGGAACACCGATTGCGAAGGCAGCTCACTAAGCTATTATTGACGCTAAGGTACGAAAGCGTGGGTAGCGAACAGG	0	0	0	0	9	0.00846151	42	0.041101923	216	0.400913191	36	0.039214832	54	0.055916829
Bacteria	Bacteroidota	Bacteroidia	Flavobacteriales	Cryomorphaceae	Vicingus	ASV_RNA_0677	GGTAATACGGAGGGTCCAAGCGTTATCCGGATTTATTGGGTTTAAAGGGTACGTAGGCGGAGTTTTAAGTCAGTAGTGAAATCCCATCGCTTAACGATGGAACTGCTATTGATACTGATACTCTTGAATATAGTTGAAGTGGGCGGAATACGGCATGTAGCGGTGAAATGCATAGATATGCCGTGGAACACCAATCGCGAAGGCAGCTCACTAAGCTATTATTGACGCTAAGGTACGAAAGCGTGGGTAGCGAACAGG	8	0.007816622	7	0.006109322	0	0	0	0	0	0	0	0	22	0.02278093
Bacteria	Bacteroidota	Bacteroidia	Flavobacteriales	Cryomorphaceae	Vicingus	ASV_RNA_0707	GGTAATACGGAGGGTCCAAGCGTTATCCGGATTTATTGGGTTTAAAGGGTCCGTAGGCGGGAGAATAAGTCAGTGGTGAAAGCCTACAGCTCAACTGTAGAACTGCCATTGAAACTGTTTTTCTTGAATTTAGATGAAGTGGGCGGAATATATCATGTAGCGGTGAAATGCATAGATATGATATAGAACACCGATTGCGAAGGCAGCTCACTAAACTAACATTGACGCTGAGGGACGAAAGCGTGGGGAGCGAACAGG	0	0	0	0	0	0	0	0	0	0	0	0	44	0.045561861
Bacteria	Bacteroidota	Bacteroidia	Flavobacteriales	Cryomorphaceae	Vicingus	ASV_RNA_1147	GGTAATACGGAGGGTCCAAGCGTTATCCGGATTTATTGGGTTTAAAGGGTCCGTAGGCGGGAAGATAAGTCAGTGGTGAAATCCTGCAGCTCAACTGCAGAACTGCCATTGAAACTGTCTTTCTTGAATATAGATGAAGTGGGCGGAATATATCATGTAGCGGTGAAATGCATAGATATGATATAGAACACCGATTGCGAAGGCAGCTCACTAAACTATTATTGACGCTGAGGGACGAAAGTGTGGGGAGCGAACAGG	25	0.024426944	0	0	0	0	0	0	0	0	0	0	0	0
Bacteria	Bacteroidota	Bacteroidia	Flavobacteriales	Cryomorphaceae	Vicingus	ASV_RNA_1204	GGTAATACGGAGGGTCCAAGCGTTATCCGGATTTATTGGGTTTAAAGGGTCCGTAGGCGGAAGATTAAGTCAGTGGTGAAATCCTACAGCTCAACTGTAGAACTGCCATTGAAACTGATTTTCTTGAATATAGTTGAAGTGGGCGGAATGTGTAGTGTAGCGGTGAAATGCATAGATATTACACAGAACGCCAATTGCGAAGGCAGCTCACTAAGCTATTATTGACGCTGAGGGACGAAAGCGTGGGGAGCGAACAGG	19	0.018564477	0	0	0	0	0	0	0	0	0	0	0	0
Bacteria	Bacteroidota	Bacteroidia	Flavobacteriales	Cryomorphaceae	Vicingus	ASV_RNA_1444	GGTAATACGGAGGGTCCAAGCGTTATCCGGATTTATTGGGTTTAAAGGGTCCGTAGGCGGGAAATTAAGTCAGTGGTGAAAGCCTACAGCTCAACTGTAGAACTGCCATTGAAACTGATTTTCTTGAATATAGATGAAGTGGGCGGAATATATCATGTAGCGGTGAAATGCATAGATATGATATAGAACACCGATTGCGAAGGCAGCTCACTAAACTATTATTGACGCTGAGGGACGAAAGTGTGGGGAGCGAACAGG	12	0.011724933	0	0	0	0	0	0	0	0	0	0	0	0
Bacteria	Bacteroidota	Bacteroidia	Flavobacteriales	Cryomorphaceae	NA	ASV_RNA_0026	GGTAATACGGAGGGTCCAAGCGTTATCCGGATTTATTGGGTTTAAAGGGTCCGTAGGCGGGTCATTAAGTCAGTGGTGAAATCCTACAGCTCAACTGTAGAACTGCCATTGAAACTGGTGACCTTGAATATAATTGAAGTAGGCGGAATGTGTCATGTAGCGGTGAAATGCTTAGATATGCCACAGAACACCGATTGCGAAGGCAGCTTACTAAGTTATTATTGACGCTGAGGGACGAAAGCGTGGGTAGCGAACAGG	196	0.19150724	1571	1.371106398	902	0.848031289	904	0.884669961	250	0.464019897	109	0.118733797	15	0.015532452
Bacteria	Bacteroidota	Bacteroidia	Flavobacteriales	Cryomorphaceae	NA	ASV_RNA_0145	GGTAATACGGAGGGTGCAAGCGTTATCCGGATTTATTGGGTTTAAAGGGTCCGCAGGCGGGTCTGTAAGTCAGTGGTGAAAGCCTTCAGCTTAACTGGAGAATTGCCATTGATACTGCTGACCTTGAGTTCGGTTGAAGTGGGCGGAATATGTAGTGTAGCGGTGAAATGCATAGATATTACATAGAACACCTATTGCGAAGGCAGCTCACTAAGCCGATACTGACGCTCAGGGACGAAAGCGTGGGGAGCAAACAGG	110	0.107478553	85	0.074184624	152	0.142905494	56	0.054802564	64	0.118789094	125	0.136162611	590	0.610943131
Bacteria	Bacteroidota	Bacteroidia	Flavobacteriales	Cryomorphaceae	NA	ASV_RNA_0204	GGTAATACGGAGGGTGCAAGCGTTATCCGGATTCATTGGGTTTAAAGGGTCCGTAGGCGGCCTTATAAGTCAGTGGTGAAAGCCTCCCGCTTAACGGGAGAACTGCCATTGAAACTGTAAGGCTTGAATCTATTTGAAGTGGGCGGAATACATCATGTAGCGGTGAAATGCATAGATATGATGTAGAACACCGATTGCGAAGGCAGCTCACTAAGTTAGCATTGACGCTGAGGGACGAAAGCGTGGGGAGCGAACAGG	129	0.126043031	12	0.010473123	0	0	11	0.010764789	49	0.0909479	36	0.039214832	350	0.362423891
Bacteria	Bacteroidota	Bacteroidia	Flavobacteriales	Cryomorphaceae	NA	ASV_RNA_0206	GGTAATACGGAGGGTGCAAGCGTTATCCGGATTTATTGGGTTTAAAGGGTCCGCAGGCGGGTCTGTAAGTCAGTGGTGAAAGCCTTCAGCTTAACTGGAGAATTGCCATTGATACTGCTGACCTTGAGTTCGGTTGAAGTGGGCGGAATATGTAGTGTAGCGGTGAAATGCATAGATATTACATAGAACACCTATTGCGAAGGCAGCTCACTAAGCCGATACTGACGCTCAGGGACGAAAGCGTGGGGAGCGAACAGG	81	0.079143298	86	0.075057384	109	0.102478282	48	0.046973626	72	0.13363773	102	0.11110869	279	0.288903616
Bacteria	Bacteroidota	Bacteroidia	Flavobacteriales	Cryomorphaceae	NA	ASV_RNA_0280	GGTAATACGGAGGGTCCAAGCGTTATCCGGATTTATTGGGTTTAAAGGGTCCGTAGGCGGGTCAATAAGTCAGTGGTGAAATCCTACAGCTCAACTGTAGAACTGCCATTGAAACTGTTGACCTTGAATATAATTGAAGTAGGCGGAATGTGTCATGTAGCGGTGAAATGCTTAGATATGCCACAGAACACCGATTGCGAAGGCAGCTTACTAAGTTATTATTGACGCTGAGGGACGAAAGCGTGGGTAGCGAACAGG	26	0.025404022	23	0.020073486	154	0.14478583	0	0	0	0	0	0	0	0
Bacteria	Bacteroidota	Bacteroidia	Flavobacteriales	Cryomorphaceae	NA	ASV_RNA_0377	GGTAATACGGAGGATCCAAGCGTTATCCGGATTCATTGGGTTTAAAGGGTCCGTAGGCGGGTCTTTAAGTCAGTGGTGAAAGCCGACAGCTCAACTGTCGAACTGCCATTGATACTGGAGACCTTGAGTACAAATGAAGTAGGCGGAATGAGTCATGTAGCGGTGAAATGCATAGATATGACTCAGAACACCGATTGCGAAGGCAGCTTACTAACATGTAACTGACGCTGAGGGACGAAAGCGTGGGGAGCGAACAGG	0	0	0	0	0	0	0	0	0	0	74	0.080608266	241	0.249554736
Bacteria	Bacteroidota	Bacteroidia	Flavobacteriales	Cryomorphaceae	NA	ASV_RNA_0500	GGTAATACGGAGGGTCCAAGCGTTATCCGGATTTATTGGGTTTAAAGGGTCCGTAGGCGGATCAATAAGTCAGTGGTGAAATCCTGCAGCTTAACTGTAGAACTGCCATTGATACTGTTGATCTTGAGTTCGGTTGAAGTGGGCGGAATAAGTCATGTAGCGGTGAAATGCATAGATATGACTTAGAACACCAATTGCGAAGGCAGCTCACTAAGCCGATACTGACGCTAAGGGACGAAAGCGTGGGGAGCGAACAGG	213	0.208117562	0	0	0	0	0	0	0	0	0	0	0	0
Bacteria	Bacteroidota	Bacteroidia	Flavobacteriales	Cryomorphaceae	NA	ASV_RNA_0552	GGTAATACGGAGGATCCAAGCGTTATCCGGATTTATTGGGTTTAAAGGGTCCGCAGGCGGACTATTAAGTCAGTGGTGAAAGTCTGCAGCTTAACTGTAGAATTGCCATTGAAACTGATAGTCTTGAGTGTGGTTGAAGTGGGCGGAATATGACATGTAGCGGTGAAATGCATAGAGATGTCATAGAACACCGATTGCGAAGGCAGCTCACTAAACCATTACTGACGCTCAGGGACGAAAGCGTGGGTAGCGAACAGG	171	0.167080296	0	0	0	0	0	0	0	0	0	0	0	0
Bacteria	Bacteroidota	Bacteroidia	Flavobacteriales	Cryomorphaceae	NA	ASV_RNA_0564	GGTAATACGGAGGGTGCAAGCGTTATCCGGATTTATTGGGTTTAAAGGGTCCGCAGGCGGATCTGTAAGTCAGTGGTGAAAGCCTTCAGCTTAACTGGAGAATTGCCATTGATACTGCTGATCTTGAGTTCGGTTGAAGTGGGCGGAATATGTGGTGTAGCGGTGAAATGCATAGATATCACATAGAACACCTATTGCGAAGGCAGCTCACTAAGCCGATACTGACGCTCAGGGACGAAAGCGTGGGGAGCGAACAGG	142	0.138745041	0	0	0	0	0	0	0	0	0	0	0	0
Bacteria	Bacteroidota	Bacteroidia	Flavobacteriales	Cryomorphaceae	NA	ASV_RNA_0632	GGTAATACGGAGGGTGCAAGCGTTATCCGGATTCATTGGGTTTAAAGGGTCCGTAGGCGGCCTCATAAGTCAGTGGTGAAAGCCTCCCGCTTAACGGGAGAACTGCCATTGAAACTGTAAGGCTTGAATCTATTTGAAGTGGGCGGAATACATCATGTAGCGGTGAAATGCATAGATATGATGTAGAACACCGATTGCGAAGGCAGCTCACTAAGTTAGCATTGACGCTGAGGGACGAAAGCGTGGGGAGCGAACAGG	0	0	0	0	0	0	0	0	0	0	0	0	120	0.12425962
Bacteria	Bacteroidota	Bacteroidia	Flavobacteriales	Cryomorphaceae	NA	ASV_RNA_0755	GGTAATACGGAGGGTGCAAGCGTTATCCGGATTTATTGGGTTTAAAGGGTCCGCAGGCGGATCTGTAAGTCAGTGGTGAAAGCCTCCAGCTTAACTGGAGAATTGCCATTGATACTGCTGATCTTGAGTTCGGTTGAAGTGGGCGGAATATGTAGTGTAGCGGTGAAATGCATAGATATTACATAGAACACCTATTGCGAAGGCAGCTCACTAAGCCGATACTGACGCTCAGGGACGAAAGCGTGGGGAGCGAACAGG	0	0	0	0	20	0.018803355	15	0.014679258	22	0.040833751	0	0	0	0
Bacteria	Bacteroidota	Bacteroidia	Flavobacteriales	Cryomorphaceae	NA	ASV_RNA_0781	GGTAATACGGAGGGTGCAAGCGTTATCCGGATTTATTGGGTTTAAAGGGTCCGCAGGCGGATCTGTAAGTCAGTGGTGAAAGCCTCCAGCTTAACTGGAGAATTGCCATTGATACTGCTGATCTTGAGTTCGGTTGAAGTGGGCGGAATATGTGGTGTAGCGGTGAAATGCATAGATATCACATAGAACACCTATTGCGAAGGCAGCTCACTAAGCCGATACTGACGCTCAGGGACGAAAGCGTGGGGAGCGAACAGG	72	0.070349598	0	0	0	0	0	0	0	0	0	0	0	0
Bacteria	Bacteroidota	Bacteroidia	Flavobacteriales	Cryomorphaceae	NA	ASV_RNA_0875	GGTAATACGGAGGGTCCAAGCGTTATCCGGATTTATTGGGTTTAAAGGGTCCGTAGGCGGACCAATAAGTCAGTGGTGAAATCCTACAGCTTAACTGTAGAACTGCCATTGATACTGTTGGTCTTGAGTTCGGTTGAAGTGGGCGGAATAAGTCATGTAGCGGTGAAATGCATAGATATGACTTAGAACACCAATTGCGAAGGCAGCTCACTAAGCCGATACTGACGCTAAGGGACGAAAGCGTGGGGAGCGAACAGG	51	0.049830966	0	0	0	0	0	0	0	0	0	0	0	0
Bacteria	Bacteroidota	Bacteroidia	Flavobacteriales	Cryomorphaceae	NA	ASV_RNA_0923	GGTAATACGGAGGATCCAAGCGTTATCCGGATTTATTGGGTTTAAAGGGTCCGCAGGCGGGCTAATAAGTCAGTGGTGAAAGCCTACAGCTCAACTGTAGAACTGCCATTGAAACTGTTAGTCTTGAATTCGATCGAAGTGGGCGGAATAAGTCATGTAGCGGTGAAATGCATAGATATGACTTAGAACACCAATTGCGAAGGCAGCTCACTAGGCCGATATTGACGCTAAGGGACGAAAGCGTGGGGAGCGAACAGG	0	0	0	0	0	0	0	0	0	0	0	0	34	0.035206892
Bacteria	Bacteroidota	Bacteroidia	Flavobacteriales	Cryomorphaceae	NA	ASV_RNA_1133	GGTAATACGGAGGGTCCAAGCGTTATCCGGATTTATTGGGTTTAAAGGGTCCGTAGGCGGATCAATAAGTCAGTGGTGAAATCCTACAGCTCAACTGTAGAACTGCCATTGAAACTGTTGGTCTTGAGTTCGGTTGAAGTGGGCGGAATAAGTCATGTAGCGGTGAAATGCATAGATATGACTTAGAACACCAATTGCGAAGGCAGCTCACTAAGCCGATACTGACGCTAAGGGACGAAAGCGTGGGGAGCGAACAGG	26	0.025404022	0	0	0	0	0	0	0	0	0	0	0	0
Bacteria	Bacteroidota	Bacteroidia	Flavobacteriales	Cryomorphaceae	NA	ASV_RNA_1228	GGTAATACGGAGGGTGCAAGCGTTATCCGGATTTATTGGGTTTAAAGGGTCCGTAGGCGGATCTTTAAGTCAGTGGTGAAATCCTGCAGCTTAACTGTAGAATTGCCATTGATACTGGAGATCTTGAGTACACTGGAAGTAGGCGGAATACGGCATGTAGCGGTGAAATGCATAGATATGCCGTAGAACACCGATTGCGAAGGCAGCTTACTATCGTGTAACTGACGCTGAGGGACGAAAGCGTGGGTAGCGAACAGG	0	0	0	0	0	0	0	0	0	0	12	0.013071611	0	0
Bacteria	Bacteroidota	Bacteroidia	Flavobacteriales	Cryomorphaceae	NA	ASV_RNA_1282	GGTAATACGGAGGGTCCAAGCGTTATCCGGATTTATTGGGTTTAAAGGGTCCGTAGGCGGGATTTTAAGTCAGTGGTGAAAGCCTACAGCTCAACTGTAGAACTGCCATTGAAACTGGAATTCTTGAATGTGATTGAAGTGGGCGGAATATGTCATGTAGCGGTGAAATGCTTAGATATGACATAGAACACCGATAGCGAAGGCAGCTCACTAAGTCATGATTGACGCTGATGGACGAAAGCGTGGGGAGCGAACAGG	18	0.0175874	0	0	0	0	0	0	0	0	0	0	0	0
Bacteria	Bacteroidota	Bacteroidia	Flavobacteriales	Cryomorphaceae	NA	ASV_RNA_1287	GGTAATACGGAGGGTGCAAGCGTTATCCGGATTTATTGGGTTTAAAGGGTCCGTAGGCGGATTAATAAGTCAGTGGTGAAAGCCTACAGCTCAACTGTAGAACTGCCATTGATACTGTTAATCTTGAGTTTGGTTGAGGTAAGCGGAATGAGACATGTAGCGGTGAAATGCTTAGATATGTCTCAGAACACCAATTGCGAAGGCAGCTTACTAAACCAATACTGACGCTGATGGACGAAAGCGTGGGGAGCGAACAGG	0	0	0	0	6	0.005641006	0	0	0	0	11	0.01198231	0	0
Bacteria	Bacteroidota	Bacteroidia	Flavobacteriales	Flavobacteriaceae	Aurantivirga	ASV_RNA_0457	GGTAATACGGAGGGTGCAAGCGTTATCCGGAATCATTGGGTTTAAAGGGTCCGCAGGCGGTCAATTAAGTCAGAGGTGAAATCCCATAGCTTAACTATGGAACTGCCTTTGATACTGGTTGACTTGAGTTATACGGAAGTAGATAGAATGTGTAGTGTAGCGGTGAAATGCATAGAGATTACACAGAATACCGATTGCGAAGGCAGTCTACTACGTATATACTGACGCTCATGGACGAAAGCGTGGGGAGCGAACAGG	14	0.013679089	17	0.014836925	0	0	9	0.008807555	83	0.154054606	60	0.065358053	0	0
Bacteria	Bacteroidota	Bacteroidia	Flavobacteriales	Flavobacteriaceae	Aurantivirga	ASV_RNA_0773	GGTAATACGGAGGGTGCAAGCGTTATCCGGAATCATTGGGTTTAAAGGGTCCGCAGGCGGTCAATTAAGTCAGAGGTGAAATCCCGTCGCTCAACGACGGAACTGCCTTTGATACTGGTTGACTTGAGTTATACGGAAGTAGATAGAATAAGTAGTGTAGCGGTGAAATGCATAGATATTACTTAGAATACCGATTGCGAAGGCAGTCTACTACGTATATACTGACGCTCATGGACGAAAGCGTGGGGAGCGAACAGG	0	0	0	0	0	0	0	0	0	0	45	0.04901854	29	0.030029408
Bacteria	Bacteroidota	Bacteroidia	Flavobacteriales	Flavobacteriaceae	Croceibacter	ASV_RNA_1035	GGTAATACGGAGGATTCGAGCGTTATCCGGATTCATTGGGTTTAAAGGGTCTGTAGGCGGACACATAAGTCAGTGGTGAAATCTCGAGGCTCAACCTTGGAACTGCCATTGAAACTGTGTGTCTAGAGTATGATAGAAGTTGGCGGAATGTGTGGTGTAGCGGTGAAATGCATAGATATCACACAGAACACCGATTGCGAAGGCAGCTGACTATGTCATAACTGACGCTGAGAGACGAAAGCGTGGGGAGCGAACAGG	8	0.007816622	0	0	0	0	0	0	0	0	0	0	0	0
Bacteria	Bacteroidota	Bacteroidia	Flavobacteriales	Flavobacteriaceae	Croceibacter	ASV_RNA_1113	GGTAATACGGAGGATTCGAGCGTTATCCGGATTTATTGGGTTTAAAGGGTCCGTAGGCGGGCATACAAGTCAGTGGTGAAATACCAAGGCTCAACCATGGAACTGCCATTGAAACTGTATGTCTTGAGTGTGTTAGAAGTTGGCGGAATGTGTGGTGTAGCGGTGAAATGCATAGATATCACACAGAACACCAATTGCGAAGGCAGCTAACTATGACAATACTGACGCTGAGGGACGAAAGCGTGGGGAGCGAACAGG	0	0	17	0.014836925	10	0.009401677	0	0	0	0	0	0	0	0
Bacteria	Bacteroidota	Bacteroidia	Flavobacteriales	Flavobacteriaceae	Flavobacterium	ASV_RNA_0178	GGTAATACGGAGGATCCAAGCGTTATCCGGAATCATTGGGTTTAAAGGGTCCGTAGGCGGTCAAGTAAGTCAGTGGTGAAAGCCCATCGCTCAACGGTGGAACGGCCATTGATACTGCTTGACTTGAATTATTAGGAAGTAACTAGAATATGTAGTGTAGCGGTGAAATGCTTAGAGATTACATGGAATACCAATTGCGAAGGCAGGTTACTACTAATTAATTGACGCTGAGGGACGAAAGCGTGGGTAGCGAACAGG	0	0	0	0	0	0	0	0	0	0	13	0.014160912	0	0
Bacteria	Bacteroidota	Bacteroidia	Flavobacteriales	Flavobacteriaceae	Flavobacterium	ASV_RNA_1681	GGTAATACGGAGGATCCAAGCGTTATCCGGAATCATTGGGTTTAAAGGGTCCGTAGGCGGCTTAGCAAGTCAGTGGTGAAATCTCCCCGCTCAACGGGGAAACGGCCATTGATACTACTAGGCTTGAATTATTAGGAAGTAACTAGAATATGTAGTGTAGCGGTGAAATGCTTAGAGATTACATGGAATACCAATTGCGAAGGCAGGTTACTACTAATTAATTGACGCTGAGGGACGAAAGCGTGGGTAGCGAACAGG	0	0	0	0	0	0	0	0	0	0	5	0.005446504	0	0
Bacteria	Bacteroidota	Bacteroidia	Flavobacteriales	Flavobacteriaceae	Formosa	ASV_RNA_0567	GGTAATACGGAGGATCCAAGCGTTATCCGGAATCATTGGGTTTAAAGGGTCCGTAGGTGGATAATTAAGTCAGAGGTGAAAGTTTGCAGCTCAACTGTAAAATTGCCTTTGATACTGGTTATCTTGAGTTATTATGAAGTAGTTAGAATATGTAGTGTAGCGGTGAAATGCATAGATATTACATAGAATACCAATTGCGAAGGCAGATTACTAATAATTAACTGACACTGATGGACGAAAGCGTGGGGAGCGAACAGG	0	0	21	0.018327966	11	0.010341845	12	0.011743407	28	0.051970228	21	0.022875319	23	0.023816427
Bacteria	Bacteroidota	Bacteroidia	Flavobacteriales	Flavobacteriaceae	Formosa	ASV_RNA_0852	GGTAATACGGAGGATCCAAGCGTTATCCGGAATCATTGGGTTTAAAGGGTCCGTAGGTGGATAATTAAGTCAGAGGTGAAATCTTGCAGCTCAACTGTAAAATTGCCTTTGAAACTGGTTATCTTGAGTTATTATGAAGTAGTTAGAATATGTAGTGTAGCGGTGAAATGCATAGATATTACATAGAATACCAATTGCGAAGGCAGATTACTAATAATCAACTGACACTGATGGACGAAAGCGTGGGTAGCGAACAGG	0	0	0	0	0	0	0	0	0	0	0	0	56	0.057987823
Bacteria	Bacteroidota	Bacteroidia	Flavobacteriales	Flavobacteriaceae	Formosa	ASV_RNA_0861	GGTAATACGGAGGATCCAAGCGTTATCCGGAATCATTGGGTTTAAAGGGTCCGTAGGTGGATAATTAAGTCAGAGGTGAAAGTTTGCAGCTCAACTGTAAAATTGCCTTTGATACTGGTTATCTTGAGTTATTATGAAGTAGTTAGAATATGTAGTGTAGCGGTGAAATGCATAGATATTACATAGAATACCAATTGCGAAGGCAGATTACTAATAATCAACTGACACTGATGGACGAAAGCGTGGGGAGCGAACAGG	36	0.035174799	0	0	0	0	0	0	0	0	0	0	0	0
Bacteria	Bacteroidota	Bacteroidia	Flavobacteriales	Flavobacteriaceae	Kordia	ASV_RNA_0141	GGTAATACGGAGGATCCAAGCGTTATCCGGAATCATTGGGTTTAAAGGGTCCGCAGGCGGTTGTTTAAGTCAGAGGTGAAAGTTTGCAGCTCAACTGTAAAATTGCCTTTGATACTGAATAACTTGAGTTATAATGAAGTGGTTAGAATATGTAGTGTAGCGGTGAAATGCATAGATATTACATAGAATACCGATTGCGAAGGCAGATCACTAATTATATACTGACGCTGAGGGACGAAAGCGTGGGGAGCGAACAGG	103	0.100639009	94	0.082039466	133	0.125042308	160	0.156578754	229	0.425042226	154	0.167752337	307	0.317897527
Bacteria	Bacteroidota	Bacteroidia	Flavobacteriales	Flavobacteriaceae	Lutibacter	ASV_RNA_0091	GGTAATACGGAGGGTGCAAGCGTTATCCGGAATCATTGGGTTTAAAGGGTCCGTAGGCGGGCTATTAAGTCAGAGGTGAAATCCCACAGCTCAACTGTGGAACTGCCTTTGATACTGGTAGTCTTGAATTATATGGAAGTAGATAGAATGTGTAGTGTAGCGGTGAAATGCTTAGAGATTACACAGAATACCGATTGCGAAGGCAGTCTACTACGTATATATTGACGCTAATGGACGAAAGCGTGGGGAGCGAACAGG	1110	1.084556309	121	0.105603994	37	0.034786206	44	0.043059157	231	0.428754385	355	0.386701815	412	0.426624695
Bacteria	Bacteroidota	Bacteroidia	Flavobacteriales	Flavobacteriaceae	Lutibacter	ASV_RNA_0267	GGTAATACGGAGGGTGCAAGCGTTATCCGGAATCATTGGGTTTAAAGGGTCCGTAGGCGGGCTATTAAGTCAGAGGTGAAATCCCACAGCTCAACTGTGGAACTGCCTTTGATACTGGTAGTCTTGAGTTATATGGAAGTAGATAGAATGTGTAGTGTAGCGGTGAAATGCATAGATATTACACAGAATACCGATTGCGAAGGCAGTCTACTACGTATATACTGACGCTAATGGACGAAAGCGTGGGGAGCGAACAGG	710	0.693725207	0	0	0	0	0	0	0	0	0	0	0	0
Bacteria	Bacteroidota	Bacteroidia	Flavobacteriales	Flavobacteriaceae	Lutibacter	ASV_RNA_0618	GGTAATACGGAGGGTGCAAGCGTTATCCGGAATCATTGGGTTTAAAGGGTCCGTAGGCGGGCTATTAAGTCAGAGGTGAAATCCCACAGCTCAACTGTGGAACTGCCTTTGATACTGGTAGTCTTGAATTATATGGAAGTAGATAGAATGTGTAGTGTAGCGGTGAAATGCATAGATATTACACAGAATACCGATTGCGAAGGCAGTCTACTACGTATATACTGACGCTAATGGACGAAAGCGTGGGGAGCGAACAGG	3	0.002931233	36	0.03141937	0	0	0	0	44	0.081667502	0	0	0	0
Bacteria	Bacteroidota	Bacteroidia	Flavobacteriales	Flavobacteriaceae	Lutimonas	ASV_RNA_0849	GGTAATACGGAGGGTGCAAGCGTTATCCGGAATCATTGGGTTTAAAGGGTCCGTAGGCGGATTATTAAGTCAGAGGTGAAATCCCACAGCTTAACTGTGGAACTGCCTTTGATACTGGTAGTCTTGAGTTATAAGGAAGTAGATAGAATATGTAGTGTAGCGGTGAAATGCATAGATATTACATAGAATACCGATTGCGAAGGCAGTCTACTACTTATATACTGACGCTAATGGACGAAAGCGTGGGGAGCGAACAGG	20	0.019541555	0	0	0	0	13	0.012722024	0	0	11	0.01198231	0	0
Bacteria	Bacteroidota	Bacteroidia	Flavobacteriales	Flavobacteriaceae	Maribacter	ASV_RNA_0814	GGTAATACGGAGGGTCCGAGCGTTATCCGGAATTATTGGGTTTAAAGGGTCCGTAGGCGGGCGATTAAGTCAGTGGTGAAAGTCTGCAGCTCAACTGTAGAATTGCCTTTGATACTGGTCGTCTTGAGTTATAGTGAAGTTGCCGGAATATGTAGTGTAGCGGTGAAATGCATAGATATTACATAGAACACCGATTGCGAAGGCAGGTGACTAACTATATACTGACGCTGATGGACGAAAGCGTGGGGAGCGAACAGG	19	0.018564477	5	0.004363801	0	0	7	0.00685032	0	0	10	0.010893009	0	0
Bacteria	Bacteroidota	Bacteroidia	Flavobacteriales	Flavobacteriaceae	Marixanthomonas	ASV_RNA_0290	GGTAATACGGAGGGTCCGAGCGTTATCCGGAATCATTGGGTTTAAAGGGTCCGTAGGCGGGCAGCTAAGTCAGTGGTGAAAGTCTGCAGCTCAACTGTAGAATTGCCATTGAAACTGGTTGTCTTGAATCGTTGTGAAGTGGTTAGAATAAGTAGTGTAGCGGTGAAATGCATAGATATTACTTAGAATACCGATTGCGAAGGCAGATCACTAACAACGTATTGACGCTGAGGGACGAAAGCGTGGGGAGCGAACAGG	244	0.238406972	35	0.03054661	12	0.011282013	0	0	106	0.196744436	0	0	84	0.086981734
Bacteria	Bacteroidota	Bacteroidia	Flavobacteriales	Flavobacteriaceae	Nonlabens	ASV_RNA_0397	GGTAATACGGAGGGTGCAAGCGTTATCCGGAATCATTGGGTTTAAAGGGTCCGTAGGCGGGCTGATAAGTCAGTGGTGAAATGCAGGGGCTTAACTCCGGCACTGCCATTGATACTGTTAGTCTTGAATTATTGTGAAGTGGTTAGAATATGTAGTGTAGCGGTGAAATGCTTAGATATTACATAGAATACCAATTGCGAAGGCAGATCACTAACAATATATTGACGCTGATGGACGAAAGCGTGGGTAGCGAACAGG	29	0.028335255	14	0.012218644	0	0	0	0	0	0	0	0	92	0.095265708
Bacteria	Bacteroidota	Bacteroidia	Flavobacteriales	Flavobacteriaceae	Nonlabens	ASV_RNA_1004	GGTAATACGGAGGGTGCAAGCGTTATCCGGAATCATTGGGTTTAAAGGGTCCGTAGGCGGGCTAATAAGTCAGTGGTGAAATGCAGGGGCTTAACTCCGGCACTGCCATTGATACTGTTAGTCTTGAATTATTGTGAAGTGGTTAGAATATGTAGTGTAGCGGTGAAATGCTTAGATATTACATAGAATACCAATTGCGAAGGCAGATCACTAACAATATATTGACGCTGATGGACGAAAGCGTGGGTAGCGAACAGG	0	0	0	0	0	0	0	0	0	0	23	0.02505392	0	0
Bacteria	Bacteroidota	Bacteroidia	Flavobacteriales	Flavobacteriaceae	Nonlabens	ASV_RNA_1360	GGTAATACGGAGGGTGCAAGCGTTATCCGGAATCATTGGGTTTAAAGGGTCCGTAGGCGGGCTAATAAGTCAGTGGTGAAATGCAGGGGCTTAACTCCGGCACTGCCATTGATACTGTTAGTCTTGAATTATTGTGAAGTGGTTAGAATATGTAGTGTAGCGGTGAAATGCATAGATATTACATAGAATACCAATTGCGAAGGCAGATCACTAACAATATATTGACACTGATGGACGAAAGCGTGGGGAGCGAACAGG	0	0	0	0	0	0	0	0	9	0.016704716	1	0.001089301	0	0
Bacteria	Bacteroidota	Bacteroidia	Flavobacteriales	Flavobacteriaceae	Nonlabens	ASV_RNA_1462	GGTAATACGGAGGGTGCAAGCGTTATCCGGAATCATTGGGTTTAAAGGGTCCGTAGGCGGGCTGATAAGTCAGTGGTGAAATGCAGGGGCTTAACTCCGGCACTGCCATTGATACTGTTAGTCTTGAATTATTGTGAAGTGGTTAGAATATGTAGTGTAGCGGTGAAATGCATAGATATTACATAGAATACCAATTGCGAAGGCAGATCACTAACAATATATTGACACTGATGGACGAAAGCGTGGGGAGCGAACAGG	0	0	0	0	6	0.005641006	0	0	0	0	0	0	0	0
Bacteria	Bacteroidota	Bacteroidia	Flavobacteriales	Flavobacteriaceae	NS2b_marine_group	ASV_RNA_0289	GGTAATACGGAGGATCCAAGCGTTATCCGGAATTATTGGGTTTAAAGGGTCCGTAGGTGGACAATTAAGTCAGAGGTGAAATCCTGCAGCTCAACTGTAGAATTGCCTTTGAAACTGGTTGTCTTGAGTCATTATGAAGTGGTTAGAATGTGTAGTGTAGCGGTGAAATGCATAGATATTACACAGAATACCAATTGCGAAGGCAGATCACTAATAATGTACTGACACTGATGGACGAAAGCGTGGGTAGCGAACAGG	19	0.018564477	59	0.051492856	35	0.03290587	10	0.009786172	0	0	172	0.187359753	97	0.100443193
Bacteria	Bacteroidota	Bacteroidia	Flavobacteriales	Flavobacteriaceae	NS4_marine_group	ASV_RNA_0193	GGTAATACGGAGGGTCCGAGCGTTATCCGGAATCATTGGGTTTAAAGGGTCCGCAGGCGGTCTTTTAAGTCAGAGGTGAAAGCCTACAGCTCAACTGTAGAACGGCCTTTGATACTGAAAGACTTGAGTTATTATGAAGTGGTTAGAATGTGTGGTGTAGCGGTGAAATGCATAGATATCACACAGAATACCGATTGCGAAGGCAGATCACTAATAATATACTGACGCTCATGGACGAAAGCGTGGGGAGCGAACAGG	26	0.025404022	43	0.037528692	22	0.02068369	0	0	0	0	327	0.35620139	474	0.490825498
Bacteria	Bacteroidota	Bacteroidia	Flavobacteriales	Flavobacteriaceae	NS4_marine_group	ASV_RNA_0293	GGTAATACGGAGGGTCCGAGCGTTATCCGGAATCATTGGGTTTAAAGGGTCCGCAGGCGGTTTTTTAAGTCAGAGGTGAAAGCCTACAGCTCAACTGTAGAACGGCCTTTGATACTGAAAAACTTGAGTTATTATGAAGTGGTTAGAATGTGTGGTGTAGCGGTGAAATGCATAGATATCACACAGAATACCGATTGCGAAGGCAGATCACTAATAATATACTGACGCTCATGGACGAAAGCGTGGGGAGCGAACAGG	0	0	53	0.046256295	44	0.04136738	42	0.041101923	13	0.024129035	36	0.039214832	0	0
Bacteria	Bacteroidota	Bacteroidia	Flavobacteriales	Flavobacteriaceae	NS4_marine_group	ASV_RNA_0743	GGTAATACGGAGGATCCAAGCGTTATCCGGAATCATTGGGTTTAAAGGGTCCGCAGGCGGTCTTTTAAGTCAGAGGTGAAAGCCTACAGCTCAACTGTAGAACGGCCTTTGATACTGAAAGACTTGAGTTATTGTGAAGTGGTTAGAATGTGTGGTGTAGCGGTGAAATGCATAGATATCACACAGAATACCGATTGCGAAGGCAGATCACTAACAATATACTGACGCTCATGGACGAAAGCGTGGGGAGCGAACAGG	0	0	0	0	0	0	0	0	0	0	56	0.06100085	25	0.025887421
Bacteria	Bacteroidota	Bacteroidia	Flavobacteriales	Flavobacteriaceae	NS4_marine_group	ASV_RNA_1453	GGTAATACGGAGGATCCAAGCGTTATCCGGAATCATTGGGTTTAAAGGGTCCGCAGGCTGTTTTTTAAGTCAGAGGTGAAATCCTACAGCTCAACTGTAGAACTGCCTTTGATACTGAAAAACTTGAGTTATTGTGAAGTGGTTAGAATGTGTGGTGTAGCGGTGAAATGCATAGATATCACACAGAATACCGATTGCGAAGGCAGATCACTAACAATATACTGACGCTCATGGACGAAAGCGTGGGGAGCGAACAGG	0	0	0	0	0	0	0	0	0	0	11	0.01198231	0	0
Bacteria	Bacteroidota	Bacteroidia	Flavobacteriales	Flavobacteriaceae	NS5_marine_group	ASV_RNA_0175	GGTAATACGGAGGATCCAAGCGTTATCCGGAATCATTGGGTTTAAAGGGTCCGTAGGCGGTCTTTTAAGTCAGAGGTGAAATCCTACAGCTCAACTGTAGAATTGCCTTTGATACTGAAAGACTTGAGTTATTGTGAAGTAGTTAGAATGTGTGGTGTAGCGGTGAAATGCATAGAGATCACACAGAATACCGATTGCGAAGGCAGATTACTAACAATATACTGACGCTGAGGGACGAAAGCGTGGGTAGCGAACAGG	74	0.072303754	91	0.079421185	68	0.063931405	41	0.040123306	8	0.014848637	22	0.02396462	37	0.038313383
Bacteria	Bacteroidota	Bacteroidia	Flavobacteriales	Flavobacteriaceae	NS5_marine_group	ASV_RNA_0416	GGTAATACGGAGGATCCAAGCGTTATCCGGAATTATTGGGTTTAAAGGGTCCGCAGGCTGTTTGTTAAGTTAGAGGTGAAATCCTACCGCTCAACGGTAGAACTGCCTTTAATACTGGCAAACTTGAGTTATTGTGAAGTAATTAGAATGTGTAGTGTAGCGGTGAAATGCATAGATATTACACAGAATACCGATTGCGAAAGCAGATTACTAACAATTAACTGACGCTGAGGGACGAAAGCGTGGGTAGCGAACAGG	0	0	0	0	0	0	0	0	0	0	14	0.015250212	12	0.012425962
Bacteria	Bacteroidota	Bacteroidia	Flavobacteriales	Flavobacteriaceae	NS5_marine_group	ASV_RNA_0483	GGTAATACGGAGGATCCAAGCGTTATCCGGAATCATTGGGTTTAAAGGGTCCGTAGGCGGTCTATTAAGTCAGAGGTGAAATCCTGCCGCTCAACGGTAGAATGGCCTTTGATACTGATAGACTTGAGTTATTGTGAAGTAGTTAGAATGTGTAGTGTAGCGGTGAAATGCATAGATATTACACAGAATACCAATTGCGAAGGCAGATTACTAACAATACACTGACGCTGAGGGACGAAAGCGTGGGTAGCGAACAGG	0	0	15	0.013091404	12	0.011282013	19	0.018593727	0	0	0	0	0	0
Bacteria	Bacteroidota	Bacteroidia	Flavobacteriales	Flavobacteriaceae	NS5_marine_group	ASV_RNA_0685	GGTAATACGGAGGATCCAAGCGTTATCCGGAATCATTGGGTTTAAAGGGTCCGTAGGTGGTTTATTCAGTCAGAGGTGAAATCCCATAGCTTAACTATGGAACTGCCTTTGATACTGATAGACTTGAGTTATTGTGAAGTGGTTAGAATGTGTAGTGTAGCGGTGAAATGCATAGATATTACACAGAATACCGATTGCGAAGGCAGATCACTAACAATATACTGACACTGAGGGACGAAAGCGTGGGTAGCGAACAGG	0	0	0	0	0	0	0	0	0	0	0	0	25	0.025887421
Bacteria	Bacteroidota	Bacteroidia	Flavobacteriales	Flavobacteriaceae	NS5_marine_group	ASV_RNA_1284	GGTAATACGGAGGATCCAAGCGTTATCCGGAATCATTGGGTTTAAAGGGTCCGTAGGTGGTTTATTAAGTCAGAGGTGAAATACTACAGCTCAACTGTAGAACTGCCTTTGAAACTGATAGACTTGAGTTATTGTGAAGTAGTTAGAATGTGTAGTGTAGCGGTGAAATGCATAGATATTACACAGAATACCGATTGCGAAGGCAGATTACTAACAATGTACTGACACTGAGGGACGAAAGCGTGGGTAGCGAACAGG	0	0	17	0.014836925	0	0	0	0	0	0	0	0	0	0
Bacteria	Bacteroidota	Bacteroidia	Flavobacteriales	Flavobacteriaceae	NS5_marine_group	ASV_RNA_1514	GGTAATACGGAGGATCCAAGCGTTATCCGGAATCATTGGGTTTAAAGGGTCCGCAGGCGGTCTTTTAAGTCAGAGGTGAAATCCTATCGCTCAACGATAGAACTGCCTTTGATACTGAAAGACTTGAGTTATTGTGAAGTGGTTAGAATATGTAGTGTAGCGGTGAAATGCTTAGATATTACATAGAATACCAATTGCGAAGGCAGATCACTAACAATATATTGACGCTGATGGACGAAAGCGTGGGTAGCGAACAGG	5	0.004885389	4	0.003491041	0	0	0	0	0	0	0	0	0	0
Bacteria	Bacteroidota	Bacteroidia	Flavobacteriales	Flavobacteriaceae	NS5_marine_group	ASV_RNA_1565	GGTAATACGGAGGATCCAAGCGTTATCCGGAATCATTGGGTTTAAAGGGTCCGTAGGTGGTTTATTAAGTCAGAGGTGAAATCCCATAGCTCAACTATGGAACTGCCTTTGATACTGATAGACTTGAGTTATTGTGAAGTAGTTAGAATGTGTAGTGTAGCGGTGAAATGCATAGATATTACACAGAATACCAATTGCGAAGGCAGATTACTAACAATACACTGACGCTGAGGGACGAAAGCGTGGGTAGCGAACAGG	0	0	0	0	8	0.007521342	0	0	0	0	0	0	0	0
Bacteria	Bacteroidota	Bacteroidia	Flavobacteriales	Flavobacteriaceae	Polaribacter	ASV_RNA_0013	GGTAATACGGAGGGTCCGAGCGTTATCCGGAATCATTGGGTTTAAAGGGTCCGCAGGCGGTCGATTAAGTCAGAGGTGAAATCCCATAGCTCAACTATGGAACTGCCTTTGATACTGGTTGACTTGAGTCATATGGAAGTAGATAGAATGTGTAGTGTAGCGGTGAAATGCATAGATATTACACAGAATACCGATTGCGAAGGCAGTCTACTACGTATGTACTGACGCTGAGGGACGAAAGCGTGGGGAGCGAACAGG	285	0.27846716	954	0.832613306	160	0.150426836	100	0.097861721	379	0.703454164	739	0.804993355	4235	4.385329081
Bacteria	Bacteroidota	Bacteroidia	Flavobacteriales	Flavobacteriaceae	Polaribacter	ASV_RNA_0093	GGTAATACGGAGGGTCCAAGCGTTATCCGGAATCATTGGGTTTAAAGGGTCCGCAGGCGGTTGATTAAGTCAGAGGTGAAATCCCATAGCTCAACTATGGAACTGCCTTTGATACTGGTTAACTTGAGTCATATGGAAGTAGATAGAATGTGTAGTGTAGCGGTGAAATGCATAGATATTACACAGAATACCGATTGCGAAGGCAGTCTACTACGTATGTACTGACGCTGAGGGACGAAAGCGTGGGGAGCGAACAGG	0	0	48	0.041892493	0	0	0	0	0	0	0	0	45	0.046597357
Bacteria	Bacteroidota	Bacteroidia	Flavobacteriales	Flavobacteriaceae	Polaribacter	ASV_RNA_0110	GGTAATACGGAGGGTCCGAGCGTTATCCGGAATCATTGGGTTTAAAGGGTCCGCAGGCGGTCAATTAAGTCAGAGGTGAAATACCATAGCTCAACTATGGAACTGCCTTTGATACTGGTTGACTTGAGTCATATGGAAGTAGATAGAATGTGTAGTGTAGCGGTGAAATGCATAGAGATTACACAGAATACCGATTGCGAAGGCAGTCTACTACGTATGTACTGACGCTGAGGGACGAAAGCGTGGGGAGCGAACAGG	215	0.210071718	147	0.128295761	76	0.071452747	0	0	150	0.278411938	764	0.832225877	320	0.331358986
Bacteria	Bacteroidota	Bacteroidia	Flavobacteriales	Flavobacteriaceae	Polaribacter	ASV_RNA_0129	GGTAATACGGAGGGTCCGAGCGTTATCCGGAATCATTGGGTTTAAAGGGTCCGCAGGCGGTTTATTAAGTCAGAGGTGAAATCCCATAGCTCAACTATGGAACTGCCTTTGATACTGGTTGACTTGAGTCATATGGAAGTAGATAGAATGTGTAGTGTAGCGGTGAAATGCATAGATATTACACAGAATACCGATTGCGAAGGCAGTCTACTACGTATGTACTGACGCTGAGGGACGAAAGCGTGGGGAGCGAACAGG	55	0.053739277	76	0.066329781	67	0.062991238	0	0	0	0	0	0	1186	1.228099242
Bacteria	Bacteroidota	Bacteroidia	Flavobacteriales	Flavobacteriaceae	Polaribacter	ASV_RNA_0151	GGTAATACGGAGGGTCCGAGCGTTATCCGGAATCATTGGGTTTAAAGGGTCCGCAGGCGGTCTATTAAGTCAGAGGTGAAATCCCATAGCTCAACTATGGAACTGCCTTTGATACTGGTTGACTTGAGTCATATGGAAGTAGATAGAATGTGTAGTGTAGCGGTGAAATGCATAGATATTACACAGAATACCGATTGCGAAGGCAGTCTACTACGTATGTACTGACGCTGAGGGACGAAAGCGTGGGGAGCGAACAGG	92	0.089891154	223	0.194625542	43	0.040427212	0	0	167	0.309965291	261	0.284307531	104	0.10769167
Bacteria	Bacteroidota	Bacteroidia	Flavobacteriales	Flavobacteriaceae	Polaribacter	ASV_RNA_0200	GGTAATACGGAGGGTCCGAGCGTTATCCGGAATCATTGGGTTTAAAGGGTCCGCAGGCGGTCAATTAAGTCAGAGGTGAAATACCATAGCTCAACTATGGAACTGCCTTTGATACTGGTTGACTTGAGTCATATGGAAGTAGATAGAATGTGTAGTGTAGCGGTGAAATGCATAGATATTACACAGAATACCGATTGCGAAGGCAGTCTACTACGTATGTACTGACGCTGAGGGACGAAAGCGTGGGGAGCGAACAGG	416	0.406464346	36	0.03141937	4	0.003760671	50	0.048930861	22	0.040833751	54	0.058822248	78	0.080768753
Bacteria	Bacteroidota	Bacteroidia	Flavobacteriales	Flavobacteriaceae	Psychroflexus	ASV_RNA_0644	GGTAATACGGAGGATCCAAGCGTTATCCGGAATCATTGGGTTTAAAGGGTCCGTAGGCGGGACAATCAGTCAGTGGTGAAAGTTTGCGGCTCAACCGTAAAATTGCCATTGATACTGTTGTTCTTGAGTGCTTGTGAAGTGGTTAGAATGAGTAGTGTAGCGGTGAAATGCATAGATATTACTCAGAATACCGATTGCGAAGGCAGATCACTAACAATTCACTGACGCTGATGGACGAAAGCGTAGGTAGCGAACAGG	0	0	0	0	0	0	0	0	0	0	31	0.033768327	78	0.080768753
Bacteria	Bacteroidota	Bacteroidia	Flavobacteriales	Flavobacteriaceae	Ulvibacter	ASV_RNA_0059	GGTAATACGGAGGGTCCAAGCGTTATCCGGAATCATTGGGTTTAAAGGGTCCGTAGGCGGGCTATTAAGTCAGAGGTGAAAGTTTGCAGCTCAACTGTAAAATTGCCTTTGAAACTGGTAGTCTTGAATTATTATGAAGTGGTTAGAATAAGTAGTGTAGCGGTGAAATGCATAGATATTACTTAGAATACCAATTGCGAAGGCAGATCACTAATAATATATTGACGCTGAGGGACGAAAGCGTGGGGAGCGAACAGG	66	0.064487132	175	0.152733049	101	0.09495694	355	0.347409111	967	1.794828962	348	0.379076709	1575	1.630907509
Bacteria	Bacteroidota	Bacteroidia	Flavobacteriales	Flavobacteriaceae	Ulvibacter	ASV_RNA_0089	GGTAATACGGAGGATCCAAGCGTTATCCGGAATCATTGGGTTTAAAGGGTCCGTAGGCGGGTTTATAAGTCAGTGGTGAAAGTTTGCGGCTCAACCGTAAAATTGCCATTGATACTGTAGATCTTGAATTAGTGTGAAGTGATTAGAATAAGTAGTGTAGCGGTGAAATGCATAGATATTACTTAGAATACCAATTGCGAAGGCAGGTCACTAACACTATATTGACGCTGAGGGACGAAAGCGTGGGGAGCGAACAGG	788	0.769937272	194	0.169315494	43	0.040427212	111	0.108626511	763	1.416188726	606	0.660116337	32	0.033135899
Bacteria	Bacteroidota	Bacteroidia	Flavobacteriales	Flavobacteriaceae	Ulvibacter	ASV_RNA_0235	GGTAATACGGAGGGTCCGAGCGTTATCCGGAATCATTGGGTTTAAAGGGTCCGTAGGCGGACAGCTCAGTCAGTGGTGAAAGTTTGCAGCTCAACTGTAAAATTGCCATTGATACTGGTTGTCTTGAATTAATGTGAAGTGGTTAGAATAAGTAGTGTAGCGGTGAAATGCATAGATATTACTTAGAATACCAATTGCGAAGGCAGATCACTAACATTATATTGACGCTGATGGACGAAAGCGTGGGGAGCGAACAGG	413	0.403533113	28	0.024437288	33	0.031025535	33	0.032294368	79	0.146630288	47	0.051197142	49	0.050739345
Bacteria	Bacteroidota	Bacteroidia	Flavobacteriales	Flavobacteriaceae	Ulvibacter	ASV_RNA_0255	GGTAATACGGAGGGTCCGAGCGTTATCCGGAATTATTGGGTTTAAAGGGTCCGTAGGCGGGTAGCTAAGTCAGTGGTGAAAGTTTGCAGCTCAACTGTAAAATTGCCATTGAAACTGGTTGTCTTGAATTAATGTGAAGTGGTTAGAATAAGTAGTGTAGCGGTGAAATGCATAGATATTACTTAGAATACCAATTGCGAAGGCAGATCACTAACATTATATTGACGCTGATGGACGAAAGCGTGGGGAGCGAACAGG	157	0.153401208	23	0.020073486	15	0.014102516	20	0.019572344	68	0.126213412	67	0.072983159	277	0.286832622
Bacteria	Bacteroidota	Bacteroidia	Flavobacteriales	Flavobacteriaceae	Winogradskyella	ASV_RNA_0409	GGTAATACGGAGGATCCAAGCGTTATCCGGAATCATTGGGTTTAAAGGGTCCGTAGGTGGATAATTAAGTCAGAGGTGAAATCCTGCAGCTCAACTGTAGAATTGCCTTTGAAACTGGTTATCTTGAATTATTGTGAAGTGGTTAGAATATGTAGTGTAGCGGTGAAATGCATAGATATTACATAGAATACCAATTGCGAAGGCAGATCACTAACAATATATTGACACTGATGGACGAAAGCGTGGGGAGCGAACAGG	84	0.082074531	0	0	6	0.005641006	0	0	37	0.068674945	48	0.052286443	0	0
Bacteria	Bacteroidota	Bacteroidia	Flavobacteriales	Flavobacteriaceae	Winogradskyella	ASV_RNA_1211	GGTAATACGGAGGATCCAAGCGTTATCCGGAATCATTGGGTTTAAAGGGTCCGTAGGTGGATAATTAAGTCAGAGGTGAAATCCTGCAGCTCAACTGTAGAATTGCCTTTGAAACTGGTTATCTTGAATTATTGTGAAGTGGTTAGAATATGTAGTGTAGCGGTGAAATGCTTAGATATTACATAGAATACCAATTGCGAAGGCAGATCACTAACAATATATTGACGCTGATGGACGAAAGCGTGGGTAGCGAACAGG	1	0.000977078	12	0.010473123	0	0	0	0	0	0	2	0.002178602	0	0
Bacteria	Bacteroidota	Bacteroidia	Flavobacteriales	Flavobacteriaceae	NA	ASV_RNA_0338	GGTAATACGGAGGGTCCGAGCGTTATCCGGAATCATTGGGTTTAAAGGGTCCGTAGGCGGGAATCTAAGTCAGTGGTGAAATCTTACAGCTCAACTGTAAAATTGCCATTGATACTGGGTTTCTTGAATTAATGTGAAGTGATTAGAATGTGTAGTGTAGCGGTGAAATGCATAGATATTACACAGAATACCAATTGCGAAGGCAGATCACTAACATTATATTGACGCTGAGGGACGAAAGCGTGGGGAGCGAACAGG	78	0.076212065	52	0.045383535	24	0.022564025	15	0.014679258	44	0.081667502	109	0.118733797	0	0
Bacteria	Bacteroidota	Bacteroidia	Flavobacteriales	Flavobacteriaceae	NA	ASV_RNA_0578	GGTAATACGGAGGGTCCGAGCGTTATCCGGAATCATTGGGTTTAAAGGGTCCGTAGGCGGGAATCTAAGTCAGTGGTGAAATCTTACAGCTCAACTGTAAAATTGCCATTGATACTGGGTTTCTTGAATTAGTGTGAAGTGATTAGAATGTGTAGTGTAGCGGTGAAATGCATAGATATTACACAGAATACCAATTGCGAAGGCAGATCACTAACACTATATTGACGCTGAGGGACGAAAGCGTGGGGAGCGAACAGG	0	0	0	0	0	0	0	0	0	0	0	0	67	0.069378288
Bacteria	Bacteroidota	Bacteroidia	Flavobacteriales	Flavobacteriaceae	NA	ASV_RNA_0997	GGTAATACGGAGGGTCCGAGCGTTATCCGGAATCATTGGGTTTAAAGGGTCCGTAGGCGGGAATCTAAGTCAGTGGTGAAATCTTACAGCTCAACTGTAAAATTGCCATTGATACTGGATTTCTTGAATTAGTGTGAAGTGATTAGAATGTGTAGTGTAGCGGTGAAATGCATAGATATTACACAGAATACCAATTGCGAAGGCAGATCACTAACACTATATTGACGCTGAGGGACGAAAGCGTGGGGAGCGAACAGG	0	0	0	0	0	0	0	0	0	0	0	0	38	0.03934888
Bacteria	Bacteroidota	Bacteroidia	Flavobacteriales	Flavobacteriaceae	NA	ASV_RNA_1332	GGTAATACGGAGGATCCAAGCGTTATCCGGAATTATTGGGTTTAAAGGGTTCGTAGGCGGATATATAAGTCAGTGGTGAAATGTTCCAGCTTAACTGGAGAGCTGCCATTGATACTGTATATCTTGAGTTATTGTGAAGTGGTTAGAATATGTAGTGTAGCGGTGAAATGCATAGATATTACATAGAATACCGATTGCGAAGGCAGATCACTAACAATACACTGACGCTGATGAACGAAAGCGTGGGTAGCGAACGGG	16	0.015633244	0	0	0	0	0	0	0	0	0	0	0	0
Bacteria	Bacteroidota	Bacteroidia	Flavobacteriales	NS7_marine_group	NA	ASV_RNA_0534	GGTAATACGGAGGGTGCAAGCGTTATCCGGATTCATTGGGTTTAAAGGGTGCGTAGGCGGGTTATTAAGTCAGTGGTGAAAGCCCATAGCTCAACTATGGAACTGCCATTGATACTGATAGCCTTGAATATGATTGAAGTGGGCGGAATATGACATGTAGCGGTGAAATGCATAGATATGTCATAGAACACCGATAGCGAAGGCAGCTCACTAAGTCATCATTGACGCTGAGGCACGAAAGCGTGGGGAGCGAACAGG	103	0.100639009	0	0	0	0	0	0	0	0	0	0	82	0.08491074
Bacteria	Bacteroidota	Bacteroidia	Flavobacteriales	NS7_marine_group	NA	ASV_RNA_0566	GGTAATACGGAGGGTGCAAGCGTTATCCGGATTTATTAGGTTTAAAGGGTCCGTAGGCGGAAATTTAAGTCAGTGGTGAAAGCCCATAGCTCAACTATGGAACTGCCATTGAAACTGAATTTCTTGAATATGATTGAAGCAGGCGGAATATGTCATGTAGCGGTGAAATGCTTAGATATGACATAGAACACCGATAGCGAAGGCAGCTTGCTAAGTCATTATTGACGCTGAGGGACGAAAGCGTGGGGAGCGAACAGG	16	0.015633244	26	0.022691767	25	0.023504193	0	0	0	0	0	0	0	0
Bacteria	Bacteroidota	Bacteroidia	Flavobacteriales	NS7_marine_group	NA	ASV_RNA_0668	GGTAATACGGAGGGTGCGAGCGTTATCCGGAATTATTGGGTTTAAAGGGTGCGTAGGCGGAAATTTAAGTCAGTGGTGAAATCCTGCAGCTCAACTGTAGAATGGCCATTGAAACTGAATTTCTTGAATCTGATTGAAGTAGGCGGAATATGACATGTAGCGGTGAAATGCTTAGATATGTCATAGAACACCGATAGCGAAGGCAGCTTACTAAGTCAGTATTGACGCTAATGCACGAAAGCGTGGGGAGCGAACAGG	0	0	16	0.013964164	13	0.01222218	4	0.003914469	0	0	0	0	0	0
Bacteria	Bacteroidota	Bacteroidia	Flavobacteriales	NS9_marine_group	NA	ASV_RNA_0044	GGTAATACGGAGGGTGCAAGCGTTATCCGGATTTATTAGGTTTAAAGGGTTCGCAGGCGGAATTTTAAGTCAGTGGTGAAAGCCTACAGCTCAACTGTAGAACTGCCATTGAAACTGATATTCTTGAGTATAGATGAAGTGGGCGGAATATGTCATGTAGCGGTGAAATGCATAGATATGACATGGAACACCAATTGCGAAGGCAGCTCACTAAACTATTACTGACGCTCATGAACGAAAGCGTGGGGAGCAAACAGG	247	0.241338206	483	0.421543215	313	0.294272498	336	0.328815384	581	1.078382241	905	0.985817302	119	0.123224123
Bacteria	Bacteroidota	Bacteroidia	Flavobacteriales	NS9_marine_group	NA	ASV_RNA_0104	GGTAATACGGAGGGTGCAAGCGTTATCCGGATTTATTGGGTTTAAAGGGTCCGTAGGCGGATCATTAAGTCAGTGGTGAAAGCCGACAGCTCAACTGTCGAACTGCCATTGATACTGGTGATCTTGAGTACGGTTGAAGTAGGCGGAATATGACATGTAGCGGTGAAATGCTTAGATATGTCATAGAACACCGATTGCGAAGGCAGCCTACTAAGCCGTTACTGACGCTGAGGGACGAAAGTGTGGGGAGCGAACAGG	55	0.053739277	313	0.273173967	235	0.220939416	89	0.087096932	27	0.050114149	54	0.058822248	0	0
Bacteria	Bacteroidota	Bacteroidia	Flavobacteriales	NS9_marine_group	NA	ASV_RNA_0122	GGTAATACGGAGGGTGCAAGCGTTATCCGGATTTATTGGGTTTAAAGGGTCCGTAGGTGGATCGTTAAGTCAGGGGTGAAATCCTACAGCTCAACTGTAGAATTGCCTTTGATACTGACGATCTTGAGTGTGGTCGAAGTTGGCGGAATATGACATGTAGCGGTGAAATGCTTAGAGATGTCATAGAACACCGATTGCGAAGGCAGCCAACTAGGTCATAACTGACACTGAGGGACGAAAGCGTGGGGAGCGAACAGG	76	0.074257909	0	0	19	0.017863187	152	0.148749817	192	0.356367281	1426	1.553343064	0	0
Bacteria	Bacteroidota	Bacteroidia	Flavobacteriales	NS9_marine_group	NA	ASV_RNA_0194	GGTAATACGGAGGGTGCAAGCGTTATCCGGATTTATTGGGTTTAAAGGGTCCGTAGGCGGGTCTTTAAGTCAGTGGTGAAAGCCTGCAGCTCAACTGTAGAACTGCCATTGATACTGGAGACCTTGAGTACAGCTGAAGTTGGCGGAATGTGTCATGTAGCGGTGAAATGCATAGATATGACACAGAACACCGATTGCGAAGGCAGCTAACTAAACTGTAACTGACGCTGAGGGACGAAAGCGTGGGGAGCGAACAGG	415	0.405487269	52	0.045383535	38	0.035726374	62	0.060674267	85	0.157766765	76	0.082786867	12	0.012425962
Bacteria	Bacteroidota	Bacteroidia	Flavobacteriales	NS9_marine_group	NA	ASV_RNA_0213	GGTAATACGGAGGGTGCAAGCGTTATCCGGATTTATTAGGTTTAAAGGGTCCGCAGGCGGAATATTAAGTCAGTGGTGAAAGCCTACAGCTCAACTGTAGAACTGCCATTGAAACTGTTATTCTTGAGTATGGATGAAGTGGGCGGAATATGTCATGTAGCGGTGAAATGCATAGATATGACATGGAACACCAATTGCGAAGGCAGCTCACTAAACCATTACTGACGCTCATGGACGAAAGCGTGGGGAGCGAACAGG	20	0.019541555	97	0.084657747	49	0.046068219	70	0.068503205	0	0	19	0.020696717	0	0
Bacteria	Bacteroidota	Bacteroidia	Flavobacteriales	NS9_marine_group	NA	ASV_RNA_0283	GGTAATACGGAGGGTGCAAGCGTTATCCGGATTTATTGGGTTTAAAGGGTCCGTAGGCGGATCATTAAGTCAGTGGTGAAATCCGACAGCTCAACTGTCGAACTGCCATTGATACTGATGATCTTGAGTACGGTTGAAGTAGGCGGAATATGACATGTAGCGGTGAAATGCTTAGATATGTCATAGAACACCGATTGCGAAGGCAGCCTACTAAGCCGTTACTGACGCTGAGGGACGAAAGTGTGGGGAGCGAACAGG	16	0.015633244	155	0.135277843	74	0.069572412	36	0.03523022	0	0	2	0.002178602	0	0
Bacteria	Bacteroidota	Bacteroidia	Flavobacteriales	NS9_marine_group	NA	ASV_RNA_0378	GGTAATACGGAGGGTGCAAGCGTTATCCGGATTTATTGGGTTTAAAGGGTCCGTAGGCGGATCATTAAGTCAGTGGTGAAATCCGACAGCTCAACTGTCGAACTGCCATTGATACTGATGATCTTGAGTACGGTTGAAGTAGGCGGAATATGACATGTAGCGGTGAAATGCTTAGATATGTCATGGAACACCGATTGCGAAGGCAGCCTACTAAGCCGTTACTGACGCTGAGGGACGAAAGTGTGGGGAGCGAACAGG	64	0.062532976	0	0	0	0	0	0	0	0	46	0.050107841	26	0.026922918
Bacteria	Bacteroidota	Bacteroidia	Flavobacteriales	NS9_marine_group	NA	ASV_RNA_0481	GGTAATACGGAGGGTGCAAGCGTTATCCGGATTTATTAGGTTTAAAGGGTCCGCAGGCGGAATATTAAGTCAGTGGTGAAAGCCTACAGCTCAACTGTAGAACTGCCATTGATACTGATATTCTTGAGTATGGATGAAGTGGGCGGAATATGTCATGTAGCGGTGAAATGCATAGATATGACATGGAACACCAATTGCGAAGGCAGCTCACTAAACCATTACTGACGCTCATGGACGAAAGCGTGGGGAGCGAACAGG	11	0.010747855	40	0.034910411	0	0	0	0	0	0	19	0.020696717	18	0.018638943
Bacteria	Bacteroidota	Bacteroidia	Flavobacteriales	NS9_marine_group	NA	ASV_RNA_0486	GGTAATACGGAGGGTGCAAGCGTTATCCGGATTTATTGGGTTTAAAGGGTCCGCAGGCGGATCAATAAGTCAGTGGTGAAAGCCCGCAGCTCAACTGCGGAACTGCCATTGATACTGTTGATCTTGAGTGTGGTTGAAGTGGGCGGAATGTGTCGTGTAGCGGTGAAATGCTTAGATATGACACAGAACACCAATTGCGAAGGCAGCTCACTAAGCCATTACTGACGCTCAGGGACGAAAGCGTGGGGAGCGAACAGG	96	0.093799465	0	0	0	0	19	0.018593727	0	0	0	0	0	0
Bacteria	Bacteroidota	Bacteroidia	Flavobacteriales	NS9_marine_group	NA	ASV_RNA_0588	GGTAATACGGAGGATGCAAGCGTTATCCGGATTTATTGGGTTTAAAGGGTCCGTAGGCGGGAAAATAAGTCAGTGGTGAAAGCCTACAGCTCAACTGTAGAACTGCCATTGATACTGTTTTTCTTGAATTTATATGAAGTGGGCGGAATGCGTCATGTAGCGGTGAAATGCACAGATATGACGCAGAACACCAATTGCGAAGGCAGCTCACTAATGTAATATTGACGCTGAGGGACGAAAGCATGGGGAGCGAACAGG	33	0.032243566	36	0.03141937	0	0	0	0	18	0.033409433	0	0	11	0.011390465
Bacteria	Bacteroidota	Bacteroidia	Flavobacteriales	NS9_marine_group	NA	ASV_RNA_0596	GGTAATACGGAGGGTGCAAGCGTTATCCGGATTTATTGGGTTTAAAGGGTCCGCAGGCGGGATTCTAAGTCAGTGGTGAAAGCCTACAGCTCAACTGTAGAACTGCCATTGATACTGGAATCCTTGAGTGTGGTTGAAGTAGACGGAATATGTCATGTAGCGGTGAAATGCATAGATATGACATAGAACACCAATTGCGTAGGCAGTTTACTAAACCATTACTGACGCTCATGGACGAAAGTGTGGGTAGCGAACAGG	0	0	37	0.03229213	22	0.02068369	0	0	0	0	20	0.021786018	9	0.009319471
Bacteria	Bacteroidota	Bacteroidia	Flavobacteriales	NS9_marine_group	NA	ASV_RNA_0616	GGTAATACGGAGGATCCAAGCGTTATCCGGATTTATTGGGTTTAAAGGGTCCGCAGGCGGGAAACTAAGTCAGTGGTGAAATCCTACAGCTTAACTGTAGAACTGCCATTGATACTGGTTTTCTTGAGTGCACCTGAAGTGGGCGGAATGTGTCATGTAGCGGTGAAATGCTTAGATATGACACAGAACACCAATTGCGAAGGCAGCTCACTAAAGTGTCACTGACGCTGAGGGACGAAAGCGTGGGGAGCGAACAGG	0	0	15	0.013091404	0	0	10	0.009786172	0	0	0	0	0	0
Bacteria	Bacteroidota	Bacteroidia	Flavobacteriales	NS9_marine_group	NA	ASV_RNA_0625	GGTAATACGGAGGGTCCAAGCGTTATCCGGATTTATTGGGTTTAAAGGGTCCGTAGGCGGGACATTAAGTCAGTGGTGAAATCCTACAGCTCAACTGTAGAACTGCCATTGATACTGATGTTCTTGAGTACGTTAGAAGTGGGCGGAATATGTCATGTAGCGGTGAAATGCATAGATATGACATAGAACACCGATTGCGAAAGCAGCTCACTATGCCGTTACTGACGCTGAGGGACGAAAGCGTGGGGAGCGAACAGG	124	0.121157642	0	0	0	0	0	0	0	0	0	0	0	0
Bacteria	Bacteroidota	Bacteroidia	Flavobacteriales	NS9_marine_group	NA	ASV_RNA_0636	GGTAATACGGAGGGTCCAAGCGTTATCCGGATTTATTGGGTTTAAAGGGTCCGTAGGCGGTATTATAAGTCAGTGGTGAAAGCCTGCAGCTTAACTGTAGAACTGCCATTGAAACTATAGTACTTGAATTCGGTTGAAGTGGGCGGAATATGTCATGTAGCGGTGAAATGCATAGATATGACATAGAACTCCAATTGCGAAGGCAGCTCACTAAGTCGATATTGACGCTGAGGGACGAAAGCGTGGGGAGCGAACAGG	119	0.116272253	0	0	0	0	0	0	0	0	0	0	0	0
Bacteria	Bacteroidota	Bacteroidia	Flavobacteriales	NS9_marine_group	NA	ASV_RNA_0703	GGTAATACGGAGGGTCCAAGCGTTATCCGGATTTATTGGGTTTAAAGGGTTCGTAGGCGGGATATTAAGTCAGCGGTGAAAGCCCACAGCTCAACTGTGGAACTGCCGTTGATACTGATATTCTTGAGTTTATTTGGAGTTAGCGGAATATGTCATGTAGCGGTGAAATGCTTAGATATGACATAGAACACCGATCGCGAAAGCAGCTAACTAAGATAATACTGACGCTGAGGAACGAAAGCGTGGGGAGCGAACAGG	30	0.029312333	0	0	0	0	0	0	19	0.035265512	17	0.018518115	3	0.00310649
Bacteria	Bacteroidota	Bacteroidia	Flavobacteriales	NS9_marine_group	NA	ASV_RNA_0736	GGTAATACGGAGGGTGCAAGCGTTATCCGGATTTATTGGGTTTAAAGGGTTCGTAGGCGGATCAATAAGTCAGTGGTGAAAGCCTGTGGCTCAACCATAGAACTGCCATTGATACTGTTGATCTTGAGTACACTTGAAGTGGGCGGAATGCGTCATGTAGCGGTGAAATGCATAGATATGACGCAGAACACCGATTGCGAAGGCAGCTCACTAAATTGTAACTGACGCTGAGGAACGAAAGCGTGGGGAGCGAACAGG	70	0.068395443	0	0	0	0	6	0.005871703	0	0	6	0.006535805	0	0
Bacteria	Bacteroidota	Bacteroidia	Flavobacteriales	NS9_marine_group	NA	ASV_RNA_0762	GGTAATACGGAGGGTGCAAGCGTTATCCGGATTTATTGGGTTTAAAGGGTCCGTAGGCGGGTCTTTAAGTCAGTGGTGAAAGCCTGCAGCTTAACTGTAGAATTGCCATTGATACTGGAGACCTTGAGTACACTTGAAGTAAGCGGAATGTGTCATGTAGCGGTGAAATGCTTAGATATGACCCAGAACACCGATCGCGAAAGCAGCTTACTAAATTGTCACTGACGCTGAGGGACGAAAGCGTGGGGAGCGAACAGG	50	0.048853888	0	0	0	0	10	0.009786172	17	0.031553353	0	0	0	0
Bacteria	Bacteroidota	Bacteroidia	Flavobacteriales	NS9_marine_group	NA	ASV_RNA_1062	GGTAATACGGAGGGTCCAAGCGTTATCCGGAATTATTGGGTTTAAAGGGTCCGTAGGCGGGCCTATAAGTCAGTGGTGAAATCCTGCAGCTTAACTGTAGAACTGCCATTGATACTGTAGGTCTTGAATGTGTTTGAAGTGGGCGGAATATGACATGTAGCGGTGAAATGCTTAGATATGTCATAGAACACCGATTGCGAAGGCAGCTCACTAAGCCACAATTGACGCTGATGGACGAAAGCGTGGGGAGCGAACAGG	0	0	0	0	0	0	0	0	0	0	0	0	10	0.010354968
Bacteria	Bacteroidota	Bacteroidia	Flavobacteriales	NS9_marine_group	NA	ASV_RNA_1092	GGTAATACGGAGGGTGCAAGCGTTATCCGGATTTATTGGGTTTAAAGGGTCCGTAGGTGGACAATTAAGTCAGCGGTGAAATCCCACAGCTCAACTGTGGAACTGCCATTGATACTGGTTGTCTTGAGTACGTTAGAAGTTGGCGGAATAGGTCATGTAGCGGTGAAATGCTTAGATATGACCTAGAACACCGATTGCGAAGGCAGCCAACTATGCCGTTACTGACACTGAGGGACGAAAGCGTGGGGAGCGAACAGG	0	0	0	0	0	0	0	0	0	0	6	0.006535805	8	0.008283975
Bacteria	Bacteroidota	Bacteroidia	Flavobacteriales	NS9_marine_group	NA	ASV_RNA_1547	GGTAATACGGAGGGTGCAAGCGTTATCCGGATTTATTGGGTTTAAAGGGTCCGCAGGCGGGATTCTAAGTCAGTGGTGAAAGCCTACAGCTCAACTGTAGAACTGCCATTGATACTGGAATCCTTGAGTGTGGTTGAAGTAGACGGAATATGTCATGTAGCGGTGAAATGCATAGATATGACATAGAACACCAATTGCGTAGGCAGTTTACTAAACCATTACTGACGCTCATGGACGAAAGTGTGGGGAGCGAACAGG	0	0	0	0	0	0	8	0.007828938	0	0	0	0	0	0
Bacteria	Bacteroidota	Bacteroidia	Flavobacteriales	NS9_marine_group	NA	ASV_RNA_1630	GGTAATACGGAGGGTGCAAGCGTTATCCGGATTTATTGGGTTTAAAGGGTCCGCAGGCGGAACTTTAAGTCAGTGGTGAAAGCCTACAGCTTAACTGTAGAACTGCCATTGATACTGAAGTTCTTGAGTGTGGTTGAAGTGGGCGGAATATGTCATGTAGCGGTGAAATGCATAGATATGACATGGAACACCAATTGCGAAAGCAGCTCACTAAACCATTACTGACGCTCATGGACGAAAGTGTGGGTAGCGAACAGG	0	0	0	0	0	0	6	0.005871703	0	0	0	0	0	0
Bacteria	Bacteroidota	Bacteroidia	Flavobacteriales	Schleiferiaceae	Schleiferia	ASV_RNA_0476	GGTAATACGGAGGGTCCAAGCGTTATCCGGATTTATTGGGTTTAAAGGGTCCGTAGGCGGGAAGATAAGTCAGTGGTGAAAGCCTGTGGCTCAACCATAGAATTGCCATTGATACTGTCTTTCTTGAGTTTACATGATGTGGGCGGAATGTGTCGTGTAGCGGTGAAATGCTTAGATATGACACAGAACACCGATTGCGAAGGCAGCTCACAAACGTAATACTGACGCTGAGGGACGAAAGCGTGGGGAGCGAACAGG	129	0.126043031	0	0	0	0	12	0.011743407	16	0.029697273	34	0.03703623	0	0
Bacteria	Bacteroidota	Bacteroidia	Flavobacteriales	Weeksellaceae	Apibacter	ASV_RNA_0759	GGTAATACGGAGGGTGCAAGCGTTATCCGGATTTATTGGGTTTAAAGGGTCCGTAGGTGGGCTAATCAGTCAGTGGTGAAATCCTACAGCTTAACTGTAGAACTGCCGTTGATACTGTTAGTCTTGAGTGAGGTTGAAGTAGCTGGAATGTGTAGTGTAGCGGTGAAATGCATAGATATTACACAGAACACCAATTGCGAAGGCAGGTTACTAAGCCTCTACTGACACTGATGGACGAAAGCGTGGGGAGCAAACAGG	0	0	18	0.015709685	0	0	8	0.007828938	18	0.033409433	0	0	0	0
Bacteria	Bacteroidota	Bacteroidia	Sphingobacteriales	Lentimicrobiaceae	NA	ASV_RNA_1451	GGTAATACGGAGGGTGCAAGCGTTATCCGGATTCATTGGGTTTAAAGGGTGCGTAGGCGGAATTGTAAGTCAGTGGTGAAATCCTACAGCTTAACTGTAGAACTGCCATTGATACTGCTATTCTTGAGTATAGTTGAAGTGGGCGGAATGTGTCATGTAGCGGTGAAATGCATAGATATGACACAGAACACCAATTGCGTAGGCAGCTCACTAAGCTATTACTGACGCTAAGGCACGAAAGCGTGGGGAGCGAACAGG	0	0	0	0	0	0	6	0.005871703	0	0	0	0	0	0
Bacteria	Bacteroidota	Bacteroidia	Sphingobacteriales	NS11-12_marine_group	NA	ASV_RNA_0105	GGTAATACGGAGGGTCCAAGCGTTGTCCGGATTTATTGGGTTTAAAGGGTACGTAGGCGGAATTTTAAGTCAGTGGTGAAAGCCTCCAGCTCAACTGGAGAATTGCCATTGAAACTGAAGTTCTTGAATATGGATGAGGTGGTTGGAATATAACATGTAGCGGTGAAATGCTTAGATATGTTATAGAACACCAATTGCGAAGGCAGATCACTAAACCATTATTGACGCTGAGGTACGAAAGCGTGGGGAGCGAACAGG	65	0.063510054	0	0	16	0.015042684	17	0.016636493	101	0.187464038	75	0.081697567	1726	1.787267531
Bacteria	Bacteroidota	Bacteroidia	Sphingobacteriales	NS11-12_marine_group	NA	ASV_RNA_0350	GGTAATACGGAGGGTCCAAGCGTTGTCCGGATTTATTGGGTTTAAAGGGTACGTAGGTGGAACTTTAAGTCAGTGGTGAAAGCCTCCAGCTCAACTGGAGAATTGCCATTGAAACTGAAGTTCTTGAATATGGATGAGGTGGTTGGAATACAACATGTAGCGGTGAAATGCTTAGATATGTTATAGAACACCAATTGCGAAGGCAGATCACTAAACCATTATTGACACTGAGGTACGAAAGCGTGGGGAGCGAACAGG	47	0.045922655	31	0.027055569	25	0.023504193	0	0	155	0.287692336	88	0.095858478	26	0.026922918
Bacteria	Bacteroidota	Bacteroidia	Sphingobacteriales	NS11-12_marine_group	NA	ASV_RNA_1061	GGTAATACGGAGGGTCCAAGCGTTGTCCGGATTTATTGGGTTTAAAGGGTACGTAGGTGGAATTTTAAGTCAGTGGTGAAAGCCTCCAGCTCAACTGGAGAATTGCCATTGAAACTGAAATTCTTGAATATGGATGAGGTGGTTGGAATACAACATGTAGCGGTGAAATGCTTAGATATGTTATAGAACACCAATTGCGAAGGCAGATCACTAAACCATTATTGACACTGAGGTACGAAAGCGTGGGGAGCGAACAGG	0	0	0	0	0	0	0	0	17	0.031553353	0	0	0	0
Bacteria	Bdellovibrionota	Bdellovibrionia	Bacteriovoracales	Bacteriovoracaceae	Peredibacter	ASV_RNA_0704	GGTAATACGGAGGGTGCAAGCGTTGTTCGGATTTACTGGGCGTAAAGCGCGCGCAGGCGGATCAGCAAGTCAGATGTGAAATCTCGGGGCTCAACCTCGAAACTGCGTCTGAAACTGTTGATCTAGAATGTCATAGGGGGTAGGGGAATTTCACGTGTAGGGGTAAAATCCGTAGAGATGTGAAGGAACACCGGAGGCGAAGGCGCCTACCTGGATGATTATTGACGCTGAGGCGCGAAAGCGTGGGGAGCAAACAGG	92	0.089891154	0	0	0	0	0	0	0	0	0	0	0	0
Bacteria	Bdellovibrionota	Bdellovibrionia	Bacteriovoracales	Bacteriovoracaceae	Peredibacter	ASV_RNA_0876	GGTAATACGGAGGGTGCAAGCGTTGTTCGGATTTATTGGGCGTAAAGCGCGCGCAGGCGGACTGGAAAGTCAGATGTGAAATCTCGGGGCTCAACCCCGAAACTGCGTCTGAAACTATCAGTCTAGAATCTTGGAGAGGGAAGGGGAATTTCACGTGTAGGGGTAAAATCCGTAGAGATGTGAAGGAACACCAGAGGCGAAGGCGCCTTCCTGGACAAGTATTGACGCTGAGGCGCGAAAGCGTGGGGAGCAAACAGG	51	0.049830966	0	0	0	0	0	0	0	0	0	0	0	0
Bacteria	Bdellovibrionota	Bdellovibrionia	Bacteriovoracales	Bacteriovoracaceae	Peredibacter	ASV_RNA_0991	GGTAATACGGAGGGTGCAAGCGTTGTTCGGATTTATTGGGCGTAAAGCGCGCGCAGGCGGATCAGCAAGTCAGATGTGAAATCCCAGGGCTCAACCCTGGAACTGCGTCTGAAACTGTTGGTCTAGAATCATAGAGGGGGAAGGGGAATTTCACGTGTAGGGGTAAAATCCGTAGAGATGTGAAGGAACACCAGTGGCGAAGGCGCCTTCCTGGATATGTATTGACGCTGAGGCGCGAAAGCGTGGGGAGCAAACAGG	39	0.038106032	0	0	0	0	0	0	0	0	0	0	0	0
Bacteria	Bdellovibrionota	Bdellovibrionia	Bacteriovoracales	Bacteriovoracaceae	Peredibacter	ASV_RNA_1020	GGTAATACGGAGGGTGCAAGCGTTGTTCGGATTTATTGGGCGTAAAGCGCGCGCAGGCGGGCTGATAAGTCAGGTGTGAAATCCCGGGGCTCAACCCCGGAACTGCGCCTGAAACTATCAGCCTAGAGTCTTGGAGAGGGAAGGGGAATTTCACGTGTAGGGGTAAAATCCGTAGAGATGTGAAGGAACACCGGAGGCGAAGGCGCCTTCCTGGACAAGTACTGACGCTGAGGCGCGAAAGCGTGGGGAGCAAACAGG	36	0.035174799	0	0	0	0	0	0	0	0	0	0	0	0
Bacteria	Bdellovibrionota	Bdellovibrionia	Bacteriovoracales	Bacteriovoracaceae	NA	ASV_RNA_0412	GGTAATACGAAGGGTGCAAGCGTTGTTCGGATTTATTGGGCGTAAAGCGCGCGCAGGCGGACGGCTAAGTCAGATGTGAAATCTCGGGGCTCAACCCCGAAACTGCGTCTGAAACTGGTTGTCTAGAATCTCGGAGAGGAAAGGGGAATTTCGCATGTAGGGGTAAAATCCGTAGAGATGCGAAGGAACACCAGAGGCGAAGGCGCCTTTCTGGACGAGTATTGACGCTGAGGCGCGAAAGCGTGGGGAGCAAACAGG	148	0.144607508	6	0.005236562	0	0	34	0.033272985	70	0.129925571	38	0.041393434	0	0
Bacteria	Bdellovibrionota	Bdellovibrionia	Bdellovibrionales	Bdellovibrionaceae	Bdellovibrio	ASV_RNA_0818	GGTAATACGAGGGGTCCAAGCGTTGCTCGGAATCATTGGGCGTAAAGCGGGTGTAGGCGGCTAATTAAGTCAGAAGTGAAAGCCCTGGGCTCAACCCAGGAAGTGCTTTTGAAACTGATTAGCTTGAGTATGAGAGAGGGTAGTGGAATTCCTGGTGTAGTGGTGAAATACGTAGATATCAGGAGGAACATCGGCGGCGAAGGCGGCTGCCTGGCTCAATACTGACGCTCAGACCCGAAAGCGTGGGTAGCAAACAGG	49	0.04787681	0	0	0	0	0	0	0	0	14	0.015250212	0	0
Bacteria	Bdellovibrionota	Bdellovibrionia	Bdellovibrionales	Bdellovibrionaceae	OM27_clade	ASV_RNA_0108	GGTAATACGGAGGGCGCAAGCGTTGCTCGGAATCACTGGGCGTAAAGCGAACGCAGGCGGTCTGTTAAGTTGGGTGTGAAATCCCGGGGCTCAACCCCGGAACTGCATTCAAAACTGGCAGCCTTGAGTATGGGAGAGGGAAGCGGAATTCCTGGTGTAGAGGTGAAATTCGTAGATATCAGGAGGAACACCAGTGGCGAAAGCGGCTTCCTGGCCCAATACTGACGCTCATGTTCGAAAGCGTGGGGAGCAAACAGG	1137	1.110937408	57	0.049747336	170	0.159828513	73	0.071439057	57	0.105796537	84	0.091501274	115	0.119082136
Bacteria	Bdellovibrionota	Bdellovibrionia	Bdellovibrionales	Bdellovibrionaceae	OM27_clade	ASV_RNA_0188	GGTAATACGGAGGGTGCAAGCGTTGCTCGGAATTACTGGGCGTAAAGCGTACGCAGGCGGCCAATTAAGTCGGATGTGAAAGCCCTGGGCTCAACCCAGGAACTGCATTCGAAACTGGTTGGCTTGAGTGTGAGAGAGGGAAGTGGAATTCCAGGTGTAGAGGTGAAATTCGTTGATATCTGGAGGAACACCGGCGGCGAAGGCGGCTTCCTGGCTCACAACTGACGCTCATGTACGAAAGCGTGGGTAGCAAACAGG	83	0.081097454	123	0.107349514	102	0.095897108	48	0.046973626	0	0	0	0	0	0
Bacteria	Bdellovibrionota	Bdellovibrionia	Bdellovibrionales	Bdellovibrionaceae	OM27_clade	ASV_RNA_0214	GGTAATACGGAGGGTGCAAGCGTTGCTCGGAATCACTGGGCGTAAAGCGTACGCAGGCGGCTTGTTAAGTTGGGTGTGAAATCCCTGGGCTCAACCCAGGAACTGCATCCAAAACTGGCAAGCTTGAGTATGGGAGAGGGAAGTGGAATTCCTGGTGTAGAGGTGAAATTCGTTGATATCAGGAGGAACACCGGCGGCGAAGGCGGCTTCCTGGCCCATTACTGACGCTCATGTACGAAAGCGTGGGGAGCAAACAGG	51	0.049830966	84	0.073311863	43	0.040427212	45	0.044037775	0	0	0	0	0	0
Bacteria	Bdellovibrionota	Bdellovibrionia	Bdellovibrionales	Bdellovibrionaceae	OM27_clade	ASV_RNA_0231	GGTAATACGGAGGGTGCAAGCGTTGCTCGGAATCACTGGGCGTAAAGCGTACGCAGGCGGTTTATCAAGTCGGGTGTGAAAGCCCGGGGCTCAACCCCGGAACAGCACTCGAAACTGGTAGACTTGAGTACGAGAGAGGAAAGCGGAATTCCTGGTGTAGAGGTGAAATTCGTAGATATCAGGAGGAACACCCGTGGCGAAAGCGGCTTTCTGGCTCGATACTGACGCTCATGTACGAAAGCGTGGGGAGCAAACAGG	33	0.032243566	127	0.110840555	78	0.073333083	66	0.064588736	0	0	0	0	0	0
Bacteria	Bdellovibrionota	Bdellovibrionia	Bdellovibrionales	Bdellovibrionaceae	OM27_clade	ASV_RNA_0264	GGTAATACGGAGGGTGCAAGCGTTACTCGGAATTACTGGGCGTAAAGCGTACGCAGGCGGCCAATTAAGTTGGATGTGAAAGCCCTGGGCTCAACCCAGGAATAGCATTCAAAACTGGTTGGCTTGAGTGTGAGAGAGGGAAGTGGAATTCCAGGTGTAGAGGTGAAATTCGTTGATATCTGGAGGAACACCGGCGGCGAAGGCGGCTTCCTGGCTCACAACTGACGCTCATGTACGAAAGCGTGGGTAGCAAACAGG	18	0.0175874	95	0.082912226	65	0.061110902	23	0.022508196	0	0	5	0.005446504	0	0
Bacteria	Bdellovibrionota	Bdellovibrionia	Bdellovibrionales	Bdellovibrionaceae	OM27_clade	ASV_RNA_0269	GGTAATACGGAGGGTGCAAGCGTTGCTCGGAATCACTGGGCGTAAAGCGTGCGCAGGCGGCTTATTAAGTCGGATGTGAAAGCCCTGGGCTCAACCCAGGAACTGCATTCGAAACTGGTAAGCTTGAGTATGGGAGAGGGAAGTGGAATTCCAGGTGTAGAGGTGAAATTCGTTGATATCTGGAGGAACACCGGCGGCGAAGGCGGCTTCCTGGCCCATTACTGACGCTCATGCACGAAAGCGTGGGGAGCAAACAGG	34	0.033220644	99	0.086403268	57	0.05358956	64	0.062631502	0	0	0	0	0	0
Bacteria	Bdellovibrionota	Bdellovibrionia	Bdellovibrionales	Bdellovibrionaceae	OM27_clade	ASV_RNA_0277	GGTAATACGGAGGGTGCAAGCGTTGCTCGGAATCACTGGGCGTAAAGCGAACGCAGGCGGACCGTTAAGTTGGGTGTGAAAGCCCAGGGCTCAACCCTGGAACTGCATTCAAAACTGGCGGTCTTGAGTACGGGAGAGGGAAGTGGAATTCCTGGTGTAGAGGTGAAATTCGTAGATATCAGGAGGAACACCTGTGGCGAAAGCGACTTCCTGGCCCGAAACTGACGCTCATGTTCGAAAGCGTGGGGAGCAAACAGG	36	0.035174799	124	0.108222275	47	0.044187883	0	0	0	0	0	0	0	0
Bacteria	Bdellovibrionota	Bdellovibrionia	Bdellovibrionales	Bdellovibrionaceae	OM27_clade	ASV_RNA_0279	GGTAATACGGAGGGTGCAAGCGTTGCTCGGAATCACTGGGCGTAAAGCGAGCGCAGGCGGCTAGATAAGTCAGGTGTGAAAGCCCGGGGCTCAACCCCGGAACTGCATCTGAAACTGTCTAGCTAGAGTACAGAAGAGGAAGGGGGAATTCCAGGTGTAGAGGTGAAATTCGTAGATATCTGGAGGAACACTCGTGGCGAAGGCGCCTTTCTGGTCTGTTACTGACGCTCATGCTCGAAAGCGTGGGGAGCAAACAGG	35	0.034197721	65	0.056729418	51	0.047948554	55	0.053823947	0	0	0	0	0	0
Bacteria	Bdellovibrionota	Bdellovibrionia	Bdellovibrionales	Bdellovibrionaceae	OM27_clade	ASV_RNA_0319	GGTAATACGGAGGGTGCAAGCGTTGCTCGGAATTACTGGGCGTAAAGCGAACGCAGGCGGCTTATTAAGTCGGGTGTGAAAGCCCTGGGCTCAACCCAGGAATTGCATTCGAAACTGGTAGGCTTGAGTCCGAGAGAGGGAGGTGGAATTCCAGGTGTAGAGGTGAAATTCGTTGATATCTGGAGGAACACCGGTGGCGAAGGCGGCCTCCTGGCTCGGTACTGACGCTCATGTTCGAAAGCGTGGGGAGCAAACAGG	8	0.007816622	63	0.054983898	42	0.039487044	95	0.092968635	0	0	0	0	0	0
Bacteria	Bdellovibrionota	Bdellovibrionia	Bdellovibrionales	Bdellovibrionaceae	OM27_clade	ASV_RNA_0358	GGTAATACGAAGGGTGCAAGCGTTGCTCGGATTTACTGGGCGTAAAGCGACCGCAGGCGGTCTGATAGGTCGGGTGTGAAAGCCCAGGGCTCAACCCTGGAACTGCATTCGAAACCCTCAGACTTGAGTATGGGAGAGGAGGGCGGAATTCCTGGTGTAGAGGTGAAATTCGTAGATATCAGGAGGAACGCTCGCGGCGAAGGCGGCTCTCTGGCCCAATACTGACGCTCATGGTCGAAAGCATGGGTAGCGAACGGG	190	0.185644774	10	0.008727603	16	0.015042684	8	0.007828938	10	0.018560796	0	0	0	0
Bacteria	Bdellovibrionota	Bdellovibrionia	Bdellovibrionales	Bdellovibrionaceae	OM27_clade	ASV_RNA_0375	GGTAATACGGAGGGTGCAAGCGTTGCTCGGAATTACTGGGCGTAAAGCGAGCGCAGGCGGACTATTAAGCCAGATGTGAAAGCCCAAGGCTCAACCTTGGAACTGCATCTGGAACTGGTAGTCTAGAGGATAAGAGGGGGAAGTAGAATTCCTGGTGTAGAGGTGAAATTCGTTGATATCAGGAGGAATACCTGTGGCGAAGGCGGCTTCCTGGCTTATTTCTGACGCTGAGGCTCGAAAGCGTGGGTAGCGAACAGG	16	0.015633244	28	0.024437288	27	0.025384529	8	0.007828938	0	0	0	0	0	0
Bacteria	Bdellovibrionota	Bdellovibrionia	Bdellovibrionales	Bdellovibrionaceae	OM27_clade	ASV_RNA_0417	GGTAATACGGAGGGTGCAAGCGTTGCTCGGAATTACTGGGCGTAAAGCGTACGCAGGCGGTTTGTTAAGTCGGGTGTGAAATCCCTGGGCTCAACCCAGGAACTGCATCCGAAACTGGCAAACTTGAGTAGGGGAGAGGGAAGTGGAATTCCTGGTGTAGAGGTGAAATTCGTTGATATCAGGAGGAACACCGGCGGCGAAGGCGGCTTCCTGGCCCTTAACTGACGCTCATGTACGAAAGCGTGGGGAGCAAACAGG	18	0.0175874	45	0.039274213	17	0.015982851	0	0	0	0	0	0	0	0
Bacteria	Bdellovibrionota	Bdellovibrionia	Bdellovibrionales	Bdellovibrionaceae	OM27_clade	ASV_RNA_0429	GGTAATACGGAGGGTGCAAGCGTTGCTCGGAATCACTGGGCGTAAAGCGTACGCAGGCGGGACATTAAGTTGGGTGTGAAAGCCCGGGGCTCAACCCCGGAAGTGCACTCAAAACTGGTGACCTAGAATACGGGAGAGGAGAGTGGAATTCCTGGTGTAGAGGTGAAATTCGTAGAGATCAGGAGGAACACCCGTGGCGAAAGCGGCTCTCTGGCCCGATATTGACGCTCATGTACGAAAGCGTGGGGAGCGAACAGG	0	0	63	0.054983898	35	0.03290587	0	0	0	0	0	0	0	0
Bacteria	Bdellovibrionota	Bdellovibrionia	Bdellovibrionales	Bdellovibrionaceae	OM27_clade	ASV_RNA_0443	GGTAATACGGAGGGTGCAAGCGTTGCTCGGAATCACTGGGCGTAAAGCGCACGCAGGCGGCTTGTTAAGTCGGGTGTGAAAGCCCCGGGCTCAACCCGGGAACTGCATTCGAAACTGGCAGGCTTGAGTTCGAGAGAGGGTGGTGGAATTCCTGGTGTAGAGGTGAAATTCGTTGATATCAGGAGGAACACCGGCGGCGAAGGCGGCCACCTGGCTCGATACTGACGCTCATGTGCGAAAGCGTGGGGAGCAAACAGG	18	0.0175874	36	0.03141937	22	0.02068369	52	0.050888095	0	0	0	0	0	0
Bacteria	Bdellovibrionota	Bdellovibrionia	Bdellovibrionales	Bdellovibrionaceae	OM27_clade	ASV_RNA_0549	GGTAATACGGAGGGTGCAAGCGTTGCTCGGAATCACTGGGCGTAAAGCGTACGCAGGCGGCTTAGTAAGTTGGGTGTGAAATCCCGGGGCTCAACCCCGGAACTGCATTCAAAACTGCTAGGCTTGAATACGGGAGAGGGAAGTGGAATTCCTGGTGTAGAGGTGAAATTCGTAGATATCAGGAGGAACACCAGTGGCGAAAGCGACTTCCTGGCCCGATATTGACGCTCATGTACGAAAGCATGGGGAGCAAACAGG	24	0.023449866	0	0	0	0	0	0	0	0	0	0	0	0
Bacteria	Bdellovibrionota	Bdellovibrionia	Bdellovibrionales	Bdellovibrionaceae	OM27_clade	ASV_RNA_0604	GGTAATACGGAGGGTGCAAGCGTTGCTCGGAATCACTGGGCGTAAAGCGTACGCAGGCGGTTTATTAAGTCGGGTGTGAAATCCCGGGGCTCAACCCCGGAACTGCACTCGAAACTGGTAAACTTGAGTACGAGAGAGGAAAGCGGAATTCCTGGTGTAGAGGTGAAATTCGTAGATATCAGGAGGAACACCCGTGGCGAAAGCGGCTTTCTGGCTCGATACTGACGCTCATGTACGAAAGCGTGGGGAGCAAACAGG	0	0	0	0	17	0.015982851	19	0.018593727	0	0	0	0	0	0
Bacteria	Bdellovibrionota	Bdellovibrionia	Bdellovibrionales	Bdellovibrionaceae	OM27_clade	ASV_RNA_0646	GGTAATACGGAGGGTGCAAGCGTTGTTCGGAATTACTGGGCGTAAAGCGTGCGTAGGCGGTTAGGTAAGTCGGGTGTGAAAGCCCAGGGCTCAACCCTGGAACTGCACCCGATACTGTCTAACTTGAGTATGGGAGAGGGAAGCGGAATTCCTGGTGTAGCGGTGAAATGCGTAGATATCAGGAGGAACACCCGTGGCGAAAGCGGCTTCCTGGCCCATTACTGACGCTGAGGCACGAAAGCGTGGGGAGCAAACAGG	0	0	0	0	0	0	40	0.039144689	0	0	0	0	0	0
Bacteria	Bdellovibrionota	Bdellovibrionia	Bdellovibrionales	Bdellovibrionaceae	OM27_clade	ASV_RNA_0681	GGTAATACGGAGGGTGCAAGCGTTGCTCGGAATTACTGGGCGTAAAGGGTCCGCAGGCGGGTATTTAAGTCGGATGTGAAAGCCCAGGGCTCAACTCTGGAACTGCATTCGAAACTGGATACCTCGAGTACGGGAGAGGAGAGCGGAATTCCTGGTGTAGAGGTGAAATTCGTAGATATCAGGAGGAACACCCGTGGCGAAAGCGGCTCTCTGGCCCGATACTGACGCTCATGGACGAAAGCGTGGGGAGCAAACAGG	100	0.097707776	0	0	0	0	0	0	0	0	0	0	0	0
Bacteria	Bdellovibrionota	Bdellovibrionia	Bdellovibrionales	Bdellovibrionaceae	OM27_clade	ASV_RNA_0682	GGTAATACGGAGGGTGCAAGCGTTGCTCGGAATTACTGGGCGTAAAGGGTGTGCAGGCGGTTTATTAAGTCAGATGTGAAATCCCAGAGCTCAACTCTGGAACTGCATCTGAAACTGGTAGACTTGAGGCAGAGAGAGGGAAGTGGAATTCCTGGTGTAGAGGTGAAATTCGTTGATATCAGGAGGAACACCAGCGGCGAAGGCGGCTTCCTGGCTCTGTTCTGACGCTGAGACACGAAAGCGTGGGGAGCAAACAGG	5	0.004885389	17	0.014836925	0	0	0	0	0	0	0	0	0	0
Bacteria	Bdellovibrionota	Bdellovibrionia	Bdellovibrionales	Bdellovibrionaceae	OM27_clade	ASV_RNA_0726	GGTAATACGGAGGGTGCAAGCGTTGCTCGGAATCACTGGGCGTAAAGCGAACGCAGGCGGACCGTTAAGTTGGGTGTGAAAGCCCGAGGCTCAACCTCGGAACTGCATTCAAAACTGGCGGTCTTGAGTACGGGAGAGGAAAGTGGAATTCCTGGTGTAGAGGTGAAATTCGTAGATATCAGGAGGAACACCTGTGGCGAAAGCGACTTTCTGGCCCGAAACTGACGCTCATGTTCGAAAGCGTGGGGAGCAAACAGG	0	0	21	0.018327966	0	0	22	0.021529579	0	0	0	0	0	0
Bacteria	Bdellovibrionota	Bdellovibrionia	Bdellovibrionales	Bdellovibrionaceae	OM27_clade	ASV_RNA_0747	GGTAATACGGAGGGTGCAAGCGTTACTCGGAATTACTGGGCGTAAAGGGAGCGCAGGCGGTCTATTAAGTCAGGTGTGAAAGCCCGGGGCTCAACCCCGGAAATGCACCTGAAACTGGTAGACTTGAGGATGAGAGAGGAAAGTAGAATTTCTGGTGTAGAGGTGAAATTCGTTGATATCAGAAGGAATACCCGTGGCGAAGGCGGCTTTCTGGCTCATTTCTGACGCTGAGGCTCGAAAGTGTGGGTAGCAAACAGG	6	0.005862467	17	0.014836925	10	0.009401677	0	0	0	0	0	0	0	0
Bacteria	Bdellovibrionota	Bdellovibrionia	Bdellovibrionales	Bdellovibrionaceae	OM27_clade	ASV_RNA_1358	GGTAATACGGAGGGTGCAAGCGTTGCTCGGATTTACTGGGCGTAAAGCGAGCGCAGGCGGCTATTTAAGTCGGGTGTGAAAGCCCGGGGCTCAACCCCGGAGGTGCATCCGAAACTGAATAGCTTGAGTACGGTAGAGGGAAGCGGAATTCCAGGTGTAGAGGTGAAATTCGTAGATATCTGGAGGAACATCAGTGGCGAAGGCGGCTTCCTGGTCCGATACTGACGCTCATGCTCGAAAGCGTGGGGAGCAAACAGG	0	0	0	0	0	0	6	0.005871703	0	0	0	0	0	0
Bacteria	Bdellovibrionota	Bdellovibrionia	Bdellovibrionales	Bdellovibrionaceae	OM27_clade	ASV_RNA_1663	GGTAATACGGATGGTGCAAGCGTTGCTCGGAATCACTGGGCGTAAAGCGAACGCAGGCGGACTTTTAAGTTGGGTGTGAAAGCCCCGGGCTCAACCCGGGAACTGCATTCAAAACTGGAAGTCTTGAGTTCGAGAGAGGGTGGTGGAATTCCTGGTGTAGAGGTGAAATTCGTTGATATCAGGAGGAACACCGGCGGCGAAGGCGGCCACCTGGCTCGATACTGACGCTCATGTGCGAAAGCGTGGGGAGCAAACAGG	6	0.005862467	0	0	0	0	0	0	0	0	0	0	0	0
Bacteria	Bdellovibrionota	Oligoflexia	Oligoflexales	NA	NA	ASV_RNA_0841	GGTAATACGGAAGGTGCAAGCGTTGTTCGGAATGACTGGGCGTAAAGAGCGCGTAGGCGGGTTTATAAGTCGATTGTGAAAGCCCTGGGCTTAACCTAGGAATTGCAGTCGAAACTGTAAGTCTTGAATGTCTGAGAGGTTGGTGGAATTCCAGGTGTAGGAGTGAAATCCGTAGATATCTGGAGGAACACCGGAGGCGAAGGCGGCCAACTGGCAGAACATTGACGCTGAGGCGCGAAAGCGTGGGTAGCAAACAGG	22	0.021495711	0	0	4	0.003760671	27	0.026422665	0	0	0	0	0	0
Bacteria	Bdellovibrionota	Oligoflexia	Oligoflexales	NA	NA	ASV_RNA_1003	GGTAATACGGAAGGTGCAAGCGTTGTTCGGATTGACTGGGCGTAAAGCGCGCGTAGGCGGGTTTATATGTCGATTGTGAAATCCCCGGGCTCAACCTGGGAATTGCAGTCGAAACTGTAGATCTTGAATGTCTGAGGGGTTGGCGGAATTCCAGGTGTAGGAGTGAAATCCGTAGATATCTGGAGGAACACCGGTGGCGAAGGCGGCTAACTGGCAGAACATTGACGCTGAGGTGCGAAAGCGTGGGGAGCAAACAGG	0	0	0	0	0	0	12	0.011743407	0	0	0	0	0	0
Bacteria	Bdellovibrionota	Oligoflexia	Oligoflexales	NA	NA	ASV_RNA_1137	GGTAATACGGAGGGTGCAAGCGTTGTTCGGATTGATTGGGCGTAAAGCGCATGTAGGCGGGTTTGTAAGTCGAATGTGAAAGCCCTGGGCTTAACCTAGGAACTGCATCCGAAACTACAAGTCTTGAATGCTCGAGGGGTTGGTGGAATTCCTGGTGTAGGAGTGAAATCCGTAGATATCAGGAGGAACACCGGAGGCGAAGGCGGCCAACTGGCGATGCATTGACGCTGAGATGCGAAAGCGTGGGGAGCAAACAGG	0	0	0	0	0	0	20	0.019572344	5	0.009280398	0	0	0	0
Bacteria	Bdellovibrionota	Oligoflexia	Oligoflexales	NA	NA	ASV_RNA_1170	GGTAATACGAAAGGTCCGAGCGTTGTTCGGAATCATTGGGCGTAAAGCGCACGTAGGCGGATTGGTGTGTCGATTGTGAAAGCCCAGGGCTCAACCCTGGAATTGCAGTCGAAACTGCCAATCTTGAATACTTGATAGGGTGGGAGAATTCCTGGTGGAGCAGTGAAATGCGTAGAGATCAGGAGGAATACCGGAGGCGAAGGCGCCTGCCTGGCAAGATATTGACGCTGAGGTGCGAAAGCGTGGGGAGCAAACAGG	24	0.023449866	0	0	0	0	0	0	0	0	0	0	0	0
Bacteria	Campilobacterota	Campylobacteria	Campylobacterales	Arcobacteraceae	Halarcobacter	ASV_RNA_0332	GGTAATACGGAGGGCGCAAGCGTTACTCGGAATCACTGGGCGTAAAGAGCGTGTAGGCGGGTTAATAAGTCAGAAGTGAAATCCTATAGCTCAACTATAGAACTGCTTTTGAAACTGTTAACCTAGAATATGGGAGAGGTAGATGGAATTTCTGGTGTAGGGGTAAAATCCGTAGAGATCAGAAGGAATACCGATTGCGAAGGCGATCTACTGGAACATTATTGACGCTGAGACGCGAAAGCGTGGGGAGCAAACAGG	0	0	0	0	0	0	0	0	77	0.142918128	151	0.164484434	68	0.070413785
Bacteria	Campilobacterota	Campylobacteria	Campylobacterales	Arcobacteraceae	NA	ASV_RNA_0099	GGTAATACGGGGGGTGCAAGCGTTACTCGGAATCACTGGGCGTAAAGAGCATGTAGGCTGGTTTGTAAGTTGGAAGTGAAATCCTATGGCTTAACCATAGAACTGCTTCCAAAACTGCAGACCTAGAATATGGGAGAGGTAGATGGAATTTCTGGTGTAGGGGTAAAATCCGTAGAGATCAGAAGGAATACCGATTGCGAAGGCGATCTACTGGAACATTATTGACGCTGAGATGCGAAAGCGTGGGGAGCAAACAGG	111	0.108455631	96	0.083784987	264	0.24820428	98	0.095904487	0	0	175	0.190627655	249	0.257838711
Bacteria	Campilobacterota	Campylobacteria	Campylobacterales	Arcobacteraceae	NA	ASV_RNA_0352	GGTAATACGGGGGGTGCAAGCGTTACTCGGAATCACTGGGCGTAAAGAGCATGTAGGCTGGTTTGTAAGTTGGAAGTGAAATCCTATGGCTTAACCATAGAACTGCTTCCAAAACTGGAGACCTAGAATATGGGAGAGGTAGATGGAATTTCTGGTGTAGGGGTAAAATCCGTAGAGATCAGAAGGAATACCGATTGCGAAGGCGATCTACTGGAACATTATTGACGCTGAGATGCGAAAGCGTGGGGAGCAAACAGG	81	0.079143298	0	0	0	0	0	0	0	0	0	0	161	0.16671499
Bacteria	Campilobacterota	Campylobacteria	Campylobacterales	Arcobacteraceae	NA	ASV_RNA_0450	GGTAATACGGAGGGTGCAAGCGTTACTCGGAATCACTGGGCGTAAAGAGCGTGTAGGCGGATAAATAAGTTGGAAGTGAAATCCTATGGCTCAACCATAGAACTGCTTTCAAAACTGTTAATCTAGAATATGGGAGAGGTAGATGGAATTTCTGGTGTAGGGGTAAAATCCGTAGAGATCAGAAGGAATACCGATTGCGAAGGCGATCTACTGGAACATTATTGACGCTGAGACGCGAAAGCGTGGGGAGCAAACAGG	161	0.157309519	68	0.059347699	0	0	0	0	18	0.033409433	0	0	0	0
Bacteria	Campilobacterota	Campylobacteria	Campylobacterales	Arcobacteraceae	NA	ASV_RNA_0576	GGTAATACGGGGGGTGCAAGCGTTACTCGGAATCACTGGGCGTAAAGAGCATGTAGGCTGTTAGATAAGTTGGAAGTGAAATCCTATGGCTCAACCATAGAACTGCTTCCAAAACTGTTTAACTAGAGTATGGGAGAGGTAGATGGAATTTCTGGTGTAGGGGTAAAATCCGTAGAGATCAGAAGGAATACCGATTGCGAAGGCGATCTACTGGAACATTACTGACGCTGAGATGCGAAAGCGTGGGGAGCAAACAGG	0	0	154	0.134405083	0	0	0	0	0	0	0	0	0	0
Bacteria	Campilobacterota	Campylobacteria	Campylobacterales	Arcobacteraceae	NA	ASV_RNA_0694	GGTAATACGGAGGGTGCAAGCGTTACTCGGAATCACTGGGCGTAAAGAGCATGTAGGCGGGATAGTAAGTCAGAAGTGAAATCCTATAGCTCAACTATAGAACTGCTTTTGAAACTGCTAACCTAGAATATGGGAGAGGTAGATGGAATTTCTGGTGTAGGGGTAAAATCCGTAGAGATCAGAAGGAATACCGATTGCGAAGGCGATCTACTGGAACATTATTGACGCTCAGATGCGAAAGCGTGGGGAGCAAACAGG	0	0	0	0	0	0	95	0.092968635	0	0	0	0	0	0
Bacteria	Campilobacterota	Campylobacteria	Campylobacterales	Arcobacteraceae	NA	ASV_RNA_0809	GGTAATACGGAGGGTGCAAGCGTTACTCGGAATCACTGGGCGTAAAGAGCATGTAGGCGGGATAGTAAGTCAGAAGTGAAATCCTATAGCTCAACTATAGAACTGCTTTTGAAACTGCTAACCTAGAATATGGGAGAGGTAGATGGAATTTCTGGTGTAGGGGTAAAATCCGTAGAGATCAGAAGGAATACCGATTGCGAAGGCGATCTACTGGAACATTATTGACGCTGAGATGCGAAAGCGTGGGGAGCAAACAGG	0	0	0	0	15	0.014102516	7	0.00685032	0	0	0	0	0	0
Bacteria	Campilobacterota	Campylobacteria	Campylobacterales	Arcobacteraceae	NA	ASV_RNA_1176	GGTAATACGGAGGGCGCAAGCGTTACTCGGAATCACTGGGCGTAAAGAGCGTGTAGGCTGGTAGGAAAGTTGGAAGTGAAATCCTATGGCTCAACCATAGAACTGCTTCCAAAACTTCTTACCTAGAATATGGGAGAGGTAGATGGAATTTCTGGTGTAGGGGTAAAATCCGTAGAGATCAGAAGGAATACCGATTGCGAAGGCGATCTACTGGAACATTATTGACGCTGAGACGCGAAAGCGTGGGGAGCAAACAGG	5	0.004885389	0	0	0	0	0	0	0	0	7	0.007625106	0	0
Bacteria	Campilobacterota	Campylobacteria	Campylobacterales	Arcobacteraceae	NA	ASV_RNA_1351	GGTAATACGGGGGGTGCAAGCGTTACTCGGAATCACTGGGCGTAAAGAGCATGTAGGCTGTTAGATAAGTTGGAAGTGAAATCCTATGGCTCAACCATAGAACTGCTTCCAAAACTGTTTAACTAGAGTATGGGAGAGGTAGATGGAATTTCTGGTGTAGGGGTAAAATCCGTAGAGATCAGAAGGAATACCGATTGCGAAGGCGATCTACTGGAACATTATTGACGCTGAGATGCGAAAGCGTGGGGAGCAAACAGG	15	0.014656166	0	0	0	0	0	0	0	0	0	0	0	0
Bacteria	Campilobacterota	Campylobacteria	Campylobacterales	Arcobacteraceae	NA	ASV_RNA_1566	GGTAATACGGAGGGCGCAAGCGTTACTCGGAATCACTGGGCGTAAAGAGCGTGTAGGCTGGTAGGAAAGTTGGAAGTGAAATCCTATGGCTCAACCATAGAACTGCTTCCAAAACTTCTTACCTAGAATATGGGAGAGGTAGATGGAATTTCTGGTGTAGGGGTAAAATCCGTAGAGATCAGAAGGAATACCGATTGCGAAGGCGATCTACTGGAACATTATTGACGCTGAGATGCGAAAGCGTGGGGAGCAAACAGG	0	0	0	0	4	0.003760671	0	0	0	0	0	0	0	0
Bacteria	Chloroflexi	Dehalococcoidia	SAR202_clade	NA	NA	ASV_RNA_0054	GGTAATACGTAGGTCACAAATGTTATCCGGAATTATTGGGCGTAAAGGGTCCGTAGGCGGTTCGGTAAGTCTCCTGTGAAATCTTCAGGCTCAACTTGAAGAGGTCGGGGGATACTGCTGAACTTGAGACAGACAGAGGCAAATGGAATTCCCGGTGTAGTGGTGAAATGCGTAGATATCGGGAGGAACACCAGTGGCGAAAGCGGTTTGCTGGGTCTGTTCTGACGCTGAGGGACGAAAGCGTGGGTAGCAAACCGG	125	0.122134719	377	0.329030625	537	0.504870069	411	0.402211675	23	0.042689831	17	0.018518115	0	0
Bacteria	Chloroflexi	Dehalococcoidia	SAR202_clade	NA	NA	ASV_RNA_0080	GGTAATACGTAGGTTGCGAACGTTGTCCGGAATCACTGGGCGTAAAGGGTCCGTAGGCGGTTTAACAAGTCTCATATGAAAGCTTCAAGCTCAACTTGGAGATGTTGTGAGATACTGTTAGACTCGAGACTGTTAGAGGTAAGTGGAATTCCAGGTGTAGTGGTGAAATGCGTAGATATCTGGAGGAACACCAGTGGCGAAAGCGACTTACTGGGACAGTTCTGACGCTAAGGGACGAAAGCGTGGGGAGCGAACCGG	135	0.131905497	219	0.191134501	306	0.287691324	355	0.347409111	0	0	5	0.005446504	0	0
Bacteria	Chloroflexi	Dehalococcoidia	SAR202_clade	NA	NA	ASV_RNA_0136	GGTAATACGTAGGGGGCAAGCGTTGTCCGGAATTACTGGGCGTAAAGGGCCTGTAGGCGGCATGGTAAGTCCGTAGTGAAATCTCCCGGCTTAACTGGGAGCGGTCTATGGATACTGCCAAGCTAGAGATCATCAGAGGAGAGCGGAATTCCCGGTGTAGTGGTGAAATGCGTAGATATCGGGAGGAACACCAGTGGCGAAAGCGGCTCTCTGGGGTGGTTCTGACGCTGAGGGGCGAAAGCGTGGGGAGCAAACCGG	64	0.062532976	100	0.087276028	97	0.091196269	305	0.29847825	4	0.007424318	0	0	0	0
Bacteria	Chloroflexi	Dehalococcoidia	SAR202_clade	NA	NA	ASV_RNA_0179	GGTAATACGTAGGTCACAAATGTTATCCGGAATTATTGGGCGTAAAGGGTCCGTAGGCGGTTAGGTAAGTCTCCTGTGAAATCTTCAGGCTCAACTTGAAGAGGTCGGGGGATACTGCTTGACTTGAGACAGACAGAGGCAAATGGAATTCCCGGTGTAGTGGTGAAATGCGTAGATATCGGGAGGAACACCAGTGGCGAAAGCGGTTTGCTGGGTCTGTTCTGACGCTGAGGGACGAAAGCGTGGGTAGCAAACCGG	0	0	18	0.015709685	25	0.023504193	57	0.055781181	0	0	0	0	0	0
Bacteria	Chloroflexi	Dehalococcoidia	SAR202_clade	NA	NA	ASV_RNA_0182	GGTAATACGTAGGATGCGAGCGTTGTCCGGAATTATTGGGCGTAAAGGGCGTCTAGGTGGATTAATAAGTCCTGTGTGAAATCTCTTGGCTCAACCAAGAAAGGTCACAGGAAACTATTAGTCTAGAGGTCATGAGAGGTAAGTGGAATTCACAGAGTAGTGGTGAAATGCGTAGATACTGTGAGGAACACCAGAGGCGAAAGCGACTTACTAGCATGAATCTGACACTAAAGCGCGAAAGTGTGGGTAGCAAACCGG	55	0.053739277	114	0.099494672	80	0.075213418	190	0.185937271	0	0	3	0.003267903	0	0
Bacteria	Chloroflexi	Dehalococcoidia	SAR202_clade	NA	NA	ASV_RNA_0190	GGTAATACGTAGGTCACAAACGTTGTCCGGAATTATTGGGCGTAAAGGGTCCGTAGGCGGTTCGGTAAGTCTCCTGTGAAATCTTCAGGCTCAACTTGAAGAGGTCGGGGGATACTGCCGGACTAGAGACAGACAGAGGCAAATGGAATTCCCGGTGTAGTGGTGAAATGCGTAGATATCGGGAGGAACACCAGTGGCGAAAGCGGTTTGCTGGGTCTGTTCTGACGCTGAGGGACGAAAGCGTGGGTAGCAAACCGG	44	0.042991421	87	0.075930144	126	0.118461133	88	0.086118315	0	0	0	0	0	0
Bacteria	Chloroflexi	Dehalococcoidia	SAR202_clade	NA	NA	ASV_RNA_0271	GGTAATACGTAGGAGGCGAGCGTTGTCCGGATTTACTGGGCGTAAAGGGCGAGTAGGCGGTCTATTAAGTCTCATGTGAAATCTCCCGGCTTAACTGGGAGGGGTCATGGGAAACTGGTAGACTTGAGGGCAGTAGAGGAGAGTGGAATTCCCGGAGTAGCGGTGATATGCGTAGATACCGGGAGGAACACCCGAGGCGAAGGCGACTCTCTGGGCTGTACCTGACGCTGAGGCGCGAAAGCATGGGGAGCGAACCGG	4	0.003908311	31	0.027055569	40	0.037606709	217	0.212359935	0	0	3	0.003267903	0	0
Bacteria	Chloroflexi	Dehalococcoidia	SAR202_clade	NA	NA	ASV_RNA_0291	GGTAATACGTAGGGAGCGAGCGTTACCCGGAATTACTGGGCGTAAAGAGCACGTAGGCGGTTGGATAAGTCTTCTGTGAAAGCTCCTGGCTTAACTGGGAGAGGTCAGGGGATACTATTCGACTTGAGGGCTGTAGAGGTAAGCGGAATTCCCGGTGTAGCGGTGAAATGCGTAGATATCGGGAGGAACACCAGCGGCGAAAGCGGCTTACTGGGCAGTGCCTGACGCTGAGGTGCGAGAGCGTGGGGAGCAAACTGG	8	0.007816622	32	0.027928329	21	0.019743522	148	0.144835348	0	0	0	0	0	0
Bacteria	Chloroflexi	Dehalococcoidia	SAR202_clade	NA	NA	ASV_RNA_0392	GGTAATACGTAGGTGGCAAGCGTTGTCCGGAATTACTGGGCGTAAAGGGCCTGTAGGCGGCATGGTAAGTCCGTAGTGAAATCTCCCGGCTTAACTGGGAGCGGTCTATGGATACTGCCAAGCTAGAGATCATCAGAGGAGAGCGGAATTCCCGGTGTAGTGGTGAAATGCGTAGATATCGGGAGGAACACCAGTGGCGAAAGCGGCTCTCTGGGGTGGTTCTGACGCTGAGGGGCGAAAGCGTGGGGAGCAAACCGG	0	0	0	0	0	0	0	0	0	0	8	0.008714407	0	0
Bacteria	Chloroflexi	Dehalococcoidia	SAR202_clade	NA	NA	ASV_RNA_0431	GGTAATACGTAGGTGGCAAGCGTTGTCCGGAATTATTGGGCGTAAAGGGCCTGTAGGCGGCATGGTAAGTCCGTAGTGAAATCTCCCGGCTTAACTGGGAGCGGTCTATGGATACTGCCAAGCTAGAGATCATCAGAGGAGAGCGGAATTCCCGGTGTAGTGGTGAAATGCGTAGATATCGGGAGGAACACCAGTGGCGAAAGCGGCTCTCTGGGGTGGTTCTGACGCTGAGGGGCGAAAGCGTGGGGAGCAAACCGG	0	0	18	0.015709685	25	0.023504193	71	0.069481822	0	0	0	0	0	0
Bacteria	Chloroflexi	Dehalococcoidia	SAR202_clade	NA	NA	ASV_RNA_0433	GGTAATACGTAGGTCACAAACGTTGTCCGGAATTATTGGGCGTAAAGGGTCCGTAGGCGGTTCGGTAAGTCTCCTGTGAAATCTTCAGGCTCAACTTGAAGAGGTCGGGGGATACTGCTGAACTTGAGACAGACAGAGGCAAATGGAATTCCCGGTGTAGTGGTGAAATGCGTAGATATCGGGAGGAACACCAGTGGCGAAAGCGGTTTGCTGGGTCTGTTCTGACGCTGAGGGACGAAAGCGTGGGTAGCAAACCGG	0	0	0	0	0	0	60	0.058717033	0	0	0	0	0	0
Bacteria	Chloroflexi	Dehalococcoidia	SAR202_clade	NA	NA	ASV_RNA_0455	GGTAATACGTAGGATGCGAGCGTTGTCCGGAATTATTGGGCGTAAAGGGCGTCTAGGTGGATTAATAAGTCCTGTGTGAAATCTCTTGGCTCAACCAAGAAAGGTCACAGGAAACTGTTAGTCTAGAGGTCATGAGAGGTAAGTGGAATTCACAGAGTAGTGGTGAAATGCGTAGATACTGTGAGGAACACCAGAGGCGAAAGCGACTTACTAGCATGAATCTGACACTAAAGCGCGAAAGTGTGGGTAGCAAACCGG	0	0	0	0	38	0.035726374	104	0.10177619	0	0	0	0	0	0
Bacteria	Chloroflexi	Dehalococcoidia	SAR202_clade	NA	NA	ASV_RNA_0492	GGTAATACGTAGGATTCGAGCGTTGTCCGGATTTATTGGGCGTAAAGGGTGTGTAGGCGGCATGGCAAGTCTTATGTGAAATCTCCCGGCTTAACTGGGAGGGGTCATGGGAAACTGCCAAGCTGGAGGGCAGTAGAGGAAAGCGGAATTCCGGGAGTAGTGGTGAAATGCGTAGATACCCGGAGGAACACCCGAGGCGAAGGCGGCTTTCTGGACTGTACCTGACGCTGAGACACGAAAGCGTGGGGAGCGAACCGG	0	0	7	0.006109322	4	0.003760671	33	0.032294368	0	0	0	0	0	0
Bacteria	Chloroflexi	Dehalococcoidia	SAR202_clade	NA	NA	ASV_RNA_0497	GGTAATACGTAGGAGGCAAGCGTTGTCCGGATTTATTGGGCGTAAAGGGCGTGCAGGTGGCATAGAAAGTTTTTGTTGAAATCTCCCGGCTTAACTGGGAGGGGTGCAAGAATACTTCTAAGCTAGAGGGCAGTAGAGGAAAGTGGAATTCATGGTGTAGTGGTGAAATGCGTAGATATCATGAGGAACACCAGTGGCGAAAGCGGCTTTCTGGGCTGCACCTGACACTGAGGCGCGAAAGCATGGGTAGCAAACCGG	0	0	17	0.014836925	24	0.022564025	44	0.043059157	0	0	0	0	0	0
Bacteria	Chloroflexi	Dehalococcoidia	SAR202_clade	NA	NA	ASV_RNA_0543	GGTAATACGTAGGAACCGAGCGTTGTCCGAATTTACTGGGCGTAAAGAGCGCGTAGGTGGTTTGTTAAGTCTCATGTGTAATCTCCCGGCTCAACTGGGAGGGGTCATGGGATACTGGCAGACTAGAGGTTGTCAGAGGAAAGCGGAATTCCAGGAGTAGTGGTGAAATGCGTAGATACCTGGAGGAACACCAGAGGCGAAGGCGGCTTTCTGGGACACACCTGACACTGAGGCGCGAAAGCGTGGGGAGCGAACCGG	0	0	10	0.008727603	24	0.022564025	39	0.038166071	0	0	0	0	0	0
Bacteria	Chloroflexi	Dehalococcoidia	SAR202_clade	NA	NA	ASV_RNA_0674	GGTAATACGTAGGTCACAAACGTTGTCCGGAATTATTGGGCGTAAAGGGTCCGTAGGCGGTTCGGTAAGTCTCCTGTGAAATCTTCAGGCTTAACTTGAAGAGGTCGGGGGATACTGCTGGACTAGAGACAGACAGAGGCAAGTGGAATTTCCGGTGTAGTGGTGAAATGCGTAGATATCGGAAGGAACACCAATGGCGAAAGCGGCTTGCTGGGTCTGTTCTGACGCTGAGGGACGAAAGCGTGGGTAGCAAACCGG	0	0	0	0	0	0	39	0.038166071	0	0	0	0	0	0
Bacteria	Chloroflexi	Dehalococcoidia	SAR202_clade	NA	NA	ASV_RNA_0807	GGTAATACGTAGGTCACAAACGTTGTCCGGAATTATTGGGCGTAAAGGGTCCGTAGGCGGTTCGGTAAGTCTCCCGTGAAATCTTCAGGCTCAACTTGAAGAGGTCGGGGGATACTGCTGGACTAGAGACAGACAGAGGCAAGTGGAATTTCCGGTGTAGTGGTGAAATGCGTAGATATCGGAAGGAACACCAGTGGCGAAAGCGGCTTGCTGGGTCTGTTCTGACGCTGAGGGACGAAAGCGTGGGTAGCAAACCGG	0	0	16	0.013964164	0	0	0	0	0	0	0	0	0	0
Bacteria	Chloroflexi	Dehalococcoidia	SAR202_clade	NA	NA	ASV_RNA_0822	GGTAATACGTAGGGGGCAAGCGTTGTCCGGATTTATTGGGCGTAAAGGGCGAGTAGGCGGCATGCTAAGTCCCGTGTGAAATCTCCTGGCTTAACTAGGAGCGGTCATGGGAAACTGGCAAGCTTGAGGACATCAGAGGAGAGCGGAATTCCCGGAGTAGTGGTGAAATGCGTAGATACCGGGAGGAACACCAGAGGCGAAAGCGGCTCTCTGGGATGCACCTGACGCTGAGGCGCGAAAGCATGGGTAGCAAACCGG	0	0	0	0	0	0	23	0.022508196	0	0	0	0	0	0
Bacteria	Chloroflexi	Dehalococcoidia	SAR202_clade	NA	NA	ASV_RNA_0842	GGTAATACGTAGGATCCAAGCGTTGTCCGAATTTACTGGGCGTAAAGAGCGCGTAGGCGGTTTGCTAAGTCTCATGTGTAATCTCCCGGCTCAACTGGGAGGGGTCATGGGATACTGGCAGACTTGAGAATAGCAGAGGAAAGCGGAATTCCCGGAGTAGTGGTGAAATGCGTAGATACCGGGAGGAACACCAGAGGCGAAGGCGGCTTTCTGGGCTATTTCTGACGCTGAGGCGCGAAAGCGTGGGGAGCGAACCGG	0	0	0	0	5	0.004700839	12	0.011743407	0	0	0	0	0	0
Bacteria	Chloroflexi	Dehalococcoidia	SAR202_clade	NA	NA	ASV_RNA_0983	GGTAATACGTAGGGAGCGAGCGTTACCCGGAATTACTGGGCGTAAAGTGCGCGTAGGCGGCTTGGTAAGTCTCTTTTGAAAGCTCCCGGCTTAACTGGGAGAGGTGAGGGGAAACTACCTGGCTTGAGGGCAGTAGAGGAAAGCGGAATTCCCGGTGTAGCGGTGAAATGCGTAGATATCGGGAGGAACACCAGTGGCGAAGGCGGCTTTCTGGGCTGTACCTGACGCTGAGGCGCGAGAGCGTGGGGAGCAAACAGG	0	0	0	0	0	0	12	0.011743407	0	0	0	0	0	0
Bacteria	Chloroflexi	JG30-KF-CM66	NA	NA	NA	ASV_RNA_0147	GGTAATACGTAGGTGGCAAACGTTGTCCGGATTCACTGGGCGTAAAGCGCGCGCAGGCGGATTGGTAAGTCGATTAGGTGAAATCTCCAGGCTCAACTTGGAGAGGCCCTGCGATACTGCCAATCTAGAGGCATCTAGAGGAGAGTGGAATTAACAGTGGAGGGGTGGAATCCGTAGATATTGTTAGGAACACCAGTGGCGAAAGCGGCTCTCTGGGGATGTACTGACGCTGAGGCGCGAAAGCGTGGGGAGCGAACGGG	11	0.010747855	68	0.059347699	54	0.050769057	124	0.121348535	0	0	8	0.008714407	0	0
Bacteria	Chloroflexi	JG30-KF-CM66	NA	NA	NA	ASV_RNA_0207	GGTAATACGTAGGTGCCAAACGTTGTCCGGATTTACTGGGTGTAAAGGGCGCGCAGGCGGGTTAACAAGTCATTAATTAAAGTCCATGGCTTAACTGTGGGATGTTGGTGAAACTGTTAATCTTGAGGTTTCTAGAGGAGAGTGGAATTATCGGTGTAGTGGTGGAATACGTAGATATCGATAGGAACACCAGTGGCGAAAGCGACTCTCTGGGGAACACCTGACGCTGAGGCGCGAAAGCATGGGTAGCAAACCGG	23	0.022472788	93	0.081166706	90	0.084615095	95	0.092968635	0	0	0	0	0	0
Bacteria	Chloroflexi	Ktedonobacteria	Ktedonobacterales	Ktedonobacteraceae	HSB_OF53-F07	ASV_RNA_1616	GGTAATACGTAGGGGGCGAGCGTTGTCCGGAGTTACTGGGCGTAAAGGGCATGCAGGCGGTCGGACGCGTTTTGTGTGACAGCGGGTGGCTTAACTACCCGAGTATGCGAAAGACGGTTCGACTTGAGGGCTCGAGAGGGACACGGAATTCCGGGTGGAGTGGTGAAATGCGTAGAGATCCGGAGGAACACCGAAGGCGAAGGCAGTGTCCTGGCGAGTGACTGACGCTGAGGTGCGAAAGCTAGGGGAGCGAACGGG	0	0	0	0	7	0.006581174	0	0	0	0	0	0	0	0
Bacteria	Chloroflexi	TK10	NA	NA	NA	ASV_RNA_1647	GGTAATACGTAGGGTGCGAGCGTTGCCCGGATTTATTGGGCGTAAAGGGCGCGTAGGCGGCCACGCACGTCCGTTGTGAAATCGCCCGGCTCAACTGGGCGGGGTCAGCGGATACGGCGCGGCTCGAGCAAGCTAGGGGGCAATGGAATTCCCGGTGTAGTGGTGGAATGCGTAGATATCGGGAGGAACACCAGTGGCGAAGGCGGTTGCCTGGAGCTTTGCTGACGCTGAGGCGCGAAAGCGTGGGGAGCGATCCGG	0	0	0	0	6	0.005641006	0	0	0	0	0	0	0	0
Bacteria	Cyanobacteria	Cyanobacteriia	Synechococcales	Cyanobiaceae	Synechococcus_CC9902	ASV_RNA_0930	GGTAATACGGGAGTGGCAAGCGTTATCCGGAATTATTGGGCGTAAAGCGTCCGCAGGCGGCCCTACAAGTCTGCTGTTAAAAAGTGGAGCTTAACTCCATCATGGCAGTGGAAACTGTTGGGCTCGAGTGTGGTAGGGGCAGAGGGAATTCCCGGTGTAGCGGTGAAATGCGTAGATATCGGGAAGAACACCAGTGGCGAAGGCGCTCTGCTGGGCCATCACTGACGCTCATGGACGAAAGCCAGGGGAGCGAAAGGG	0	0	0	0	0	0	0	0	0	0	23	0.02505392	0	0
Bacteria	Dadabacteria	Dadabacteriia	Dadabacteriales	NA	NA	ASV_RNA_0396	GGTAATACGGAGGGGGCAAACGTTATTCGGATTTACTGGGCGTAAAGGGTTCGTAGGCGGTTTTTTAAGTTAGATGTGAAAGCTTGGAGCTTAACTTCAAAATTGCATCTAAAACTGAATTACTAGATTCTTGGAGAGGTAGATGGAATTACCGGTGTAGCGGTGAAATGCGTAGATATCGGTAGGAACACCAGTGGCGAAAGCGATCTACTGGACAAGTAATGACGCTGAGGGACGAAAGCGTGGGTAGCAAACAGG	12	0.011724933	28	0.024437288	22	0.02068369	44	0.043059157	0	0	0	0	0	0
Bacteria	Dadabacteria	Dadabacteriia	Dadabacteriales	NA	NA	ASV_RNA_1584	GGTAATACGGAGGGGGCAAACGTTATTCGGATTTACTGGGCGTAAAGGGTTCGTAGGCGGTTTTTTAAGTTAGATGTGAAAGCTTGAAGCTTAACTTCAAAATAGCATCTAAAACTGAATTACTAGATTCTTGGAGAGGTAGATGGAATTACCGGTGTAGCGGTGAAATGCGTAGATATCGGTAGGAACACCAGTGGCGAAAGCGATCTACTGGACAAGTAATGACGCTGAGGGACGAAAGCGTGGGTAGCAAACAGG	0	0	0	0	0	0	0	0	0	0	7	0.007625106	0	0
Bacteria	Deinococcota	Deinococci	Deinococcales	Deinococcaceae	Deinococcus	ASV_RNA_1672	GGTAATACGGAGGGTGCAAGCGTTACCCGGAATCACTGGGCGTAAAGGGCGTGTAGGCGGATCGTTAAGTCTGGTTTTAAAGACCGTGGCTCAACCACGGGAGTGGACTGGATACTGGCAATCTTGACCTCTGGAGAGGTAACTGGAATTCCTGGTGTAGCGGTGGAATGCGTAGATACCAGGAGGAACACCAATGGCGAAGGCAAGTTACTGGACAGAAGGTGACGCTGAGGCGCGAAAGTGTGGGGAGCGAACCGG	0	0	0	0	0	0	5	0.004893086	0	0	0	0	0	0
Bacteria	Dependentiae	Babeliae	Babeliales	Babeliaceae	NA	ASV_RNA_1475	GGTAATACGAGGGGTGCAAGCGTTATTCGGAATAACTGGGCGTAAAGGGTGCGTAGACGGTTTGTTAAGTCCACTGTTTAATCTCTCAGCCTAACTGAGAAACAGCGGTAGAAACTGGCAGACTAGAGGATGGAAGAGAGAAGTGGAATTCTTGGAGTAGCGGTAAAATGCGTAGATCTCAAGAGGAACACCGATGGCGAAGGCAGCTTCTTGGTCCATATCTGACGTTGAGGCACGAAAGCGTGGGGAGCAAACAGG	0	0	0	0	0	0	10	0.009786172	0	0	0	0	0	0
Bacteria	Dependentiae	Babeliae	Babeliales	UBA12409	NA	ASV_RNA_0638	GGTAATACGAGGGGTGCAAGCGTTATTCGGAATTACTGGGCGTAAAGGGTGTGTAGACGGCACTTTAAGTCAATTGTTAAATTCCCCGGCTCAACCGGGGGTCAGCGATTGAAACTAGAGAGCTAGAGAATGGAAGAGAGAAGTGGAATTCTCGGAGTAGCGGTAAAATGCGTAGATCTCGAGAGGAACACCGATGGCGAAGGCAGCTTCTTGGTCCATTTCTGACGTTGAGACACGAAAGCGTGGGGAGCAAACAGG	0	0	0	0	41	0.038546877	25	0.02446543	0	0	23	0.02505392	0	0
Bacteria	Dependentiae	Babeliae	Babeliales	UBA12409	NA	ASV_RNA_1225	GGTAATACGAGGGGTGCAAACGTTATTCGGAATCATTGGGCGTAAAGGGTGTGTAGGCGGCATCTTAAGTCTGTTGTTAAATTTCCCGGCCTAACCGGGAGCGCGCGACAGAAACTGAGATGCTAGAGAGTGGAAGAGAGAAGTGGAATTCTCGGAGTAGCGGTAAAATGCGTAGATCTCGAGAGGAACACCGATGGCGAAGGCAGCTTCTTGGTCCATTTCTGACGCTGAAACACGAAAGCGTGGGTAGCAAACAGG	13	0.012702011	0	0	0	0	0	0	0	0	0	0	0	0
Bacteria	Dependentiae	Babeliae	Babeliales	Vermiphilaceae	NA	ASV_RNA_0131	GGTAATACGAGGGGTGCAAGCGTTATTCGGAATCATTGGGCGTAAAGGGTGCGTAGACGGCGTGTTAAGTCAGTTGTTAAATTTTCCAGCCTAACTGGAAACCTGCGATTGAAACTGTCATGCTAGAGGGTGAGAGAGAGAAGTGGAATTCTCGGAGTAGCGGTAAAATGCGTAGATCTCGAGAGGAACACCGATGGCGAAGGCAGCTTCTTAGCTCATCCCTGACGTTGAGGCACGAAAGCGTGGGGAGCAAACAGG	7	0.006839544	208	0.181534138	420	0.394870445	146	0.142878113	38	0.070531024	256	0.278861027	8	0.008283975
Bacteria	Dependentiae	Babeliae	Babeliales	Vermiphilaceae	NA	ASV_RNA_0906	GGTAATACGAGGGGTGCAAGCGTTATTCGGAATAATTGGGCGTAAAGGGTGTGTAGGCGGTTTATTAAGTTTGTTGTTAAATTCTTCGGCCTAACCGAAGGTCAGCGATAAAAACTGGTAGACTAGAGAGTGGAAGAGAGAAGTGGAATTCTCGGAGTAGCGGTAAAATGCGTAGATCTCGAGAGGAACACCAATGGCGAAGGCAGCTTCTTGGTCCATTTCTGACGCTGAGACACGAAAGCGTGGGGAGCAAACAGG	48	0.046899732	0	0	0	0	0	0	0	0	0	0	0	0
Bacteria	Dependentiae	Babeliae	Babeliales	NA	NA	ASV_RNA_0606	GGTAATACGAGGGGGACAAGCGTTATTCGGAGTAACTGGGCGTAAAGAGCGCGTAGGCGGCTTCTTAAGTTAGTTGTTAAATCTCACGGCCTAACCGTGAACCTGCAATTAATACTGGGAGGCTAGAGATTGGAAGAGAGGAGTGGAATTCTCGGAGTAGCGGTAAAATGCGTAGATCTCGAGAGGAACACCGATGGCGAAGGCAGCTCCTTGGTCCAATACTGACGCTAAAGCGCGAAAGCATGGGTAGCAAACAGG	0	0	30	0.026182808	19	0.017863187	0	0	0	0	0	0	0	0
Bacteria	Desulfobacterota	Desulfobacteria	Desulfobacterales	Desulfolunaceae	Desulfofrigus	ASV_RNA_1437	GGTAACACGGGGGGTGCAAGCGTTATTCGGATTTATTGGGCGTAAAGGGCGCGTAGGCGGCCATTTAAGTCGGGTGTGAAATCCCGGGGCTTAACCCCGGAACTGCATCCGATACTGGATGGCTTGAGTATGGGAGAGGGAAGTGGAATTCCAGGTGTAGAGGTGAAATTCGTAGATATCTGGAGGAACACCAGTGGCGAAGGCGACTTCCTGGACCAATACTGACGCTGATGCGCGAAGGCGTGGGGAGCAAACAGG	0	0	0	0	0	0	0	0	12	0.022272955	0	0	0	0
Bacteria	Desulfobacterota	Desulfuromonadia	Bradymonadales	NA	NA	ASV_RNA_0086	GGTAATACGGAGGGTGCAAACGTTGTTCGGAATCATTGGGCGTAAAGGGCACGTAGGCGGCGCATTAGGTCGGGTGTGAAATCCCAGGGCTCAACCCTGGAATTGCGCTCGAAACCGGTGTGCTTGAGTTCCGGAGGGAGAAGTGGAATTCTTGGTGTAGGGGTGAAATCCGTAGATATCAGGAGGAACACCAGTGGCGAAGGCGACTTCTTGGCCGAGAACTGACGCTGATGTGCGAAAGCGTGGGTAGCAAACAGG	2430	2.374298947	40	0.034910411	25	0.023504193	44	0.043059157	49	0.0909479	131	0.142698416	45	0.046597357
Bacteria	Desulfobacterota	Desulfuromonadia	Bradymonadales	NA	NA	ASV_RNA_0840	GGTAATACGGAGGGTGCAAACGTTGTTCGGAATCATTGGGCGTAAAGCGCGCGTAGGCGGCTGTGTAGGTCGGGTGTGAAAGCCCAGGGCTCAACCCTGGAACTGCGCTCGAAACCACACGGCTTGAGTCCCGGAGGGAGAAGTGGAATTCCAGGTGTAGGGGTGAAATCCGTAGATATCTGGAGGAACACCGGTGGCGAAGGCGACTTCTTGGCCGAGGACTGACGCTGAGGTGCGAAAGTGTGGGGAGCAAACAGG	0	0	16	0.013964164	0	0	16	0.015657875	0	0	0	0	0	0
Bacteria	Desulfobacterota	Desulfuromonadia	Bradymonadales	NA	NA	ASV_RNA_0896	GGTAATACGGAGGGTGCAAACGTTGTTCGGAATTATTGGGCGTAAAGGGCGCGTAGGCGGCCGTGTAGGTCGGGTGTGAAAGCCCAGGGCTCAACCCTGGAACTGCGCTCGAAACCGCACGGCTTGAGTCCCGGAGGGAGAAGTGGAATTCCAGGTGTAGGGGTGAAATCCGTAGATATCTGGAGGAACACCAGCGGCGAAGGCGACTTCTTGGCCGAGGACTGACGCTGATGTGCGAAAGTGTGGGGAGCAAACAGG	49	0.04787681	0	0	0	0	0	0	0	0	0	0	0	0
Bacteria	Desulfobacterota	Desulfuromonadia	PB19	NA	NA	ASV_RNA_0117	GGTAATACGGAGGGTGCAAGCGTTGTTCGGAATTATTGGGCGTAAAGCGCGCGTAGGCGGACTACTAAGTCTGATGTGAAATCCCTCGGCTCAACCGAGGAACTGCATTGGATACTGGTAGCCTTGAGTCTCGGAGAGGAAAGCGGAATTCCCAGTGTAGAGGTGAAATTCGTAGATATTGGGAGGAACACCAGCGGCGAAGGCGGCTTTCTGGACGATGACTGACGCTGAGGTGCGAAAGCATGGGTAGCAAACAGG	1617	1.579934731	62	0.054111137	34	0.031965703	25	0.02446543	47	0.087235741	39	0.042482735	13	0.013461459
Bacteria	Desulfobacterota	Desulfuromonadia	PB19	NA	NA	ASV_RNA_0225	GGTAATACGGAGGGTGCAAGCGTTGTTCGGAATTACTGGGCGTAAAGGGTGTCTAGGCGGCCTGGCAAGTCAGATGTGAAAGCCCTCGGCTTAACCGAGGAAGTGCATCTGAAACTGCTAGGCTTGAATACTGGAGGGGGTAGCGGAATTCCTGGTGTAGAGGTGAAATTCGTAGAGATCAGGAGGAACACCAGTGGCGAAGGCGGCTACCTGGCCAGATATTGACGCTGAAGCACGAAAGCGTGGGGAGCAAACAGG	52	0.050808043	262	0.228663193	69	0.064871573	44	0.043059157	0	0	0	0	0	0
Bacteria	Desulfobacterota	Desulfuromonadia	PB19	NA	NA	ASV_RNA_0307	GGTAATACGGAGGGTGCAAGCGTTGTTCGGAATTATTGGGCGTAAAGGGCGCGTAGGCGGGTTCTTAAGTCTGATGTGAAATCCCTCGGCTCAACCGAGGACGTGCATTGGATACTGGGAACCTTGAGTCCTGGAGAGGAAAGCGGAATTCCAAGTGTAGAGGTGAAATTCGTAGATATTTGGAGGAACACCAGTGGCGAAGGCGGCTTTCTGGACAGTGACTGACGCTGAGGCGCGAAAGCGTGGGTAGCAAACAGG	27	0.026381099	80	0.069820822	45	0.042307548	8	0.007828938	0	0	0	0	0	0
Bacteria	Desulfobacterota	Desulfuromonadia	PB19	NA	NA	ASV_RNA_0384	GGTAATACGGAGAGTGCAAGCGTTGTTCGGAATTACTGGGCGTAAAGGGCGTCTAGGTGGACCAGTAAGTCAGATGTGAAAGCCCTCGGCTTAACCGAGGAAGTGCATCTGAAACTACTGGACTTGAGTACTGGAGGGGACAGCGGAATTCCTGGTGTAGAGGTGAAATTCGTAGATATCAGGAGGAACACCAGTGGCGAAGGCGGCTGTCTGGCCAAGTACTGACACTGAAGCGCGAAAGCGTGGGGAGCAAACAGG	9	0.0087937	62	0.054111137	34	0.031965703	62	0.060674267	0	0	0	0	0	0
Bacteria	Desulfobacterota	Desulfuromonadia	PB19	NA	NA	ASV_RNA_0470	GGTAATACGGAGAGTGCAAGCGTTGTTCGGAATTATTGGGCGTAAAGGGCGTCTAGGTGGTTCGTTAAGTCAGATGTGAAATCCCTCGGCTCAACCGAGGACGTGCATTTGAAACTAGCGAACTTGAGTACCTGAGAGGGCAGCGGAATTCCTGGTGTAGAGGTGAAATTCGTAGATATCAGGAGGAACACCAGCGGCGAAGGCGGCTGCCTGGCAGGAAACTGACACTGAAGCGCGAAAGCGTGGGGAGCAAACAGG	16	0.015633244	31	0.027055569	0	0	13	0.012722024	0	0	0	0	0	0
Bacteria	Desulfobacterota	Desulfuromonadia	PB19	NA	NA	ASV_RNA_1052	GGTAATACAGAGGGTGCAAGCGTTGTTCGGAATTATTGGGCGTAAAGCGCGCGCAGGCGGGATGTTAAGTCTGATGTGAAATCCCTCGGCTCAACCGAGGACGTGCATTGGATACTGGCATTCTTGAGTCCTGGAGAGGGTGGCGGAATTCCCAGTGTAGAGGTGAAATTCGTAGATATTGGGAGGAACACCAGCGGCGAAGGCGGCCACCTGGACAGTGACTGACGCTGAGGCGCGAAAGCATGGGTAGCAAACAGG	0	0	0	0	0	0	20	0.019572344	0	0	0	0	0	0
Bacteria	Desulfobacterota	Desulfuromonadia	PB19	NA	NA	ASV_RNA_1387	GGTAATACGGAGGGTGCAAGCGTTGTTCGGAATTACTGGGCGTAAAGGGTGTCTAGGCTTGAATACTGGAGGGGGTAGCGGAATTCCTGGTGTAGAGGTGAAATTCGTAGAGATCAGGAGGAACACCAGTGGCGAAGGCGGCTACCTGGCCAGATATTGACGCTGAAGCACGAAAGCGTGGGGAGCAAACAGG	0	0	6	0.005236562	0	0	0	0	0	0	0	0	0	0
Bacteria	Firmicutes	Bacilli	Staphylococcales	Staphylococcaceae	Staphylococcus	ASV_RNA_0284	GGTAATACGTAGGTGGCAAGCGTTATCCGGAATTATTGGGCGTAAAGCGCGCGTAGGCGGTTTTTTAAGTCTGATGTGAAAGCCCACGGCTCAACCGTGGAGGGTCATTGGAAACTGGAAAACTTGAGTGCAGAAGAGGAAAGTGGAATTCCATGTGTAGCGGTGAAATGCGCAGAGATATGGAGGAACACCAGTGGCGAAGGCGACTTTCTGGTCTGTAACTGACGCTGATGTGCGAAAGCGTGGGGATCAAACAGG	0	0	11	0.009600363	11	0.010341845	14	0.013700641	0	0	0	0	0	0
Bacteria	Fusobacteriota	Fusobacteriia	Fusobacteriales	Fusobacteriaceae	Psychrilyobacter	ASV_RNA_1151	GGTAATACGTATGTCGCAAGCGTTATCCGGAATTATTGGGCGTAAAGCGAGTCTAGGCGGCTTGTTAAGTCAGATGTGAAAATGCGGGGCTCAACTCCGTATTGCGTTTGAAACTGGCAGGCTAGAGTACTGGAGAGGTGGGCGGAACTACAAGTGTAGAGGTGAAATTCGTAGATATTTGTAGGAATGCCGATAGTGAAGACAGCTCACTGGACAGATACTGACGCTAAAGCTCGAAAGCGTGGGGAGCAAACAGG	0	0	0	0	0	0	7	0.00685032	17	0.031553353	0	0	0	0
Bacteria	Gemmatimonadota	BD2-11_terrestrial_group	NA	NA	NA	ASV_RNA_0329	GGTAAGACGGAGGGCGCAAGCGTTATTCGGAATTACTGGGCGTAAAGCGCGGGCAGGTTGTCCGTTAAGTCGGTTGTGAAAATCCGGGGCTCAACCCCGTGAAATGCAAACGATACTGGCGGACTAGAGATTGGTAGAGGCTAGCGGAATTCCAGGTGTAGCGGTGGAATGCGTAGATATCTGGAAGAACACCAGTGGCGAAGGCGGCTAGCTGGGCCAAGTCTGACACTCATCCGCGAAAGCGTGGGGAGCAAACAGG	13	0.012702011	64	0.055856658	27	0.025384529	11	0.010764789	0	0	4	0.004357204	0	0
Bacteria	Gemmatimonadota	BD2-11_terrestrial_group	NA	NA	NA	ASV_RNA_0438	GGTAAGACGGAGGGTGCAAGCGTTGTTCGGAATTACTGGGCGTAAAGCGCAGGCAGGCGGTTCGTTAAGTCGTTTGTGAAAACCCGGGGCTCAACCCCGCGGAATGCATACGATACTGGCGAACTGGAGACCAGTAGAGGCTAGCGGAATTCCTGGTGTAGCGGTGGAATGCGTAGATATCAGGAAGAACACCTGTGGCGAAGGCGGCTAGCTGGGCTGGATCTGACGCTGATCTGCGAAAGCGTGGGGAGCAAACAGG	16	0.015633244	26	0.022691767	12	0.011282013	41	0.040123306	0	0	0	0	0	0
Bacteria	Gemmatimonadota	BD2-11_terrestrial_group	NA	NA	NA	ASV_RNA_0460	GGTAATACGGGGGGCGCAAGCGTTGTTCGGAATTACTGGGCGTAAAGGGCAGGTAGGTGGTTTGTTAAGTCGTTTGTGAAAATCCGGGGCTCAACCCCGCGAAATGCAAGCGAAACTGGCAGACTAGAGACCGGTAGAGGCTAGTGGAATTCCTGGTGTAGCGGTGGAATGCGTAGATATCAGGAAGAACACCAGTGGCGAAGGCGGCTAGCTGGGCCGGGTCTGACACTGAACTGCGAAAGCGTGGGGAGCAAACAGG	0	0	33	0.028801089	15	0.014102516	28	0.027401282	0	0	0	0	0	0
Bacteria	Margulisbacteria	NA	NA	NA	NA	ASV_RNA_0268	GGTAATACGTAGGGGGCGAGCGTTATCCGGATTTACTGGGCATAAAGCGCGCGTAGGTGGTAATTTAAGTCAGACGTTAAAGCCCGCAGCTTAACTGCGGTTCGCGTTTGAAACTGAATATACTAGAGATCAGGAGAGGAAAGCGGAACTCACGGTGTAGCGGTGAAATGCGTAGATATCGTGAGGAACACCAGTTGCGAAGGCGGCTTTCTGGACTGAATCTGACACTAAGGCGCGAAAGCGTGGGGAGCGAACGGG	65	0.063510054	93	0.081166706	50	0.047008386	94	0.091990018	0	0	0	0	0	0
Bacteria	Margulisbacteria	NA	NA	NA	NA	ASV_RNA_0305	GGTAATACGTAGGGGGCGAGCGTTATCCGGATTTATTGGGCATAAAGAGCACGTAGGTGGTTACTTAAGTCAGATGTTAAAGGCATTGGCTCAACCAATGTATGCGTTTGAAACTGAGTGACTAGAGGACAGTAGAGGAAAGCGGAACTCACGGTGTAGCGGTGAAATGCGTAGATATCGTGAGGAACACCAGTTGCGAAGGCGGCTTTCTGGACTGATCCTGACACTGAGGTGCGAAAGCGTGGGGAGCGAACGGG	90	0.087936998	36	0.03141937	166	0.156067843	0	0	0	0	0	0	0	0
Bacteria	Margulisbacteria	NA	NA	NA	NA	ASV_RNA_0327	GGTAATACGTAGGGGGCGAGCGTTATCCGGATTTATTGGGCATAAAGAGCACGTAGGTGGTTCTTTAAGTCAGATGTTAAAGGCATTGGCTCAACCAATGTTTGCGTCTGAAACTGAAGAACTAGAGGACAGTAGAGGAAAGCGGAACTCACAGTGTAGCGGTGAAATGCGTAGATATTGTGAGGAACACCAGTTGCGAAGGCGGCTTTCTGGACTGATCCTGACACTGAGGTGCGAAAGCGTGGGGAGCGAACGGG	0	0	32	0.027928329	0	0	35	0.034251602	20	0.037121592	258	0.281039629	5	0.005177484
Bacteria	Margulisbacteria	NA	NA	NA	NA	ASV_RNA_0363	GGTAATACGTAAGTGGCAAGCGTTATCCGGATTTACTGGGCATAAAGCGCGCGTAGGCGGCAAATTAAGTCAGATGTTAAAGGCTACAGCTTAACTGTAGTTCGCATTTGAAACTGAATTGCTAGAGATCAGGAGAGGAAAGCGGAACTCACGGTGTAGCGGTGAAATGCGTAGATATCGTGAGGAACACCAGTGGCGAAGGCGGCTTTCTGGACTGAATCTGACGTTGAGGTGCGAAAGCGTGGGGAGCGAACGGG	16	0.015633244	130	0.113458836	68	0.063931405	53	0.051866712	0	0	15	0.016339513	0	0
Bacteria	Margulisbacteria	NA	NA	NA	NA	ASV_RNA_0446	GGTAATACGTAAGTGGCAAGCGTTATCCGGATTTACTGGGCATAAAGAGCGCGTAGGCGGTATTTTAAGTCAGATGTTAAATACTACAGCTTAACTGTAGCCCGCATTTGAAACTGGGATACTAGAGATCAGGAGAGGAAAGGGGAACTCACGGTGTAGCGGTGAAATGCGTAGATATCGTGAGGAACACCAGTGGCGAAGGCGCCTTTCTGGACTGAATCTGACGCTGAGGCGCGAAAGCATGGGGAGCGAACGGG	89	0.08695992	17	0.014836925	32	0.030085367	43	0.04208054	10	0.018560796	16	0.017428814	0	0
Bacteria	Margulisbacteria	NA	NA	NA	NA	ASV_RNA_1021	GGTAATACGTAAGGGGCAAGCGTTATCCGGATTTATTGGGCATAAAGGGCGCGTAGGTGGTCTTTTAAGTAAGTTGTTAAAGGCATCGGCTCAACCGATGTTTGCATCTTAAACTGAAAGACTAGAGGACAGTAGAGGAAAGCGGAACTCATAGTGTAGCGGTGAAATGCGTAGATATTATGAGGAACACCAGTTGCGAAGGCGGCTTTCTGGCCTGATCCTGACACTGAGGCGCGAAAGCGTGGGGAGCGAACGGG	21	0.020518633	0	0	0	0	0	0	0	0	0	0	0	0
Bacteria	Margulisbacteria	NA	NA	NA	NA	ASV_RNA_1171	GGTAATACGTAAGGGGCGAGCATTATCCGGATTTATTGGGCATAAAGAGCACGTAGGTTGTATCTTAAGTCATGTGTTAAAGGCCTCGGCTCAACCGAGGTTTGCAACTGAAACTGAGATACTAGAGGTCAGTAGAGGAAAGCGGAACTCACGGTGTAGCGGTGAAATGCGTAGATATCGTGAGGAACACCAGTTGCGAAGGCGGCTTTCTGGCCTGATCCTGACACTGAGGTGCGAAAGCGTGGGGAGCGAACGGG	0	0	23	0.020073486	0	0	0	0	0	0	0	0	0	0
Bacteria	Margulisbacteria	NA	NA	NA	NA	ASV_RNA_1173	GGTAATACGTAAGGTGCGAGCATTATCCGGATTTATTGGGCATAAAGCGCGCGTAGGTGGTATTTTAAGTCAGGTGTTAAATGTTTCGGCTCAACCGGAATACGCGCCTGAAACTGAAGTACTAGAGGTTAGTAGAGGAAAGCGGAACTCATAGTGTAGCGGTGAAATGCGTAGATATTATGAGGAACACCAGTTGCGAAGGCGGCTTTCTGGCCTAATCCTGACACTGAGGTGCGAAAGCGTGGGGAGCGAACGGG	0	0	0	0	8	0.007521342	15	0.014679258	0	0	0	0	0	0
Bacteria	Margulisbacteria	NA	NA	NA	NA	ASV_RNA_1207	GGTAATACGTAAGGGGCGAGCGTTATCCGGATTTATTGGGCATAAAGAGCATGTAGGTGGTATTTTAAGTCAGATGTAAAAGCCTGGGGCTCAACCCCAGTTAGCCTCTGAAACTGAAGTACTTGAGGACAGTAGAGGAAAGCGGAACTCACGGTGTAGCGGTGAAATGCGTAGATATCGTGAGGAACACCAGTTGCGAAGGCGGCTTTCTGGACTGATCCTGACACTGAGGTGCGAAAGCGTGGGGAGCGAACGGG	5	0.004885389	0	0	5	0.004700839	0	0	0	0	0	0	0	0
Bacteria	Marinimicrobia_(SAR406_clade)	NA	NA	NA	NA	ASV_RNA_0174	GGTAATACTAGGGGTGCAAGCGTTGTCCGGAATCATTGGGCGTAAAGGGTCCGTAGGCGTCTCAATAAGTCACTTGTTAAAGACACCGGCTTAACCGGTGGCCTGCATGTGAAACTGTTGAGATAGAGTATAGGAGAGGAAAGTGGAATTCCTGGTGTAGCGGTGACATGCGTAGATATCAGGAGGAACACCAATGGCGAAGGCAACTTTCTGGCCTATTACTGACGCTGAGGGACGAAAGCGTGGGGAGCAAACAGG	34	0.033220644	88	0.076802905	161	0.151367004	206	0.201595146	0	0	12	0.013071611	0	0
Bacteria	Marinimicrobia_(SAR406_clade)	NA	NA	NA	NA	ASV_RNA_0201	GGTAATACGAGGGGTGCTAGCGTTGTCCGGAATAACTGGGCGTAAAGGGTCCGTAGGCGTTTTGCCAAGTTGATCGTTAAAGCCACCGGCTCAACCGGTGATCTGCGATCAAAACTGGCAGAATAGAATATGTGAGGGGAATGTGGAATTCCTGGTGTAGCGGTGACATGCGTAGATATCAGGAGGAACACCAATGGCGAAGGCAGCATTCTGGCACAATATTGACGCTGAGGGACGAAAGCGTGGGGAGCAAACAGG	44	0.042991421	104	0.090767069	132	0.12410214	79	0.07731076	0	0	5	0.005446504	0	0
Bacteria	Marinimicrobia_(SAR406_clade)	NA	NA	NA	NA	ASV_RNA_0265	GGTAATACGAGGGGTCCTAGCGTTGTCCGGATTTACTGGGCGTAAAGGGTACGTAGGCGTTTTAATAAGTTATATGTTAAATATCTTAGCTTAACTAAGAAGGTGCATATAAAACTGTTAAAATAGAGTTTGAGAGAGGAACGCAGAATTCATGGTGGAGCGGTGACATGCGTAGATATCATGAGGAAAGTCAAATGCGAAGGCAGCCTTCTGGCTCAAAACTGACGCTGAGGTACGAAAGCGTGGGGAGCGAACAGG	36	0.035174799	80	0.069820822	92	0.086495431	61	0.05969565	0	0	0	0	0	0
Bacteria	Marinimicrobia_(SAR406_clade)	NA	NA	NA	NA	ASV_RNA_0316	GGTAATACGAGGGGTGCTAGCGTTGTCCGGAATCATTGGGCGTAAAGGGTCCGTAGGCGGTCTAACAAGTCAATTGTTAAATACATCGGCTTAACCGATGAAATGCGATTGAAACTGTTAGAATAGAGTTTAGGAGAGGAAAGTGGAATTTCTGGTGTAGCGGTGACATGCGTAGATATCAGAAGGAACACCAATGGCGAAGGCAACTTTCTGGCCTAAAACTGACGCTGAGGGACGAAAGCGTGGGGAGCGAACAGG	14	0.013679089	37	0.03229213	75	0.070512579	45	0.044037775	0	0	0	0	0	0
Bacteria	Marinimicrobia_(SAR406_clade)	NA	NA	NA	NA	ASV_RNA_0364	GGTAATACTAGGGGTGCAAGCGTTGTCCGGAATCACTGGGCGTAAAGGGTCCGTAGGCGTTTCAATAAGTCATTTGTGAAAGACACCGGCTTAACCGGTGGCCCGCATTTGAAACTGTTGAAATAGAGTATAGGAGAGGAAAGTGGAATTCCTGGTGTAGCGGTGACATGCGTAGATATCAGGAGGAACACCAATGGCGAAGGCAGCTTTCTGGCCTATTACTGACGCTGAGGGACGAAAGCGTGGGGAGCGAACAGG	16	0.015633244	35	0.03054661	26	0.024444361	31	0.030337134	0	0	0	0	0	0
Bacteria	Marinimicrobia_(SAR406_clade)	NA	NA	NA	NA	ASV_RNA_0400	GGTAATACGAGGGGTGCTAGCGTTGTCCGGAATTACTGGGCGTAAAGGGTCCGTAGGCGTCTTGCCAAGTTGATCGTTAAATCCACCGGCTTAACCGGTGATCTGCGATCAAAACTGGCAGGATAGAATATGTGAGGGGAATGTGGAATTCCTGGTGTAGCGGTGACATGCGTAGATATCAGGAGGAACACCAATGGCGAAGGCAGCATTCTGGCACAATATTGACGCTGAGGGACGAAAGCGTGGGGAGCAAACAGG	0	0	21	0.018327966	21	0.019743522	67	0.065567353	0	0	0	0	0	0
Bacteria	Marinimicrobia_(SAR406_clade)	NA	NA	NA	NA	ASV_RNA_0436	GGTAATACATGGGGTGCAAGCGTTGTCCGGATTTATTGGGCGTAAAGGGCTCGTAGGTGGATTAGTAAGTCGAAATTGAAATCCAATGGCTTAACCATTGTCACGGTTTTGATACTGCTAATCTTGAGTTAGATAGAGGTAAGTGGAATTCCTGGTGTAGCGGTGAAATGCGTAGATATCAGGAGGAACGCCAAAGGAGAAGTCAGCTTACTGGATCTATACTGACACTGAGGAGCGAAAGCGTGGGTAGCAAACAGG	0	0	16	0.013964164	29	0.027264864	21	0.020550961	0	0	0	0	0	0
Bacteria	Marinimicrobia_(SAR406_clade)	NA	NA	NA	NA	ASV_RNA_0462	GGTAATACGAGGGGGGCAAGCGTTATCCGGAATTATTGGGCGTAAAGGGTTCGTAGGCGGACTGATCAGTTGGAATTGAAAGACCTCGGCTTAACCGAGGGAGCGGTTTCAATACTGTCAGTCTTGAGTGAGGTAGAGGTAAGCGGAATTCCTGGTGTAGCGGTGAAATGCGTAGATATCAGGAGGAACATCAAAGGCGAAGGCAGCTTACTGGGCCTATACTGACGCTGAGGAACGAAAGCGTGGGGAGCAAACAGG	0	0	27	0.023564528	42	0.039487044	17	0.016636493	0	0	0	0	0	0
Bacteria	Marinimicrobia_(SAR406_clade)	NA	NA	NA	NA	ASV_RNA_0542	GGTAATACTAGGGGGGCAAGCGTTGTCCGGATTTATTGGGCGTAAAGAGTTCGTAGGCGGATTTATAAGTCGAAATTGAAATCCAATGGCTTAACCATTGTGACGGTTTCGATACTGTAAATCTTGAATTATGCAGAGGTAAGCGGAATTCCTGGTGTAGCGGTGAAATGCGTAGATATCAGGAGGAACACCAAAGGCGAAGGCAACTTACTGGGCATCGATTGACGCTGAGGAACGAAAGCGTGGGTAGCAAACAGG	0	0	13	0.011345884	13	0.01222218	16	0.015657875	0	0	0	0	0	0
Bacteria	Marinimicrobia_(SAR406_clade)	NA	NA	NA	NA	ASV_RNA_0982	GGTAATACGAGGGGGGCAAGCGTTATCCGGAATCATTGGGCGTAAAGGGTTCGTAGGCGGACTGATCAGTTGGAATTGAAAGACCACGGCTTAACCGGGGGAACGGTTTCAATACTGTCAGTCTTGAGTGAGGTAGAGGTAAGCGGAATTCCTGGTGTAGCGGTGAAATGCGTAGATATCAGGAGGAACATCAAAGGCGAAGGCAGCTTACTGGGCCTATACTGACGCTGAGGAACGAAAGCGTGGGGAGCAAACAGG	8	0.007816622	0	0	0	0	18	0.01761511	0	0	0	0	0	0
Bacteria	Marinimicrobia_(SAR406_clade)	NA	NA	NA	NA	ASV_RNA_0985	GGTAATACGAGGGGTCCTAGCGTTGTCCGGATTTACTGGGCGTAAAGGGTACGTAGGCGTTTTAATAAGTTATATGTTAAATATCTTGGCTTAACCAAGAAAGTGCATATAAAACTGTTAAAATAGAGTTTGAGAGAGGAACGCAGAATTCATGGTGGAGCGGTGACATGCGTAGATATCATGAGGAAAGTCAAATGCGAAGGCAGCCTTCTGGCTCAAAACTGACGCTGAGGTACGAAAGCGTGGGGAGCGAACAGG	0	0	0	0	0	0	0	0	0	0	8	0.008714407	6	0.006212981
Bacteria	Marinimicrobia_(SAR406_clade)	NA	NA	NA	NA	ASV_RNA_1050	GGTAATACGAGGGGGGCAAGCGTTGTCCGGATTTATTGGGCGTAAAGAGTTCGTAGGCTGGTTGGTCAGTCGAAATTGAAATCCCACGGCTTAACCGTGGACCCGGTTTCGATACTGCCAATCTTGAGTGAGGTAGAGGTAAGCGGAATTCCTGGTGTAGCGGTGAAATGCGTAGATATCAGGAGGAACATCAAAGGCGAAGGCAGCTTACTGGGCCTATACTGACGCTGAGGAACGAAAGCGTGGGGAGCAAACAGG	0	0	9	0.007854843	0	0	14	0.013700641	0	0	0	0	0	0
Bacteria	Marinimicrobia_(SAR406_clade)	NA	NA	NA	NA	ASV_RNA_1154	GGTAATACGAGGGGTCCTAGCGTTGTCCGGATTTACTGGGCGTAAAGGGTACGTAGGCGTTTTAATAAGTTGTATGTTAAATATCTTAGCTTAACTAAGAAAGTGCATACAAAACTGTTAAGATAGAGTTTGAGAGAGGAACGCAGAATTCATGGTGGAGCGGTGACATGCGTAGATATCATGAGGAAAGTCAAATGCGAAGGCAGCCTTCTGGCTCAAAACTGACGCTGAGGTACGAAAGCGTGGGGAGCGAACAGG	0	0	0	0	0	0	0	0	0	0	12	0.013071611	0	0
Bacteria	Marinimicrobia_(SAR406_clade)	NA	NA	NA	NA	ASV_RNA_1676	GGTAATACTAGGGGGGCAAGCGTTGTCCGGATTCATTGGGCGTAAAGAGTTCGTAGGCGGTCTAAACAGTCAAAATTGAAATACCACGGCTTAACCGTGGGCCCGGTTTTGATACTTTTAGACTTGAGTTAGGTAGGGGTAAGCGGAATTCCTGGTGTAGCGGTGAAATGCGTAGATATCAGGAGGAACACCAAAGGCGAAGGCAGCTTACTGGACCTCAACTGACGCTGAGGAACGAAAGCGTGGGTAGCAAACAGG	0	0	0	0	0	0	5	0.004893086	0	0	0	0	0	0
Bacteria	Myxococcota	Myxococcia	Myxococcales	Myxococcaceae	P3OB-42	ASV_RNA_0353	GGTAATACAGAGGGTGCAAGCGTTGTTCGGAATTATTGGGCGTAAAGCGCGCGTAGGCGGTTACGAAAGTCTGATGTGAAAGCCCGGGGCTTAACCTCGGAAGTGCATCGGAAACTACGTGACTTGAGTCTCGGAGAGGGTGGTGGAATTCCAGGTGTAGAGGTGAAATTCGTAGATATCTGGAGGAACATCGGTGGCGAAGGCGACCACCTGGACGATGACTGACGCTGAGGTGCGAAAGCGTGGGTAGCAAACAGG	28	0.027358177	58	0.050620096	31	0.0291452	37	0.036208837	0	0	0	0	0	0
Bacteria	Myxococcota	Polyangia	Blfdi19	NA	NA	ASV_RNA_0509	GGTAATACGGAGGGTGCAAGCGTTGTTCGGAATCACTGGGCGTAAAGCGCGTGTAGGCGGTTTTTTAAGTCGGATGTGAAATCCCTCGGCTCAACCGAGGACGTGCATCCGATACTGGAGAACTAGAGTACCGGAGGGGATGGTGGAATTCCTGGTGTAGAGGTGAAATTCGTAGATATCAGGAGGAACATCAGTGGCGAAGGCGACCATCTGGAAGGTAACTGACGCTGAGACGCGAAAGCGTGGGGAGCAAACAGG	11	0.010747855	16	0.013964164	17	0.015982851	13	0.012722024	0	0	0	0	0	0
Bacteria	Myxococcota	Polyangia	Polyangiales	Eel-36e1D6	NA	ASV_RNA_1722	GGTAAGACAGAGGGTGCAAACGTTGTTCGGAATTACTGGGCGTAAAGCGCGTGTAGGCTGTCGGATAAGTCGGGCGTGAAAGCCCTGGGCTCAACCCAGGAAGTGCGTTCGAAACTATCTGACTAGAGTCTCGGAGAGGGTGGCGGAATTCTGGGTGTAGAGGTGAAATTCGTAGATATCCAGAGGAACACCGGCGGCGAAGGCGGCCACCTGGACGATGACTGACGCTGAGACGCGAAAGCGTGGGGAGCAAACAGG	0	0	0	0	0	0	4	0.003914469	0	0	0	0	0	0
Bacteria	Myxococcota	Polyangia	Polyangiales	Sandaracinaceae	NA	ASV_RNA_1245	GGTAATACAGAGGGTGCAAACGTTGCTCGGAATTACTGGGCGTAAAGCGCGTGTAGGCGGATTCGAAAGTCAGATGTGAAATCCCTGGGCTCAACCTAGGAACTGCATTTGAAACTTCGTGTCTAGAGTGATGGAGAGGAAAGCGGAATTATTGGTGTAGAGGTGAAATTCGTAGATATCAATAGGAACACCAGTGGCGAAGGCGGCTTTCTGGACATTTACTGACGCTGAGACGCGAAAGCATGGGGAGCAAACAGG	16	0.015633244	0	0	0	0	3	0.002935852	0	0	0	0	0	0
Bacteria	NB1-j	NA	NA	NA	NA	ASV_RNA_0181	GGTAATACGGAGGGTGCAAGCGTTGTTCGGATTTATTGGGCGTAAAGCGAGTGTAGGCGGTTTGACAAGTCGGGTGTGAAAGCCCAGGGCCCAACCCTGGAACTGCATCCGATACTGTCAGGCTAGAGTTCCGGAGAGGATGGCGGAATTCCCGGTGTAGGGGTGAAATCCGTAGATATCGGGAGGAACACCAGTGGCGAAGGCGGCCATCTGGACGGTGACTGACGCTGAGACTCGAAAGTGTGGGTAGCAAACAGG	73	0.071326676	92	0.080293946	100	0.094016773	69	0.067524588	0	0	15	0.016339513	0	0
Bacteria	NB1-j	NA	NA	NA	NA	ASV_RNA_0278	GGTAATACGGAGGGTGCAAGCGTTGTTCGGAATTATTGGGCGTAAAGCGGATGTAGGCGGTCTGTTAAGTCGGATGTGAAATCCCTGGGCTCAACCCAGGAACTGCATTCGATACTGGCAAACTAGAGTCTCGGAGGGGGTGGCGGAATTCCCGGTGTAGAGGTGAAATTCGTAGATATCGGGAGGAACACCAGTGGCGAAGGCGGCCACCTGGACGATGACTGACGCTCAGATCCGAAAGTGTGGGGAGCAAACAGG	19	0.018564477	40	0.034910411	68	0.063931405	83	0.081225229	0	0	0	0	0	0
Bacteria	NB1-j	NA	NA	NA	NA	ASV_RNA_0298	GGTAATACGGAGGGTGCAAGCGTTGTTCGGATTTATTGGGCGTAAAGCGAGTGTAGGCGGTTTAGCAAGTCGGGTGTGAAAGCCCAGGGCCCAACCCTGGAACTGCATCCGATACTGTTAGGCTAGAGTTCCGGAGAGGGTGGCGGAATTCCCGGTGTAGGGGTGAAATCCGTAGATATCGGGAGGAACACCAGTGGCGAAGGCGGCCACCTGGACGGTGACTGACGCTGAGACTCGAAAGTGTGGGTAGCAAACAGG	39	0.038106032	45	0.039274213	43	0.040427212	43	0.04208054	0	0	0	0	0	0
Bacteria	NB1-j	NA	NA	NA	NA	ASV_RNA_0556	GGTAATACGGAGGGCACAAGCGTTGTTCGGAATTATTGGGCGTAAAGCGGGTGTAGGCGGTTTTGAAAGTCGGGTGTGAAATCCCTGGGCCCAACCCAGGAACTGCATCCGATACTGCAAAACTAGAGTCCCGGAGAGGATGGCGGAATTCCAGGTGTAGAGGTGAAATTCGTAGATATCTGGAGGAACACCAGTGGCGAAGGCGGCCATCTGGACGGTGACTGACGCTCAGACCCGAAAGCGTGGGGAGCAAACAGG	0	0	16	0.013964164	14	0.013162348	34	0.033272985	0	0	0	0	0	0
Bacteria	NB1-j	NA	NA	NA	NA	ASV_RNA_0805	GGTAATACGGAGGGCACAAGCGTTGTTCGGAATTATTGGGCGTAAAGCGGGTGTAGGCGGCTTTGCAAGTCGGGTGTGAAATCCCTGGGCCCAACCCAGGAACTGCATTCGATACTGCATGGCTAGAGTCCCGGAGAGGATGGCGGAATTCCAGGTGTAGAGGTGAAATTCGTAGATATCTGGAGGAACACCAGTGGCGAAGGCGGCCATCTGGACGGTGACTGACGCTCAGACCCGAAAGCGTGGGGAGCAAACAGG	0	0	6	0.005236562	15	0.014102516	17	0.016636493	0	0	0	0	0	0
Bacteria	Nitrospinota	Nitrospinia	Nitrospinales	Nitrospinaceae	LS-NOB	ASV_RNA_0018	GGTAATACGGAGGGGGCAAGCGTTGTTCGGAATTATTGGGCGTAAAGAGTATGTAGGCGGCTGGATAAGTCAAGCGTGTAAGCCCACGGCTCAACCGTGGAATTGCGTTTGAAACTATTCAGCTTGAGTACAGGAGAGGAAGGCGGAATTCCCAGTGTAGCGGTGAAATGCATTGATATTGGGAAGAACACCGGTGGCGAAGGCGGCCTTCTGGTCTGTTACTGACGCTGAGATACGAAAGCCAGGGGAGCAAAGGGG	413	0.403533113	1406	1.227100952	886	0.832988605	435	0.425698488	24	0.04454591	41	0.044661336	0	0
Bacteria	Nitrospinota	Nitrospinia	Nitrospinales	Nitrospinaceae	LS-NOB	ASV_RNA_0027	GGTAATACGGAGGGGGCAAGCGTTGTTCGGAATCATTGGGCGTAAAGAGTATGTAGGCGGCTATTTAAGTCAGACGTGTAAGCCCACGGCTCAACCGTGGAATTGCGTTTGAAACTATTTAGCTTGAGTGCAGGAGAGGAAGGCGGAATTCCCAGTGTAGCGGTGAAATGCATTGATATTGGGAAGAACACCGGTGGCGAAGGCGGCCTTCTGGTCTGACACTGACGCTGAGATACGAAAGCCAGGGGAGCGAACGGG	363	0.354679225	997	0.870141998	669	0.628972209	344	0.336644322	11	0.020416875	20	0.021786018	0	0
Bacteria	Nitrospinota	Nitrospinia	Nitrospinales	Nitrospinaceae	Nitrospina	ASV_RNA_0028	GGTAATACGGAGGGGGCAAGCGTTGTTCGGAATTATTGGGCGTAAAGAGTATGTAGGCGGCTAAATAAGTCAGGCGTGCAAGCCCGTGGCTCAACCACGGAATTGCGTTTGAAACTGTATAGCTTGAGTACAGGAGAGGAAAGCGGAATTCCCAGTGTAGCGGTGAAATGCATTGATATTGGGAAGAACATCTGTGGCGAAGGCGGCTTTCTGGTCTGTTACTGACGCTGAGATACGAAAGCCAGGGGAGCAAAGGGG	430	0.420143435	1188	1.036839211	681	0.640254221	409	0.40025444	22	0.040833751	22	0.02396462	8	0.008283975
Bacteria	Nitrospinota	Nitrospinia	Nitrospinales	Nitrospinaceae	Nitrospina	ASV_RNA_0233	GGTAATACGGAGGGGGCAAGCGTTGTTCGGAATTATTGGGCGTAAAGCGTATGTAGGCGGCTAAGCAAGTCAGGCGTGCAAGCCCGTGGCTCAACCACGGAATTGCGTTTGAAACTGTTTAGCTTGAGTACAGGAGAGGAAAGCGGAATTCCCAGTGTAGCGGTGAAATGCATTGATATTGGGAAGAACATCTGTGGCGAAGGCGGCTTTCTGGTCTGTTACTGACGCTGAGATACGAAAGCCAGGGGAGCGAACGGG	45	0.043968499	102	0.089021548	70	0.065811741	93	0.091011401	0	0	0	0	0	0
Bacteria	Nitrospinota	Nitrospinia	Nitrospinales	Nitrospinaceae	Nitrospina	ASV_RNA_0257	GGTAATACGGAGGGGGCAAGCGTTGTTCGGAATTATTGGGCGTAAAGCGTATGTAGGCGGCTAAGCAAGTCAGGCGTGCAAGCCCGTGGCTCAACCACGGAATTGCGTTTGAAACTGCTTAGCTTGAGTACAGGAGAGGAAAGCGGAATTCCCAGTGTAGCGGTGAAATGCATTGATATTGGGAAGAACATCTGTGGCGAAGGCGGCTTTCTGGTCTGTTACTGACGCTGAGATACGAAAGCCAGGGGAGCGAACGGG	33	0.032243566	60	0.052365617	0	0	0	0	0	0	0	0	0	0
Bacteria	Nitrospinota	Nitrospinia	Nitrospinales	Nitrospinaceae	Nitrospina	ASV_RNA_0498	GGTAATACGGAGGGGGCAAGCGTTGTTCGGAATTATTGGGCGTAAAGAGTATGTAGGCGGCTAAATAAGTCAGACGTGCAAGCCCGTGGCTCAACCACGGAATTGCGTTTGAAACTGTATAGCTTGAGTACAGGAGAGGAAAGCGGAATTCCCAGTGTAGCGGTGAAATGCATTGATATTGGGAAGAACATCTGTGGCGAAGGCGGCTTTCTGGTCTGTTACTGACGCTGAGATACGAAAGCCAGGGGAGCAAAGGGG	0	0	53	0.046256295	0	0	0	0	0	0	0	0	0	0
Bacteria	Patescibacteria	Gracilibacteria	JGI_0000069-P22	NA	NA	ASV_RNA_0328	GGTAATACGTAAGTCCCGAGTGTTACCCGGAATTATTGGGTGTAAAGGGTTCGTAGGCGGACTGATAAGTTGGATATAAAAGACCAGGGCTCAACCCTGCGTTAGTGTCCAAAACTGCCAGTCTAGAATTAGGGAGAGGTAAGTGGAATTCTGTGTGTAGGGGTGCAATCCGTAGATACACAGAGGAACACCAAAAGCGAAGGCAACTTACTGGAACTATATTGACGCTGATGAACGAAAGCGTGGGTAGCGAAAAGG	0	0	0	0	0	0	308	0.301414102	112	0.207880914	41	0.044661336	0	0
Bacteria	Patescibacteria	Gracilibacteria	JGI_0000069-P22	NA	NA	ASV_RNA_0813	GGTAATACGTATGTCTCGAGCGTTACCCGGAATCACTGGGTGTAAAGGGTTCGTAGGCGGTTTGATAAGTTGGACATGAAAGACCGGAGCTCAACTCCGCGTTTGTATTCAAAACTGTCAAACTAGAATTAGGGAGAGGTAAGCGGAATTCTAAGTGTAGGGGTGCAATCCGTAGATACTTAGAGGAACACCAAAAGCGAAGGCAGCTTACTGGAACTATATTGACGCTGAGGAACGAAAGCGTGGGTAGCGAAAAGG	65	0.063510054	0	0	0	0	0	0	0	0	0	0	0	0
Bacteria	Patescibacteria	Gracilibacteria	JGI_0000069-P22	NA	NA	ASV_RNA_0955	GGTAATACGTATGTCTCGAGCGTTACCCGGAATCACTGGGTGTAAAGGGTTCGTAGGCGGCAGAGTAAGTTGGATATGAAAGACCGGAGCTCAACTCCGTGTTTGTGTACAAAACTGCTTTGCTAGAATTAGGGAGAGGTAAGCGGAATTCTAAGTGTAGGGGTGCAATCCGTAGATACTTAGAGGAACACCAAAAGCGAAGGCAGCTTACTGGAACTATATTGACGCTGAGGAACGAAAGCGTGGGTAGCGAAAAGG	10	0.009770778	17	0.014836925	0	0	0	0	0	0	0	0	0	0
Bacteria	Patescibacteria	Gracilibacteria	JGI_0000069-P22	NA	NA	ASV_RNA_1206	GGTAATACGTAAGCCCCAAGCATTACCCGGAATCACTGGGTGTAAAGGGTTCGTAGGTGGAAAAATAAGTTGGATATGAAAGACCGAAGCTCAACTTCGTGTTTGTATTCAAAACTGCTTTTCTAGAATTAGGGAGAGGTAAGCGGAATTCTAAGTGTAGGGGTGCAATCCGTAGATACTTAGAAGAACACCAAAAGCGAAGGCAGCTTACTGGAACTATATTGACACTGAGGAACGAAAGCGTGGGTAGCGAAAAGG	0	0	0	0	12	0.011282013	0	0	0	0	0	0	0	0
Bacteria	Patescibacteria	Gracilibacteria	JGI_0000069-P22	NA	NA	ASV_RNA_1283	GGTAATACATAAGTCCCAAGCGTTACCCGGAATTATTGGGTGTAAAGGGTCCGTAGGCGGATCTATAAGTCAGGTATGAAAGACCGGAGCTCAACTCCGAGTTTGTGCTTGAAACTGTAGATCTAGAATCAGGGAGAGGTAAGCGGAATTCTTAGTGTAGGGGTGCAATCCGTAGATACTAAGAAGAACACCAAAAGCGAAGGCAGCTTACTGGAACTCGATTGACGCTGAGGGACGAAAGCGTGGGGAGCGAAGAGG	0	0	0	0	0	0	0	0	0	0	0	0	18	0.018638943
Bacteria	Patescibacteria	Gracilibacteria	JGI_0000069-P22	NA	NA	ASV_RNA_1540	GGTAATACGTATGTCCCAAGCGTTACTCGGAATTATTGGGTGTAAAGGGTTCGTAGGCGGCGATGCAAGTTGGATATTAAAGACCGGAGCTCAACTCCGTGTTTGTGTTCAAAACTGCATTGCTAGAATTAGGGAGAGGTTAGCGGAATTCTGTGTGTAGGGGTGCAATCCGTAGATACACAGAGGAACACCAAAAGCGAAGGCAGCTAACTGGAACTATATTGACGCTGAGGAACGAAAGCGTGGGTAGCGAAAAGG	9	0.0087937	0	0	0	0	0	0	0	0	0	0	0	0
Bacteria	Patescibacteria	Gracilibacteria	JGI_0000069-P22	NA	NA	ASV_RNA_1628	GGTAATACGTATGTCTCGAGCGTTACCCGGAATCACTGGGTGTAAAGGGTTCGTAGGCGGTTTGATAAGTTGGACATGAAAGACCGGAGCTCAACTCCGCGTTTGTATTCAAAACTGCCAAACTAGAATTAGGGAGAGGTAAGCGGAATTCTAAGTGTAGGGGTGCAATCCGTAGATACTTAGAGGAACACCAAAAGCGAAGGCAGCTTACTGGAACTATATTGACGCTGAGGAACGAAAGCGTGGGTAGCGAAAAGG	0	0	0	0	0	0	0	0	0	0	0	0	7	0.007248478
Bacteria	PAUC34f	NA	NA	NA	NA	ASV_RNA_0334	GGTAATACGTGGGGAGCAAGCGTTGTTCGGATTTACTGGGCGTAAAGAGCTCGTAGGTGGATGTGTAAGTCGGATGTGAAATCCTCTGGCTCAACCAGAGAACTGCACCCGAAACTGCACATCTTGAGTCCAGCAGAGGGAATCGGAATCAAGGGTGTAGCGGTGAAATGCGTAGAGATCCTTGAGAACACCAGTGGCGAAGGCGGATTCCTGGGCTGGCACTGACACTGAGGAGCGAAAGCGTGGGTAGCGAACAGG	0	0	27	0.023564528	12	0.011282013	34	0.033272985	0	0	0	0	0	0
Bacteria	PAUC34f	NA	NA	NA	NA	ASV_RNA_0570	GGTAATACGTAGGGAGCGAGCGTTGTTCGGATTTACTGGGCGTAAAGAGCACGTAGGCGGGTATTCAAGTCGGTTGTGAAATCCTCTGGCTCAACCAGAGAACTGCAATCGAAACTGTATACCTTGAGTCCAACAGAGGGAATCGGAATCCAAGGTGTAGCGGTGAAATGCGTAGATATCTTGGAGAACATCAGTGGCGAAGGCGGATTCCTGGGTTGTGACTGACGCTGAGGTGCGAAAGCTAAGGTAGCGAACAGG	12	0.011724933	0	0	25	0.023504193	28	0.027401282	0	0	0	0	0	0
Bacteria	PAUC34f	NA	NA	NA	NA	ASV_RNA_0626	GGTAATACGTAGGGAGCGAGCGTTGTTCGGATTTACTGGGCGTAAAGAGCACGTAGGCGGGTATTCAAGTCGGTTGTGAAATCCTCTGGCTCAACCAGAGAACTGCAATCGAAACTGTATACCTTGAGTCCAACAGAGGGAATCGGAATCCAAGGTGTAGCGGTGAAATGCGTAGATATCTTGGAGAACATCAGTGGCGAAGGCGGATTCCTGGGTTGGTACTGACGCTGAGGTGCGAAAGCTAAGGTAGCGAACAGG	0	0	20	0.017455206	0	0	0	0	0	0	0	0	0	0
Bacteria	Planctomycetota	OM190	NA	NA	NA	ASV_RNA_0374	GGTAATACGGAGGGCGCAAGCGTTGTTCGGAATCACTGGGCATAAAGAGCATGTAGGCGGTCTATTAAGTCGGATGTGAAAGCCCTCGGCCCAACCGGGGAATTGCATTCGATACTGATAGACTTGAGGACAGGAGGGGTGAGTGGAACTTCAGGTGGAACGGTGAAATGTGTAGATATCTGAAGGAACACCGGTGGCGAAAGCGGCTCACTGGCCTGTCTCTGACGCTGAGATGCGAAAGCTAGGGTAGCGAACGGG	89	0.08695992	8	0.006982082	25	0.023504193	50	0.048930861	33	0.061250626	110	0.119823098	0	0
Bacteria	Planctomycetota	OM190	NA	NA	NA	ASV_RNA_0432	GGTAATACAGAGAGTGCGAACGTTGTTCGGAATTACTGGGCTTAAAGAGTACGTAGGCGGCATAGCAAGTGTTAGGTGAAATCCCACGGCTTACCCGTGGAACTGCCTAGCAAACTGCTGAGCTAGAGTGTGGTAGGGGAGAACAGAACTCATGGTGGAGCGGTGAAATGCGTAGATATCATGAGGAATACCGGTGGCGAAGGCGGTTCTCTGGTCCACAACTGACGCTGAGGTACGAAAGCTAGGGTAGCGAACGGG	14	0.013679089	8	0.006982082	11	0.010341845	34	0.033272985	0	0	23	0.02505392	0	0
Bacteria	Planctomycetota	OM190	NA	NA	NA	ASV_RNA_0591	GGTAATACGGAGGGTGCAAGCGTTGTTCGGATTCACTGGGCATAAAGAGCACGTAGGCGGCTCGCTCAGTCAGGTGTGAAAGCCCACGGCCCAACCGTGGAACTGCATCTGATACTGGCGAGCTTGAGAATGGAAGGGGTGAGTGGAACTCCAGGTGGAACGGTGAAATGTATAGATATCTGGAGGAACACCGGTGGCGAAAGCGGCTCACTGGTCCATTACTGACGCTGAGGTGCGAAAGCTAGGGTAGCGAACGGG	0	0	0	0	6	0.005641006	28	0.027401282	19	0.035265512	59	0.064268752	3	0.00310649
Bacteria	Planctomycetota	OM190	NA	NA	NA	ASV_RNA_0929	GGTAATACAGAGGGTGCAAACGTTGTTCGGAATTACTGGGCATAAAGCGCGCGTAGGCGGCCAGGTAAGTGTGAAGTGAAATCCCACGGCTCACCCGTGGAACTGCTTTGCATACTGCTTGGCTAGAGGAAGGTAGGGGAGAGCAGAACTCTTGGAGGAGCGGTGAAATGCGTAGATATCAAGGGGAATACCAGTGGCGAAGGCGGCTCTCTGGTCCTTTACTGACGCTGAGGTGCGAAAGCTAGGGTAGCGAACGGG	0	0	0	0	0	0	23	0.022508196	0	0	0	0	0	0
Bacteria	Planctomycetota	OM190	NA	NA	NA	ASV_RNA_1268	GGTAATACGGAGGGCGCGAACGTTACTCGGAATCACTGGGCATAAAGGGCATGTAGGCGGCCCGACCAGTCAGATGTGAAATCCTTCGGCTCAACCGAAGAACTGCATTTGATACTGTCGGGCTCGAGGATGGTTGGGGTAAGCGGAACTCCTGGTGGAGCGGTGAAATGCGTAGATATCAGGAGGAACACCAGTGGCGAAAGCGGCTTACTGGACCATTTCTGACGCTGAGGTGCGAAAGCTAGGGTAGCGAACGGG	0	0	0	0	0	0	12	0.011743407	0	0	0	0	0	0
Bacteria	Planctomycetota	OM190	NA	NA	NA	ASV_RNA_1626	GGTAATACGGAGGGTACAAACGTTACTCGGAATCACTGGGCATAAAGCGCGCGTAGGCGGTCTACCCAGTTAGGTGTGAAAGCCCTCGGCTCAACCGGGGAATTGCATCTAATACTAGTAGACTTGAGAATGGTAGGGGTATGTGGAACTTCAGGTGGAGCGGTGAAATGCGTAGATATCTGAAGGAACACCAGTGGCGAAAGCGGCATACTGGGCCATTACTGACGCTAAGGCGCGAAAGCTAGGGTAGCGAACGGG	7	0.006839544	0	0	0	0	0	0	0	0	0	0	0	0
Bacteria	Planctomycetota	Phycisphaerae	MSBL9	SM23-30	NA	ASV_RNA_1549	GGTAATACGAAGGGAGCAAGCGTTATTCGGAATCATTGGGCTTAAAGCGCGCGTAGGCGGGAAGATAAGTGTCTTGTGAAATCCCTTGGCTCAACCAAGGAATTGCTCGGCAAACTGTCTTTCTTGAGGCAAATAGGAGTGTATGGAACTCATGGTGGAGCGGTGAAATGCGTAGATATCATGAGGAACACCTGTGGTGAAAACGGTACACTGGGTTTGTCCTGACGCTGAGGTGCGAAAGCGTGGGTAGCGAACGGG	0	0	0	0	0	0	6	0.005871703	0	0	0	0	0	0
Bacteria	Planctomycetota	Phycisphaerae	Phycisphaerales	Phycisphaeraceae	CL500-3	ASV_RNA_0427	GGTAATACAGAGGGCCCGAGCGTTAATCGGAATCACTGGGCTTAAAGAGTGCGTAGGCGGACGTAAAGGTATTTTGTGAAATCCCTCGGCTCAACCGGGGAATTGCTTGGTAAACCATACGTCTTGAGGCAGGTAGGGGTGGTCGGAACGCTAGGTGGAGCGGTGGAATGCGTAGATATCTAGCGGAACGCCAATGGAGAAGTCAGGCCACTGGGCCTGTCCTGACGCTGAGGCACGAAAGCGTGGGTAGCAAACGGG	14	0.013679089	25	0.021819007	39	0.036666541	37	0.036208837	6	0.011136478	0	0	0	0
Bacteria	Planctomycetota	Phycisphaerae	Phycisphaerales	Phycisphaeraceae	CL500-3	ASV_RNA_1418	GGTAATACAGAGGGCCCGAGCGTTAATCGGAATCACTGGGCTTAAAGAGTGTGTAGGCGGACATATAGGTACTTTGTGAAATCCCACGGCTCAACCGTGGAATTGCTTGGTAAACCATATGTCTTGAGGCAGGTAGGGGTGGTCGGAACGATAGGTGGAGCGGTGAAATGCGTAGATATCTATCGGAACGCCAACGGAGAAGTCAGGCCACTGGGCCTGTCCTGACGCTGAGACACGAAAGCATGGGTAGCGAACGGG	0	0	6	0.005236562	6	0.005641006	0	0	0	0	0	0	0	0
Bacteria	Planctomycetota	Phycisphaerae	Phycisphaerales	Phycisphaeraceae	CL500-3	ASV_RNA_1443	GGTAATACAGAGGGCCCGAGCGTTAATCGGAATCACTGGGCTTAAAGAGTGTGTAGGCGGACATATAGGTACTTTGTGAAATCCCACGGCTCAACCGTGGAATAGCTTGGTAAACCATATGTCTTGAGGCAGGTAGGGGTGGTCGGAACGATAGGTGGAGCGGTGAAATGCGTAGATATCTATCGGAACGCCAACGGAGAAGTCAGGCCACTGGGCCTGTCCTGACGCTGAGACACGAAAGCATGGGTAGCGAACGGG	12	0.011724933	0	0	0	0	0	0	0	0	0	0	0	0
Bacteria	Planctomycetota	Phycisphaerae	Phycisphaerales	Phycisphaeraceae	FS140-16B-02_marine_group	ASV_RNA_0482	GGTAATACGAAGGGCCCGAGCGTTAATCGGAATCACTGGGCTTAAAGCGTGCGTAGGCGGACTTGAAGGCGTCTTGTGAAATCCCTCGGCTCAACCGAGGAACTGCAGGGCGAACCATGAGTCTCGAGACAGGTAGAGGTTGTCGGAACGATAGGTGGAGTGGTGAAATGCGTTGATATCTATCGGAACGCCAATGGAGAAGTCAGGCAACTGGGCCTGTTCTGACGCTAAGGCACGAAAGCGTGGGGAGCGAACGGG	0	0	0	0	30	0.028205032	34	0.033272985	7	0.012992557	0	0	0	0
Bacteria	Planctomycetota	Phycisphaerae	Phycisphaerales	Phycisphaeraceae	FS140-16B-02_marine_group	ASV_RNA_0620	GGTAATACGAAGGGCCCGAGCGTTAATCGGAATCACTGGGCTTAAAGCGTGCGTAGGCGGACTTGAAGGCACTTTGTGAAATCCCTCGGCTCAACCGAGGAACTGCAGGGTGAACCATGAGTCTAGAGACAGGTAGAGGTTGTCGGAACGATAGGTGGAGTGGTGAAATGCGTTGATATCTATCGGAACGCCAATGGAGAAGTCAGGCAACTGGGCCTGTTCTGACGCTAAGGCACGAAAGCGTGGGGAGCGAACGGG	0	0	0	0	15	0.014102516	15	0.014679258	0	0	0	0	0	0
Bacteria	Planctomycetota	Phycisphaerae	Phycisphaerales	Phycisphaeraceae	FS140-16B-02_marine_group	ASV_RNA_0669	GGTAATACGAAGGGCCCGAGCGTTAATCGGAATCACTGGGCTTAAAGCGTGCGTAGGCGGACTTGAAGGCACTTTGTGAAATCCCTCGGCTCAACCGAGGAACTGCAGGGTGAACCATGAGTCTAGAGACAGGTAGAGGTTGTCGGAACGATAGGTGGAGTGGTGAAATGCGTTGATATCTATCGGAACGCCAATGGAGAAGTCAGGCAACTGGGCCTGTTCTGACGCTGAGGCACGAAAGCGTGGGGAGCGAACGGG	22	0.021495711	29	0.025310048	0	0	0	0	0	0	0	0	0	0
Bacteria	Planctomycetota	Phycisphaerae	Phycisphaerales	Phycisphaeraceae	FS140-16B-02_marine_group	ASV_RNA_0782	GGTAATACGAAGGGCCCGAGCGTTAATCGGAATCACTGGGCTTAAAGCGTGCGTAGGCGGACTTGAAGGCGTCTTGTGAAATCCCTCGGCTCAACCGAGGAACTGCAGGGCGAACCATGAGTCTCGAGACAGGTAGAGGTTGTCGGAACGATAGGTGGAGTGGTGAAATGCGTTGATATCTATCGGAACGCCAATGGAGAAGTCAGGCAACTGGGCCTGTTCTGACGCTGAGGCACGAAAGCGTGGGGAGCGAACGGG	18	0.0175874	25	0.021819007	0	0	0	0	0	0	0	0	0	0
Bacteria	Planctomycetota	Phycisphaerae	Phycisphaerales	Phycisphaeraceae	FS140-16B-02_marine_group	ASV_RNA_1673	GGTAATACGAAGGGCCCGAGCGTTAATCGGAATCACTGGGCTTAAAGCGTGTGTAGGCGGACATGTAGGCATCTTGTGAAATCCCTCGGCTCAACCGAGGAACTGCAGGGTGAACCACATGTCTTGAGACAGGTAGGGGTGGTCGGAACGGTAGGTGGAGTGGTGAAATGCGTTGATATCTACCGGAACGCCAAAGGAGAAGTCAGGCCACTGGGCCTGTTCTGACGCTGAGACACGAAAGCGTGGGGAGCGAACGGG	0	0	0	0	0	0	5	0.004893086	0	0	0	0	0	0
Bacteria	Planctomycetota	Phycisphaerae	Phycisphaerales	Phycisphaeraceae	JL-ETNP-F27	ASV_RNA_0216	GGTAATACGAAGGGCCCGAGCGTTATTCGGAATCACTGGGCTTAAAGCGTACGTAGGCTGGTATATAGGCGTCTTGTGAAATCCCTCGGCTCAACCGAGGAACTGCAAGGCGAACCATATATCTTGAGACAGACAGAGGTCGTCGGAACGATTGGTGGAGTGGTGAAATGCGTTGATATCAATCGGAACGCCGAAGGAGAAGTCAGGCGACTGGGTCTGTTCTGACGCTGAGGTACGAAAGCGTGGGTAGCGAACGGG	40	0.03908311	114	0.099494672	94	0.088375766	172	0.168322161	7	0.012992557	5	0.005446504	0	0
Bacteria	Planctomycetota	Phycisphaerae	Phycisphaerales	Phycisphaeraceae	JL-ETNP-F27	ASV_RNA_0488	GGTAATACGAAGGGCCCGAGCGTTATTCGGAATCACTGGGCTTAAAGCGTGCGTAGGCGGACTTGTAGGCGTTTTGTGAAATCCCTCGGCTCAACCGAGGAACTGCAGAGCGAACCCCAAGTCTTGAGACAGATAGAGGTTGTCGGAACGATTGGTGGAGTGGTGAAATGCGTTGATATCAATCGGAACGCCAAATGAGAAGTCAGGCAACTGGATCTGTTCTGACGCTGAGGCACGAAAGCGTGGGTAGCGAACGGG	0	0	15	0.013091404	13	0.01222218	71	0.069481822	0	0	0	0	0	0
Bacteria	Planctomycetota	Phycisphaerae	Phycisphaerales	Phycisphaeraceae	JL-ETNP-F27	ASV_RNA_1001	GGTAATACGAAGGGCCCGAGCGTTATTCGGAATCACTGGGCTTAAAGCGTACGTAGGCTGGTATATAGGCATTTTGTGAAATCCCTCGGCTCAACCGAGGAACTGCAGAGTGAACCATATACCTTGAGACAGACAGAGGTCGTTGGAACGATTGGTGGAGTGGTGAAATGCGTTGATATCAATCGGAACGCCAATGGAGAAGTCAAGCGACTGGGTCTGTTCTGACGCTGAGGTACGAAAGCGTGGGTAGCGAACGGG	0	0	0	0	0	0	27	0.026422665	0	0	0	0	0	0
Bacteria	Planctomycetota	Planctomycetes	Pirellulales	Pirellulaceae	Blastopirellula	ASV_RNA_0325	GGTAATACGAACTGTGCAAACGTTATTCGGAATCACTGGGCTTAAAGGGTGCGTAGGCGGATTGGTAGGTCAGATGTGAAATCCCACGGCTCAACCGTGGAATTGCGTTTGAAACCACTAGTCTTGAGGGGATCAGAGGAGAGCGGAACTGATGGTGGAGCGGTGAAATGCGTTGATATTATCAGGAACACCGGTGGCGAAAGCGGCTCTCTGGGATCCTTCTGACGCTGAGGCACGAAAGCTAGGGGAGCGAACGGG	28	0.027358177	31	0.027055569	30	0.028205032	22	0.021529579	0	0	0	0	0	0
Bacteria	Planctomycetota	Planctomycetes	Pirellulales	Pirellulaceae	Rhodopirellula	ASV_RNA_0487	GGTAACACGAACCGTGCGAACGTTATTCGGAATCACTGGGCTTAAAGGGTGCGTAGGCGGCTTTGTAAGTAAGGTGTGAAATCCCTCAGCTCAACTGAGGAACTGCGCTTTAAACTGCATGGCTAGAGGGAGACAGAGGTAAGCGGAACTGATGGTGGAGCGGTGAAATGCGTTGATATCATCAGGAACACCAGTGGCGAAGGCGGCTTACTGGGTCTCTTCTGACGCTGAGGCACGAAAGCTAGGGTAGCGAACGGG	9	0.0087937	28	0.024437288	28	0.026324696	25	0.02446543	0	0	0	0	0	0
Bacteria	Planctomycetota	Planctomycetes	Pirellulales	Pirellulaceae	Rhodopirellula	ASV_RNA_0928	GGTAACACGAACCGTGCGAACGTTATTCGGAATCACTGGGCTTAAAGGGTGCGTAGGCGGCTTTGTAAGTGAGGTGTGAAATCCCTCAGCTCAACTGAGGAACTGCGCTTCAAACTGCATAGCTAGAGGGAGACAGAGGTAAGCGGAACTGATGGTGGAGCGGTGAAATGCGTTGATATCATCAGGAACACCAGTGGCGAAGGCGGCTTACTGGGTCTCTTCTGACGCTGAGGCACGAAAGCTAGGGTAGCGAACGGG	0	0	0	0	0	0	25	0.02446543	0	0	0	0	0	0
Bacteria	Planctomycetota	Planctomycetes	Pirellulales	Pirellulaceae	Rhodopirellula	ASV_RNA_1265	GGTAACACGAACCGTGCGAACGTTATTCGGAATCACTGGGCTTAAAGGGTGCGTAGGCGGCTTTGCAAGTAAGGTGTGAAATCCCTCAGCTCAACTGAGGAACTGCGCTTTAAACTGCTTAGCTAGAGGGAGACAGAGGTAAGCGGAACTGATGGTGGAGCGGTGAAATGCGTTGATATCATCAGGAACACCAGTGGCGAAGGCGGCTTACTGGGTCTCTTCTGACGCTGAGGCACGAAAGCTAGGGTAGCGAACGGG	0	0	0	0	0	0	18	0.01761511	0	0	0	0	0	0
Bacteria	Planctomycetota	Planctomycetes	Planctomycetales	Gimesiaceae	NA	ASV_RNA_1091	GGTAATACGAACTGCGCGAACGTTATTCGGAATCACTGGGCTTAAAGGGTGCGTAGGCGGCCTGTTAAGTAGGGTGTGAAATTTGTCGGCTCAACCGGCAAACTGCATTCTAAACTGGCAGGCTTGAGTGAGTCAGGGGTGTGCGGAACTTCCGGTGGAGCGGTGAAATGCGTTGATATCGGAAGGAACGCCGGTGGCGAAAGCGGCACACTGGGGCTTTTCTGACGCTGAGGCACGAAAGCTAGGGGAGCGAACAGG	0	0	0	0	0	0	7	0.00685032	0	0	0	0	0	0
Bacteria	Planctomycetota	Planctomycetes	Planctomycetales	NA	NA	ASV_RNA_1271	GGTAACACGTACTGGGCGAACGTTATTCGGAATCACTGGGCTTAAAGGGTACGTAGGCGGCCAGATTAGTCAGATGTGAAATCCCACGGCTCAACCGTGGAACTGCGTTTGATACTGTCTGGCTTGAGTGAGATAGGGGTGTGTGGAACTTCCGGTGGAGCGGTGAAATGTGTTGAGATCGGAAGGAACGCCGGTGGCGAAAGCGACACACTGGGTCTTTACTGACGCTGAGGTACGAAAGCTAGGGTAGCGAACGGG	0	0	0	0	0	0	7	0.00685032	0	0	0	0	0	0
Bacteria	Proteobacteria	Alphaproteobacteria	AT-s3-44	NA	NA	ASV_RNA_0203	GGTAATACGGAGGGGGCTAGCGTTGTTCGGAATTACTGGGCGTAAAGCGAGCGTAGGCGGTTTGGTAAGTTAGGTGTGAAAGCCCGGGGCTCAACCCCGGAACTGCACTTAAAACTGCTAAGCTAGAGGCCGAGAGAGGTGAGTGGAATTCCCAGTGTAGAGGTGAAATTCGTAGATATTGGGAAGAACACCAGTGGCGAAGGCGGCTCACTGGCTCGGATCTGACGCTGAGGCTCGAAAGCGTGGGGAGCAAACAGG	60	0.058624665	121	0.105603994	68	0.063931405	92	0.090032784	12	0.022272955	0	0	0	0
Bacteria	Proteobacteria	Alphaproteobacteria	AT-s3-44	NA	NA	ASV_RNA_0341	GGTAATACGGAGGGGGCTAGCGTTGTTCGGAATTACTGGGCGTAAAGCGAGCGTAGGCGGTTTGGTAAGTTAGGTGTGAAAGCCCGGGGCTCAACCCCGGAACTGCACTTAAAACTGCTGAGCTAGAGGCCGAGAGAGGTGAGTGGAATTCCCAGTGTAGAGGTGAAATTCGTAGATATTGGGAAGAACACCAGTGGCGAAGGCGGCTCACTGGCTCGGATCTGACGCTGAGGCTCGAAAGCGTGGGGAGCAAACAGG	0	0	68	0.059347699	39	0.036666541	0	0	0	0	10	0.010893009	0	0
Bacteria	Proteobacteria	Alphaproteobacteria	Defluviicoccales	NA	NA	ASV_RNA_0158	GGTAATACGGAGGGGGCTAGCGTTACTCGGAATTACTGGGCGTAAAGCGAGCGTAGGCGGTTTAATAAGTTGAGGGTGAAAGCCCGGGGCTCAACCCCGGAAATGCCCTCAAAACTATTTGACTAGAGGACGGGAGAGGGGAGTGGAACTCCCAGTGTAGAGGTGAAATTCGTAGATATTGGGAAGAACACCAGTGGCGAAGGCGACTCTCTGGACCGTTTCTGACGCTAAGGCTCGAAAGCGTGGGTAGCAAACAGG	85	0.083051609	108	0.09425811	100	0.094016773	111	0.108626511	23	0.042689831	33	0.035946929	19	0.01967444
Bacteria	Proteobacteria	Alphaproteobacteria	Defluviicoccales	NA	NA	ASV_RNA_0273	GGTAATACGGAGGGGGCTAGCGTTGCTCGGAATTACTGGGCGTAAAGAGCATGTAGGCGGATTGTATAGTCAGGCGTGAAAGCCCCAGGCTCAACCTGGGAACTGCGTTTGATACTTGCAGTCTTGAGTCCGAGAGAGGGTGGTGGAATTCCCAGTGTAGAGGTGAAATTCGTAGATATTGGGAAGAACACCAGTGGCGAAGGCGGCCACCTGGCTCGGTACTGACGCTGAGATGCGAAAGCGTGGGGAGCAAACAGG	46	0.044945577	71	0.06196598	52	0.048888722	0	0	0	0	0	0	0	0
Bacteria	Proteobacteria	Alphaproteobacteria	Defluviicoccales	NA	NA	ASV_RNA_0322	GGTAATACGGAGGGGGCTAGCGTTGTTCGGAATTACTGGGCGTAAAGCGCGCGTAGGCGGTCTGCTAAGTTGGGCGTGAAAGCCCGGGGCTCAACCCCGGAACTGCGTTCAAAACTGGCAGACTAGAGACCGGAAGAGGAGAGCGGAATTCCCAGTGTAGAGGTGAAATTCGTAGATATTGGGAAGAACACCAGTGGCGAAGGCGGCTCTCTGGTCCGGTTCTGACGCTGAGGTGCGAAAGCGTGGGGAGCGAACAGG	23	0.022472788	49	0.042765254	24	0.022564025	61	0.05969565	5	0.009280398	0	0	0	0
Bacteria	Proteobacteria	Alphaproteobacteria	Defluviicoccales	NA	NA	ASV_RNA_0572	GGTAATACGGAGGGGGCTAGCGTTGTTCGGAATTACTGGGCGTAAAGCGCGCGTAGGCGGTTTGTTAAGTTGGGCGTGAAAGCCCGGGGCTCAACCCCGGAACTGCGTTCGAAACTGGCAAGCTAGAGTTCGGGAGAGGGTGGTGGAATTTCCAGTGTAGAGGTGAAATTCGTAGATATTGGAAAGAACACCGGTGGCGAAGGCGACCACCTGGACCGATACTGACGCTGAGGTGCGAAAGCGTGGGGAGCAAACAGG	0	0	0	0	15	0.014102516	0	0	0	0	0	0	0	0
Bacteria	Proteobacteria	Alphaproteobacteria	Defluviicoccales	NA	NA	ASV_RNA_0573	GGTAATACGGAGGGGGCTAGCGTTGTTCGGAATTACTGGGCGTAAAGCGCGCGTAGGCGGTTTGTTAAGTTGGGCGTGAAAGCCCGGGGCTCAACCCCGGAACTGCGTTCAAAACTGGCAAGCTAGAGTTCGGGAGAGGGTGGTGGAATTTCCAGTGTAGAGGTGAAATTCGTAGATATTGGAAAGAACACCGGTGGCGAAGGCGACCACCTGGACCGATACTGACGCTGAGGTGCGAAAGCGTGGGGAGCAAACAGG	0	0	0	0	0	0	42	0.041101923	0	0	0	0	0	0
Bacteria	Proteobacteria	Alphaproteobacteria	Defluviicoccales	NA	NA	ASV_RNA_0607	GGTAATACGGAGGGGGCTAGCGTTACTCGGAATTACTGGGCGTAAAGCGAGCGTAGGCGGTTAAATAAGTTGAGGGTGAAAGCCCGGGGCTCAACCCCGGAAATGCCTTCAAAACTATTTGACTAGAGGACGGGAGAGGGGAGTGGAACTCCCAGTGTAGAGGTGAAATTCGTAGATATTGGGAAGAACACCAGTGGCGAAGGCGACTCTCTGGACCGTTTCTGACGCTAAGGCTCGAAAGCGTGGGTAGCAAACAGG	0	0	0	0	0	0	0	0	0	0	50	0.054465044	17	0.017603446
Bacteria	Proteobacteria	Alphaproteobacteria	Defluviicoccales	NA	NA	ASV_RNA_0654	GGTAATACGGAGGGGGCTAGCGTTGCTCGGAATTACTGGGCGTAAAGAGCACGTAGGCGGGTATTCTAGTCAGGCGTGAAAGCCCCAGGCTCAACCTGGGAACTGCGTTTGATACTGGATACCTAGAGTCCGAGAGAGGGTGGTGGAATTCCCAGTGTAGAGGTGAAATTCGTAGATATTGGGAAGAACACCAGTGGCGAAGGCGGCCACCTGGCTCGGTACTGACGCTGAGGTGCGAAAGCGTGGGGAGCAAACAGG	0	0	0	0	0	0	32	0.031315751	0	0	0	0	0	0
Bacteria	Proteobacteria	Alphaproteobacteria	Defluviicoccales	NA	NA	ASV_RNA_0691	GGTAATACGGAGGGGGCTAGCGTTGCTCGGAATTACTGGGCGTAAAGAGCACGTAGGCGGGTATTCTAGTCAGGCGTGAAAGCCCCAGGCTCAACCTGGGAACTGCGTTTGATACTGGATACCTAGAGTCCGAGAGAGGGTGGTGGAATTCCCAGTGTAGAGGTGAAATTCGTAGATATTGGGAAGAACACCAGTGGCGAAGGCGGCCACCTGGCTCGGTACTGACGCTGAGATGCGAAAGCGTGGGGAGCAAACAGG	5	0.004885389	14	0.012218644	0	0	0	0	0	0	0	0	0	0
Bacteria	Proteobacteria	Alphaproteobacteria	Holosporales	Holosporaceae	Candidatus_Paraholospora	ASV_RNA_0510	GGTAATACGAGGGGAGCTAGCGTTGTTCGGAATTATTGGGCGTAAAGGGTGCGTAGGCGGCTCTGTAAGTATTGTGTAAAATCCCCGGGCTCAACCTTGGGTTCGCATGATATACTGCAGTGCTAGAAGGTGATAGAGGGAAACGGAATTTCTAGTGTAGAGGTGAAATTCGTAGATATTAGAAGGAACGTCAGAGGCGAAGGCGGTTTCCTGGGTCACTATTGACGCTGAGGCACGAAAGCGTGGGGAGCAAACAGG	87	0.085005765	9	0.007854843	0	0	0	0	0	0	0	0	0	0
Bacteria	Proteobacteria	Alphaproteobacteria	Kiloniellales	Kiloniellaceae	NA	ASV_RNA_0428	GGTAATACGGAGGGGGCTAGCGTTGCTCGGAATTACTGGGCGTAAAGGGCGCGTAGGCGGACTTTTTAGTCAGGCGTGAAAGCCCCGGGCTTAACCCGGGAACTGCGTTTGATACTGGAAGTCTAGAGATCTGGAGAGGGTGGTGGAATTCCCAGTGTAGAGGTGAAATTCGTAGATATTGGGAAGAACACCGGTGGCGAAGGCGGCCACCTGGCCAGACACTGACGCTAAGGCGCGAAAGCGTGGGGAGCGAACAGG	0	0	19	0.016582445	11	0.010341845	37	0.036208837	0	0	0	0	0	0
Bacteria	Proteobacteria	Alphaproteobacteria	Kordiimonadales	Kordiimonadaceae	Kordiimonas	ASV_RNA_0937	GGTAATACGGAGGGAGCGAGCGTTGTTCGGAATTACTGGGCGTAAAGCGTACGTAGGCGGATGAACAAGTTGGGGGTGAAATCCCGGGGCTTAACCCCGGAACTGCCTTCAAAACTGTTTGTCTAGAGACCGGGAGAGGTAAGTGGAATTCCTAGTGTAGAGGTGAAATTCGTAGATATTAGGAAGAACACCAGTGGCGAAGGCGGCTTACTGGACCGGTACTGACGCTAAGGTACGAAAGCGTGGGGAGCGAACAGG	0	0	11	0.009600363	12	0.011282013	0	0	0	0	0	0	0	0
Bacteria	Proteobacteria	Alphaproteobacteria	Kordiimonadales	NA	NA	ASV_RNA_1054	GGTAATACGGAGGGGACTAGCGTTGTTCGGAATTACTGGGCGTAAAGAGTTCGTAGGCGGATAAGCAAGTAAGAGGTGAAAGCCCAGGGCTCAACCCTGGAACTGCCTTTTAAACTGCTTATCTAGAGACCGGTAGAGGTTAGGGGAATACCTAGTGTAGAGGTGAAATTCGTAGATATTAGGTGGAACACCAGTGGCGAAGGCGCCTAACTGGACCGGTACTGACGCTGAGGAACGAAAGCGTGGGGAGCAAACAGG	0	0	0	0	4	0.003760671	0	0	0	0	7	0.007625106	0	0
Bacteria	Proteobacteria	Alphaproteobacteria	Paracaedibacterales	Paracaedibacteraceae	NA	ASV_RNA_0634	GGTAATACGAAGGGTGCTAGCGTTGTTCGGAATGACTGGGCGTAAAGGGTGCGTAGGCGGCCAGAAACGTCTGATGTGAAATCCCTGGGCTTAACCTAGGAACTGCATTGGATACGGTCTGGCTAGAGTCCGCGAGAGGAAGATGGAATTGTGCGTGTAGAGGTGAAATTCGTAGATATGCACAAGAACACCGGTGGCGAAGGCGATCTTCTGGAGCGGTACTGACGCTAAGGCACGAAAGCGTGGGGAGCAAACAGG	0	0	0	0	0	0	0	0	4	0.007424318	0	0	0	0
Bacteria	Proteobacteria	Alphaproteobacteria	Parvibaculales	OCS116_clade	NA	ASV_RNA_0399	GGTAATACGGAGGGGGCTAACGTTGTTCGGAATTACTGGGCGTAAAGCGCGCGTAGGCGGATTAGACAGTTGAGGGTGAAATCCCGGAGCTTAACTCCGGAACTGCCTTCAATACTACTAATCTTGAGTTCGGAAGAGGTGAGTGGAATTCCTAGTGTAGAGGTGAAATTCGTAGATATTAGGAAGAACATCAGTGGCGAAGGCGACTCACTGGTCCGATACTGACGCTGAGGTGCGAAAGCGTGGGGAGCAAACAGG	0	0	17	0.014836925	23	0.021623858	10	0.009786172	0	0	118	0.128537505	60	0.06212981
Bacteria	Proteobacteria	Alphaproteobacteria	Parvibaculales	Parvibaculaceae	Rhodoligotrophos	ASV_RNA_1577	GGTAATACGGAGGGGGCTAGCGTTGTTCGGAATTACTGGGCGTAAAGGGCACGTAGGCGGCGCAGCAAGTTAGGTGTGAAAGACCTGGGCTCAACCGAGGAATTGCATTTAATACTGCTGTGCTAGAGTCCGAGAGAGGTGAGTGGAATTCCCAGTGTAGAGGTGAAATTCGTAGATATTGGGAAGAACACCAGTGGCGAAGGCGGCTCACTGGCTCGGTACTGACGCTGAGGTGCGAAAGCGTGGGGAGCAAACAGG	0	0	0	0	0	0	7	0.00685032	0	0	0	0	0	0
Bacteria	Proteobacteria	Alphaproteobacteria	Parvibaculales	Parvibaculaceae	NA	ASV_RNA_0452	GGTAATACGGAGGGGGCTAGCGTTATTCGGAATCACTGGGCGTAAAGCGCGCGTAGGCGGATTAGTTAGTCAGTGGTGAAAGCCCGAGGCTCAACCTCGGAATTGCCACCGAAACTGCTAATCTAGAGTTCGAGAGAGGTGAGTGGAATTCCTAGTGTAGAGGTGAAATTCGTAGATATTAGGAGGAACACCAGTGGCGAAGGCGGCTCACTGGCTCGATACTGACGCTGAGGTGCGAAAGCGTGGGGAGCAAACAGG	18	0.0175874	22	0.019200726	25	0.023504193	0	0	0	0	0	0	0	0
Bacteria	Proteobacteria	Alphaproteobacteria	Parvibaculales	NA	NA	ASV_RNA_0232	GGTAATACGGAGGGAGCTAGCGTTGTTCGGAATTACTGGGCGTAAAGAGAACGTAGGCTGATCGTTAAGTTGGAGGTGAAATCCCAGGGCTCAACCCTGGAACTGCCTTCAATACTGGCGGTCTAGAGGACGGAAGAGGTGAGTGGAATGCCGAGTGTAGAGGTGAAATTCGTAGATATTCGGCGGAATACCAGTGGCGAAGGCGCCTCACTGGTCCGTATCTGACGCTGAGGTTCGAAAGCGTGGGGAGCAAACAGG	201	0.196392629	4	0.003491041	10	0.009401677	193	0.188873122	49	0.0909479	93	0.101304982	0	0
Bacteria	Proteobacteria	Alphaproteobacteria	Puniceispirillales	EF100-94H03	NA	ASV_RNA_0371	GGTAATACGGAGGGGGCTAGCGTTGTTCGGAATCACTGGGCGTAAAGCGCGCGTAGGCGGTTAGGAAAGTTGGGAGTGAAAGCCCAGGGCTCAACCCTGGAACTGCTCTCAAAACTTCCTGGCTAGAGAATTGGAGAGGTGGGCGGAATTCCGAGTGTAGAGGTGAAATTCGTAGATATTCGGAAGAACACCAGTTGCGAAGGCGGCTCACTGGCCAATTTCTGACGCTGAGGTGCGAAAGCGTGGGGAGCAAACAGG	0	0	20	0.017455206	17	0.015982851	14	0.013700641	0	0	0	0	0	0
Bacteria	Proteobacteria	Alphaproteobacteria	Puniceispirillales	SAR116_clade	Candidatus_Puniceispirillum	ASV_RNA_1311	GGTAATACGAAGGGGGCGAGCGTTGTTCGGAATTACTGGGCGTAAAGGGCGCGTAGGCGGTCTTTTAAGTTAGGCGTGAAAGCCCCGGGCTCAACCCGGGAACTGCGCTTAATACTGGAAGACTAGAAAACGGAAGAGGGTAGTGGAATTCCCAGTGTAGAGGTGAAATTCGTAGATATTGGGAAGAACACCAGTGGCGAAAGCGGCTACCTGGTCCGATTTTGACGCTGAGGCGCGAAAGCGTGGGGAGCAAACAGG	0	0	0	0	0	0	0	0	0	0	16	0.017428814	0	0
Bacteria	Proteobacteria	Alphaproteobacteria	Puniceispirillales	SAR116_clade	NA	ASV_RNA_0082	GGTAATACGAAGGGGGCGAGCGTTATTCGGAATTATTGGGCGTAAAGGGCTCGCAGGCTGCTTGAACAGTTAGACGTGAAATCCCCGGGCTCAACCTGGGAACTGCGTTTAATACTAGCAAGCTAGAGTAATAGAGAGGAAAGTGGAACTCCCAGTGTAGAGGTGAAATTCGTAGATATTGGGAAGAACACCAGTGGCGAAAGCGGCTTTCTGGCTATTTACTGACGCTGAGGAGCGAAAGCGTGGGGAGCAAACAGG	187	0.18271354	131	0.114331597	144	0.135384153	144	0.140920879	48	0.08909182	242	0.263610815	135	0.139792072
Bacteria	Proteobacteria	Alphaproteobacteria	Puniceispirillales	SAR116_clade	NA	ASV_RNA_0810	GGTAATACGAAGGGGGCGAGCGTTATTCGGAATTATTGGGCGTAAAGGGCTCGCAGGCTGCTTGAACAGTTAGACGTGAAATCCCCGGGCTCAACCTGGGAACTGCGTTTAATACTAGCAAGCTAGAGAAATAGAGAGGAAAGTGGAACTCCCAGTGTAGAGGTGAAATTCGTAGATATTGGGAAGAACACCAGTGGCGAAAGCGACTTTCTGGCTATTTTCTGACGCTGAGGAGCGAAAGCGTGGGGAGCAAACAGG	0	0	0	0	0	0	0	0	0	0	65	0.070804558	0	0
Bacteria	Proteobacteria	Alphaproteobacteria	Reyranellales	Reyranellaceae	Reyranella	ASV_RNA_1510	GGTAAGACGAAGGGGGCTAGCGTTGTTCGGAATTACTGGGCGTAAAGCGAGTGTAGGTGGTTGTCCAAGTTGGATGTGAAAGCCTTGAGCTCAACTCAAGAAATGCATTCAGGACTGGGCGGCTAGAGGACCGGAGAGGATAGTGGAATTCCCAGTGTAGTGGTGAAATACGTAGAGATTGGGAAGAACACCAGTGGCGAAGGCGGCTATCTGGACGGTTTCTGACACTAAGACTCGAAAGCGTGGGGAGCAAACAGG	0	0	0	0	0	0	0	0	0	0	0	0	5	0.005177484
Bacteria	Proteobacteria	Alphaproteobacteria	Rhizobiales	Beijerinckiaceae	Methylobacterium-Methylorubrum	ASV_RNA_1719	GGTAATACGAAGGGGGCTAGCGTTGCTCGGAATCACTGGGCGTAAAGGGCGCGTAGGCGGCCATTCAAGTCGGGGGTGAAAGCCTGTGGCTCAACCACAGAATTGCCTTCGATACTGTTTGGCTTGAGTATGGCAGAGGTCAGTGGAACTGCGAGTGTAGAGGTGAAATTCGTAGATATTCGCAAGAACACCAGTGGCGAAGGCGGCTGACTGGGCCATAACTGACGCTGAGGCGCGAAAGCGTGGGGAGCAAACAGG	0	0	4	0.003491041	0	0	0	0	0	0	0	0	0	0
Bacteria	Proteobacteria	Alphaproteobacteria	Rhizobiales	Devosiaceae	Devosia	ASV_RNA_1063	GGTAATACGAAGGGGGCTAGCGTTGTTCGGATTTACTGGGCGTAAAGCGCACGTAGGCGGATTGGTCAGTTAGAGGTGAAATCCCGAAGCTCAACTTCGGAACTGCCTTTAATACTGCCAGTCTAGAGTCCGGAAGAGGTAAGTGGAACTCCTAGTGTAGAGGTGGAATTCGTAGATATTAGGAAGAACACCAGTGGCGAAGGCGGCTTACTGGTCCGGTACTGACGCTGAGGTGCGAAAGCGTGGGGAGCAAACAGG	0	0	13	0.011345884	0	0	0	0	0	0	0	0	0	0
Bacteria	Proteobacteria	Alphaproteobacteria	Rhizobiales	KF-JG30-B3	NA	ASV_RNA_1356	GGTAATACGAAGGGGGCTAGCGTTGTTCGGAATTACTGGGCGTAAAGCGCGCGCAGGCGGTTTTCCAAGTCAGAGGTGAAAGCCCAGAGCTCAACTCTGGAACTGCCTTTGAAACTGGAAAACTAGGGTACGGGAGAGGTGAGTGGAATTCCGAGTGTAGAGGTGAAATTCGTAGATATTCGGAAGAACACCAGTGGCGAAGGCGGCTCACTGGCCCGTTACCGACGCTCAGGCGCGACAGCGTGGGGAGCAAACAGG	0	0	6	0.005236562	0	0	0	0	0	0	0	0	0	0
Bacteria	Proteobacteria	Alphaproteobacteria	Rhizobiales	Xanthobacteraceae	Bradyrhizobium	ASV_RNA_0802	GGTAATACGAAGGGGGCTAGCGTTGCTCGGAATCACTGGGCGTAAAGGGTGCGTAGGCGGGTCTTTAAGTCAGGGGTGAAATCCTGGAGCTCAACTCCAGAACTGCCTTTGATACTGAAGATCTTGAGTTCGGGAGAGGTGAGTGGAACTGCGAGTGTAGAGGTGAAATTCGTAGATATTCGCAAGAACACCAGTGGCGAAGGCGGCTCACTGGCCCGATACTGACGCTGAGGCACGAAAGCGTGGGGAGCAAACAGG	0	0	0	0	14	0.013162348	0	0	25	0.04640199	0	0	15	0.015532452
Bacteria	Proteobacteria	Alphaproteobacteria	Rhodobacterales	Rhodobacteraceae	Amylibacter	ASV_RNA_0357	GGTAATACGGAGGGGGTTAGCGTTGTTCGGAATTACTGGGCGTAAAGCGTACGTAGGCGGATTAATAAGTTAGAGGTGAAATCCCAGGGCTCAACCCTGGAACTGCCTTTAAAACTGTTAGTCTTGAGATCGAGAGAGGTGAGTGGAATTCCAAGTGTAGAGGTGAAATTCGTAGATATTTGGAGGAACACCAGTGGCGAAGGCGGCTCACTGGCTCGATACTGACGCTGAGGTACGAAAGTGTGGGGAGCAAACAGG	0	0	0	0	0	0	0	0	0	0	255	0.277771726	144	0.149111544
Bacteria	Proteobacteria	Alphaproteobacteria	Rhodobacterales	Rhodobacteraceae	Ascidiaceihabitans	ASV_RNA_0314	GGTAATACGGAGGGGGTTAGCGTTGTTCGGAATTACTGGGCGTAAAGCGCACGTAGGCGGATTGGAAAGTTAGAGGTGAAATCCCAGGGCTCAACCCTGGAACTGCCTTTAAAACTCCCAGTCTTGAGTTCGAGAGAGGTGAGTGGAATTCCAAGTGTAGAGGTGAAATTCGTAGATATTTGGAGGAACACCAGTGGCGAAGGCGGCTCACTGGCTCGATACTGACGCTGAGGTGCGAAAGTGTGGGGAGCAAACAGG	0	0	59	0.051492856	0	0	50	0.048930861	0	0	0	0	0	0
Bacteria	Proteobacteria	Alphaproteobacteria	Rhodobacterales	Rhodobacteraceae	Ascidiaceihabitans	ASV_RNA_0347	GGTAATACGGAGGGGGTTAGCGTTGTTCGGAATTACTGGGCGTAAAGCGCACGTAGGCGGATTAGAAAGTTAGAGGTGAAATCCCAGGGCTCAACCCTGGAACTGCCTTTAAAACTCCTAGTCTTGAGTTCGAGAGAGGTGAGTGGAATTCCAAGTGTAGAGGTGAAATTCGTAGATATTTGGAGGAACACCAGTGGCGAAGGCGGCTCACTGGCTCGATACTGACGCTGAGGTGCGAAAGTGTGGGGAGCAAACAGG	0	0	0	0	0	0	0	0	0	0	72	0.078429664	0	0
Bacteria	Proteobacteria	Alphaproteobacteria	Rhodobacterales	Rhodobacteraceae	Ascidiaceihabitans	ASV_RNA_0611	GGTAATACGGAGGGGGTTAGCGTTGTTCGGAATTACTGGGCGTAAAGCGCACGTAGGCGGATTGGAAAGTTAGAGGTGAAATCCCAGGGCTCAACCCTGGAACTGCCTTTAAAACTCCCAGTCTTGAGTTCGAGAGAGGTGAGTGGAATTCCAAGTGTAGAGGTGAAATTCGTAGATATTTGGAGGAACACCAGTGGCGAAGGCGGCTCACTGGCTCGATACTGACGCTGAGGTACGAAAGTGTGGGGAGCAAACAGG	42	0.041037266	1	0.00087276	23	0.021623858	2	0.001957234	0	0	0	0	0	0
Bacteria	Proteobacteria	Alphaproteobacteria	Rhodobacterales	Rhodobacteraceae	Lentibacter	ASV_RNA_0084	GGTAATACGGAGGGGGTTAGCGTTGTTCGGAATTACTGGGCGTAAAGCGTACGTAGGCGGATTAGTAAGTTAGAGGTGAAATCCCGGGGCTCAACCCCGGAACTGCCTTTAATACTGCTAGTCTTGAGTTCGAGAGAGGTGAGTGGAATTCCAAGTGTAGAGGTGAAATTCGTAGATATTTGGAGGAACACCAGTGGCGAAGGCGGCTCACTGGCTCGATACTGACGCTGAGGTACGAAAGTGTGGGGAGCAAACAGG	125	0.122134719	125	0.109095035	160	0.150426836	117	0.114498214	64	0.118789094	493	0.537025337	135	0.139792072
Bacteria	Proteobacteria	Alphaproteobacteria	Rhodobacterales	Rhodobacteraceae	Litoreibacter	ASV_RNA_0102	GGTAATACGGAGGGGGTTAGCGTTGTTCGGAATTACTGGGCGTAAAGCGTACGTAGGCGGATTAGTCAGTCAGAGGTGAAATCCCAGGGCTCAACCCTGGAACTGCCTTTGATACTGCTAGTCTTGAGTTCGAGAGAGGTGAGTGGAATTCCAAGTGTAGAGGTGAAATTCGTAGATATTTGGAGGAACACCAGTGGCGAAGGCGGCTCACTGGCTCGATACTGACGCTGAGGTACGAAAGTGTGGGGAGCAAACAGG	113	0.110409786	86	0.075057384	91	0.085555263	108	0.105690659	40	0.074243184	267	0.290843337	88	0.091123721
Bacteria	Proteobacteria	Alphaproteobacteria	Rhodobacterales	Rhodobacteraceae	Octadecabacter	ASV_RNA_0023	GGTAATACGGAGGGGGTTAGCGTTGTTCGGAATTACTGGGCGTAAAGCGCACGTAGGCGGACTAATCAGTTAGAGGTGAAATCCCAGGGCTCAACCCTGGAACTGCCTTTAATACTGTTAGTCTTGAGTTCGAGAGAGGTGAGTGGAATTCCGAGTGTAGAGGTGAAATTCGTAGATATTCGGAGGAACACCAGTGGCGAAGGCGGCTCACTGGCTCGATACTGACGCTGAGGTGCGAAAGCGTGGGGAGCAAACAGG	148	0.144607508	45	0.039274213	75	0.070512579	43	0.04208054	107	0.198600516	319	0.347486983	819	0.848071905
Bacteria	Proteobacteria	Alphaproteobacteria	Rhodobacterales	Rhodobacteraceae	Octadecabacter	ASV_RNA_0037	GGTAATACGGAGGGGGTTAGCGTTGTTCGGAATTACTGGGCGTAAAGCGCACGTAGGCGGACTATTAAGTAGAGGGTGAAATCCCAGGGCTCAACCCTGGAACTGCCTTCTATACTGGTAGTCTTGAGTTCGAGAGAGGTGAGTGGAATTCCGAGTGTAGAGGTGAAATTCGTAGATATTCGGAGGAACACCAGTGGCGAAGGCGGCTCACTGGCTCGATACTGACGCTGAGGTGCGAAAGCGTGGGGAGCAAACAGG	40	0.03908311	20	0.017455206	32	0.030085367	26	0.025444048	9	0.016704716	29	0.031589726	1045	1.082094189
Bacteria	Proteobacteria	Alphaproteobacteria	Rhodobacterales	Rhodobacteraceae	Octadecabacter	ASV_RNA_0163	GGTAATACGGAGGGGGTTAGCGTTGTTCGGAATTACTGGGCGTAAAGCGCACGTAGGCGGACTAATAAGTTAGAGGTGAAATCCCAGGGCTCAACCCTGGAACTGCCTTTAATACTGTTAGTCTTGAGTTCGAGAGAGGTGAGTGGAATTCCGAGTGTAGAGGTGAAATTCGTAGATATTCGGAGGAACACCAGTGGCGAAGGCGGCTCACTGGCTCGATACTGACGCTGAGGTGCGAAAGCGTGGGGAGCAAACAGG	0	0	0	0	0	0	290	0.283798992	312	0.579096832	186	0.202609965	127	0.131508098
Bacteria	Proteobacteria	Alphaproteobacteria	Rhodobacterales	Rhodobacteraceae	Paracoccus	ASV_RNA_0465	GGTAATACGGAGGGGGCTAGCGTTGTTCGGAATTACTGGGCGTAAAGCGCACGTAGGCGGACTGGAAAGTTGGGGGTGAAATCCCGGGGCTCAACCTCGGAACTGCCTTCAAAACTATCAGTCTGGAGTTCGAGAGAGGTGAGTGGAATTCCGAGTGTAGAGGTGAAATTCGTAGATATTCGGAGGAACACCAGTGGCGAAGGCGGCTCACTGGCTCGATACTGACGCTGAGGTGCGAAAGCGTGGGGAGCAAACAGG	0	0	4	0.003491041	0	0	0	0	0	0	0	0	0	0
Bacteria	Proteobacteria	Alphaproteobacteria	Rhodobacterales	Rhodobacteraceae	Phaeobacter	ASV_RNA_0527	GGTAATACGGAGGGGACTAGCGTTGTTCGGAATTACTGGGCGTAAAGCGCACGTAGGCGGACCGAAAAGTTGGGGGTGAAATCCCAGGGCTCAACCCTGGAACTGCCTCCAAAACTGCCGGTCTAGAGTTCGAGAGAGGTGAGTGGAATTCCGAGTGTAGAGGTGAAATTCGTAGATATTCGGAGGAACACCAGTGGCGAAGGCGGCTCACTGGCTCGATACTGACGCTGAGGTGCGAAAGCGTGGGGAGCAAACAGG	15	0.014656166	3	0.002618281	0	0	10	0.009786172	23	0.042689831	100	0.108930089	20	0.020709937
Bacteria	Proteobacteria	Alphaproteobacteria	Rhodobacterales	Rhodobacteraceae	Planktomarina	ASV_RNA_0132	GGTAATACGGAGGGGGTTAGCGTTGTTCGGAATTACTGGGCGTAAAGCGCACGTAGGCGGATTAGTAAGTTAGAGGTGAAATCCCAGGGCTCAACCCTGGAACTGCCTTTAATACTGCTAGTCTTGAGTTCGAGAGAGGTAAGTGGAATTCCGAGTGTAGAGGTGAAATTCGTAGATATTCGGAGGAACACCAGTGGCGAAGGCGGCTTACTGGCTCGATACTGACGCTGAGGTGCGAAAGTGTGGGGAGCAAACAGG	87	0.085005765	0	0	54	0.050769057	0	0	26	0.048258069	208	0.226574584	166	0.171892474
Bacteria	Proteobacteria	Alphaproteobacteria	Rhodobacterales	Rhodobacteraceae	Planktomarina	ASV_RNA_0234	GGTAATACGGAGGGGGTTAGCGTTGTTCGGAATTACTGGGCGTAAAGCGCACGTAGGCGGATTAGTAAGTTAGAGGTGAAATCCCAGGGCTCAACCCTGGAACTGCCTTTAATACTGCTAGTCTTGAGTTCGAGAGAGGTAAGTGGAATTCCAAGTGTAGAGGTGAAATTCGTAGATATTTGGAGGAACACCAGTGGCGAAGGCGGCTTACTGGCTCGATACTGACGCTGAGGTGCGAAAGTGTGGGGAGCAAACAGG	52	0.050808043	74	0.064584261	100	0.094016773	33	0.032294368	0	0	77	0.083876168	0	0
Bacteria	Proteobacteria	Alphaproteobacteria	Rhodobacterales	Rhodobacteraceae	Planktomarina	ASV_RNA_0274	GGTAATACGGAGGGGGTTAGCGTTGTTCGGAATTACTGGGCGTAAAGCGCACGTAGGCGGACTAATAAGTTAGAGGTGAAATCCCAGGGCTCAACCCTGGAACTGCCTTTAATACTGTTAGTCTAGAGTTCGAGAGAGGTAAGTGGAATTCCGAGTGTAGAGGTGAAATTCGTAGATATTCGGAGGAACACCAGTGGCGAAGGCGGCTTACTGGCTCGATACTGACGCTGAGGTGCGAAAGTGTGGGGAGCAAACAGG	151	0.147538741	16	0.013964164	14	0.013162348	30	0.029358516	36	0.066818865	82	0.089322673	83	0.085946237
Bacteria	Proteobacteria	Alphaproteobacteria	Rhodobacterales	Rhodobacteraceae	Planktomarina	ASV_RNA_0463	GGTAATACGGAGGGGGTTAGCGTTGTTCGGAATTACTGGGCGTAAAGCGTACGTAGGCGGATTAGTAAGTTAGAGGTGAAATCCCAGGGCTCAACCCTGGAACTGCCTTTAATACTGCTAGTCTTGAGTTCGAGAGAGGTAAGTGGAATTCCGAGTGTAGAGGTGAAATTCGTAGATATTCGGAGGAACACCAGTGGCGAAGGCGGCTTACTGGCTCGATACTGACGCTGAGGTACGAAAGTGTGGGGAGCAAACAGG	0	0	0	0	0	0	0	0	0	0	119	0.129626806	43	0.044526364
Bacteria	Proteobacteria	Alphaproteobacteria	Rhodobacterales	Rhodobacteraceae	Planktomarina	ASV_RNA_1012	GGTAATACGGAGGGGGTTAGCGTTGTTCGGAATTACTGGGCGTAAAGCGCACGTAGGCGGATTAGTAAGTTAAGGGTGAAATCCCAGGGCTCAACCCTGGAACTGCCTTTAATACTGCTAGTCTTGAGTTCGAGAGAGGTAAGTGGAATTCCAAGTGTAGAGGTGAAATTCGTAGATATTTGGAGGAACACCAGTGGCGAAGGCGGCTTACTGGCTCGATACTGACGCTGAGGTGCGAAAGTGTGGGGAGCAAACAGG	0	0	0	0	0	0	0	0	0	0	19	0.020696717	0	0
Bacteria	Proteobacteria	Alphaproteobacteria	Rhodobacterales	Rhodobacteraceae	Pseudorhodobacter	ASV_RNA_1752	GGTAATACGGAGGGGGCTAGCGTTATTCGGAATTACTGGGCGTAAAGCGCACGTAGGCGGATTAGAAAGTCAGAGGTGAAATCCCAGGGCTCAACCTTGGAACTGCCTTTGAAACTTCTAGTCTTGAGTTCGAGAGAGGTGAGTGGAATTCCGAGTGTAGAGGTGAAATTCGTAGATATTCGGAGGAACACCAGTGGCGAAGGCGGCTCACTGGCTCGATACTGACGCTGAGGTGCGAAAGCGTGGGGAGCAAACAGG	4	0.003908311	0	0	0	0	0	0	0	0	0	0	0	0
Bacteria	Proteobacteria	Alphaproteobacteria	Rhodobacterales	Rhodobacteraceae	Roseobacter	ASV_RNA_0959	GGTAATACGGAGGGGGTTAGCGTTGTTCGGAATTACTGGGCGTAAAGCGCACGTAGGCGGATTAGAAAGTTAGAGGTGAAATCCCAGGGCTCAACCCTGGAACTGCCTTTAAAACTCCTAGTCTTGAGTTCGAGAGAGGTGAGTGGAATTCCAAGTGTAGAGGTGAAATTCGTAGATATTTGGAGGAACACCAGTGGCGAAGGCGGCTCACTGGCTCGATACTGACGCTGAGGTACGAAAGTGTGGGGAGCAAACAGG	0	0	0	0	0	0	0	0	26	0.048258069	0	0	8	0.008283975
Bacteria	Proteobacteria	Alphaproteobacteria	Rhodobacterales	Rhodobacteraceae	Roseobacter_clade_NAC11-7_lineage	ASV_RNA_0915	GGTAATACGGAGGGGGTTAGCGTTGTTCGGAATTACTGGGCGTAAAGCGTACGTAGGCGGATTAGTAAGTATGGGGTGAAATCCCAGGGCTCAACCCTGGAACTGCCTCATAAACTGCTAGTCTTGAGATCGTGAGAGGTGAGTGGAATTCCGAGTGTAGAGGTGAAATTCGTAGATATTCGGAGGAACATCAGTGGCGAAGGCGGCTCACTGGCACGATACTGACGCTGAGGTACGAAAGTGTGGGGAGCAAACAGG	47	0.045922655	0	0	0	0	0	0	0	0	0	0	0	0
Bacteria	Proteobacteria	Alphaproteobacteria	Rhodobacterales	Rhodobacteraceae	Sulfitobacter	ASV_RNA_0029	GGTAATACGGAGGGGGCTAGCGTTGTTCGGAATTACTGGGCGTAAAGCGTACGTAGGCGGATCAGAAAGTATGGGGTGAAATCCCAGGGCTTAACCCTGGAACTGCCTCATAAACTCCTGGTCTTGAGTTCGAGAGAGGTAAGTGGAATTCCAAGTGTAGAGGTGAAATTCGTAGATATTTGGAGGAACACCAGTGGCGAAGGCGGCTTACTGGCTCGATACTGACGCTGAGGTACGAAAGTGTGGGGAGCAAACAGG	442	0.431868368	57	0.049747336	132	0.12410214	0	0	321	0.595801548	899	0.979281497	1834	1.899101189
Bacteria	Proteobacteria	Alphaproteobacteria	Rhodobacterales	Rhodobacteraceae	Sulfitobacter	ASV_RNA_1422	GGTAATACGGAGGGGGTTAGCGTTGTTCGGAATTACTGGGCGTAAAGCGTACGTAGGCGGATCAGAAAGTATGGGGTGAAATCCCGAGGCTCAACCTCGGAACTGCCTCATAAACTCCTGGTCTTGAGTTCGAGAGAGGTGAGTGGAATTCCAAGTGTAGAGGTGAAATTCGTAGATATTTGGAGGAACACCAGTGGCGAAGGCGGCTCACTGGCTCGATACTGACGCTGAGGTACGAAAGTGTGGGGAGCAAACAGG	0	0	0	0	0	0	0	0	0	0	12	0.013071611	0	0
Bacteria	Proteobacteria	Alphaproteobacteria	Rhodobacterales	Rhodobacteraceae	Thalassobius	ASV_RNA_0423	GGTAATACGGAGGGGGTTAGCGTTGTTCGGAATTACTGGGCGTAAAGCGCACGTAGGCGGATTAGTAAGTGAGGGGTGAAATCCCGAGGCTCAACCTCGGAACTGCCTTTCATACTGCTAGTCTAGAGTTCGAGAGAGGTGAGTGGAATTCCGAGTGTAGAGGTGAAATTCGTAGATATTCGGAGGAACACCAGTGGCGAAGGCGGCTCACTGGCTCGATACTGACGCTGAGGTGCGAAAGCGTGGGGAGCAAACAGG	28	0.027358177	28	0.024437288	20	0.018803355	12	0.011743407	7	0.012992557	0	0	0	0
Bacteria	Proteobacteria	Alphaproteobacteria	Rhodobacterales	Rhodobacteraceae	Thalassobius	ASV_RNA_0479	GGTAATACGGAGGGGGTTAGCGTTGTTCGGAATTACTGGGCGTAAAGCGCGCGTAGGCGGATTAGTAAGTTAGTGGTGAAATCCCAGGGCTCAACCCTGGAACTGCCTCTAATACTGCTAGTCTTGAGTTCGAGAGAGGTGAGTGGAATTCCGAGTGTAGAGGTGAAATTCGTAGATATTCGGAGGAACACCAGTGGCGAAGGCGGCTCACTGGCTCGATACTGACGCTGAGGTGCGAAAGTGTGGGGAGCAAACAGG	81	0.079143298	0	0	0	0	0	0	0	0	148	0.161216531	0	0
Bacteria	Proteobacteria	Alphaproteobacteria	Rhodobacterales	Rhodobacteraceae	Thalassobius	ASV_RNA_0533	GGTAATACGGAGGGGGTTAGCGTTGTTCGGAATTACTGGGCGTAAAGCGCGCGTAGGCGGATTAGTAAGTTAGTGGTGAAATCCCAGGGCTCAACCCTGGAACTGCCTCTAATACTGCTAGTCTTGAGTTCGAGAGAGGTGAGTGGAATTCCGAGTGTAGAGGTGAAATTCGTAGATATTCGGAGGAACACCAGTGGCGAAGGCGGCTCACTGGCTCGATACTGACGCTGAGGTGCGAAAGCGTGGGGAGCAAACAGG	1	0.000977078	9	0.007854843	0	0	14	0.013700641	30	0.055682388	5	0.005446504	35	0.036242389
Bacteria	Proteobacteria	Alphaproteobacteria	Rhodobacterales	Rhodobacteraceae	Thalassobius	ASV_RNA_1381	GGTAATACGGAGGGGGTTAGCGTTGTTCGGAATTACTGGGCGTAAAGCGCACGTAGGCGGATTAGTAAGTTAGAGGTGAAATCCCGGGGCTCAACCCCGGAACTGCCTTTAATACTGCTAGTCTTGAGTTCGAGAGAGGTGAGTGGAATTCCGAGTGTAGAGGTGAAATTCGTAGATATTCGGAGGAACACCAGTGGCGAAGGCGGCTCACTGGCTCGATACTGACGCTGAGGTGCGAAAGTGTGGGGAGCAAACAGG	14	0.013679089	0	0	0	0	0	0	0	0	0	0	0	0
Bacteria	Proteobacteria	Alphaproteobacteria	Rhodobacterales	Rhodobacteraceae	Yoonia-Loktanella	ASV_RNA_0137	GGTAATACGGAGGGGGTTAGCGTTGTTCGGAATTACTGGGCGTAAAGCGCACGTAGGCGGATTAGAAAGTTGGGGGTGAAATCCCAGGGCTCAACCCTGGAACTGCCTCCAAAACTACTAGTCTAGAGTTCGAGAGAGGTGAGTGGAATTCCGAGTGTAGAGGTGAAATTCGTAGATATTCGGAGGAACACCAGTGGCGAAGGCGGCTCACTGGCTCGATACTGACGCTGAGGTGCGAAAGCGTGGGGAGCAAACAGG	0	0	0	0	0	0	0	0	0	0	7	0.007625106	0	0
Bacteria	Proteobacteria	Alphaproteobacteria	Rhodobacterales	Rhodobacteraceae	Yoonia-Loktanella	ASV_RNA_0698	GGTAATACGGAGGGGGTTAGCGTTGTTCGGAATTACTGGGCGTAAAGCGTACGTAGGCGGATTGGAAAGTAGGGGGTGAAATCCCAGGGCTCAACCCTGGAACTGCCTCCTAAACTATCAGTCTAGAGTTCGAGAGAGGTGAGTGGAATTCCAAGTGTAGAGGTGAAATTCGTAGATATTTGGAGGAACACCAGTGGCGAAGGCGGCTCACTGGCTCGATACTGACGCTGAGGTACGAAAGTGTGGGGAGCAAACAGG	37	0.036151877	0	0	0	0	0	0	7	0.012992557	14	0.015250212	36	0.037277886
Bacteria	Proteobacteria	Alphaproteobacteria	Rhodobacterales	Rhodobacteraceae	NA	ASV_RNA_0574	GGTAATACGGAGGGGGTTAGCGTTGTTCGGAATTACTGGGCGTAAAGCGTACGTAGGCGGATTAGTCAGTCAGGGGTGAAATCCCGAGGCTCAACCTCGGAACTGCCTTTGATACTGCTAGTCTAGAGTTCGAGAGAGGTGAGTGGAATTCCGAGTGTAGAGGTGAAATTCGTAGATATTCGGAGGAACACCAGTGGCGAAGGCGGCTCACTGGCTCGATACTGACGCTGAGGTGCGAAAGCGTGGGGAGCAAACAGG	0	0	0	0	20	0.018803355	10	0.009786172	0	0	0	0	0	0
Bacteria	Proteobacteria	Alphaproteobacteria	Rhodobacterales	Rhodobacteraceae	NA	ASV_RNA_0949	GGTAATACGGAGGGGGCTAGCGTTGTTCGGAATTACTGGGCGTAAAGCGCACGTAGGCGGACCAGAAAGTTGGGGGTGAAATCCCGGGGCTCAACCCCGGAACGGCCTCCAAAACTCTTGGTCTAGAGTTCGAGAGAGGCGAGTGGAATTCCGAGTGTAGAGGTGAAATTCGTAGATATTCGGAGGAACACCAGTGGCGAAGGCGGCTCGCTGGCTCGATACTGACGCTGAGGTGCGAAAGCGTGGGGAGCAAACAGG	0	0	0	0	0	0	0	0	0	0	43	0.046839938	0	0
Bacteria	Proteobacteria	Alphaproteobacteria	Rhodobacterales	Rhodobacteraceae	NA	ASV_RNA_1153	GGTAATACGGAGGGGGTTAGCGTTGTTCGGAATTACTGGGCGTAAAGCGCACGTAGGCGGATTAGTCAGTCAGGGGTGAAATCCCGAGGCTCAACCTCGGAACTGCCTTTGATACTGCTAGTCTAGAGTTCGAGAGAGGTGAGTGGAATTCCGAGTGTAGAGGTGAAATTCGTAGATATTCGGAGGAACACCAGTGGCGAAGGCGGCTCACTGGCTCGATACTGACGCTGAGGTGCGAAAGCGTGGGGAGCAAACAGG	0	0	0	0	0	0	0	0	0	0	18	0.019607416	6	0.006212981
Bacteria	Proteobacteria	Alphaproteobacteria	Rhodospirillales	AEGEAN-169_marine_group	NA	ASV_RNA_0210	GGTAATACGGAGGGGGCTAGCGTTGTTCGGAATCACTGGGCGTAAAGCGTATGTAGGCGGATCAAAAAGTTAGATGTGAAATCCCTGGGCTTAACCTAGGAACTGCATTTAAAACTAGTGATCTAGAATTTGGTAGAGGTTAGTAGAATTTCCAGTGTAGAGGTGAAATTCGTAGATATTGGAAAGAATACCAGTGGCGAAGGCGACTAACTGGGCCATTTTTGACGCTGAGATACGAAAGCGTGGGTAGCAAACAGG	59	0.057647588	83	0.072439103	72	0.067692076	81	0.079267994	0	0	60	0.065358053	17	0.017603446
Bacteria	Proteobacteria	Alphaproteobacteria	Rhodospirillales	AEGEAN-169_marine_group	NA	ASV_RNA_0222	GGTAATACGGAAGGTCCTAGCGTTGTTCGGAATTACTGGGCGTAAAGAGTATGTAGGCGGAACAGAAAGTTAGAAGTGAAATCCCTGGGCTCAACCTAGGAATTGCTTTTAAAACTTCTGTTCTTGAATTCAGGAGAGGATAGTGGAATTTCCAGTGTAGAGGTGAAATTCGTAGATATTGGAAGGAACACCAGTGGCGAAGGCGGCTATCTGGACTGACATTGACGCTGAGATACGAAGGCATGGGTAGCAAACGGG	40	0.03908311	58	0.050620096	57	0.05358956	32	0.031315751	9	0.016704716	37	0.040304133	12	0.012425962
Bacteria	Proteobacteria	Alphaproteobacteria	Rhodospirillales	AEGEAN-169_marine_group	NA	ASV_RNA_0248	GGTAATACGGAGGGGGCTAGCGTTGTTCGGAATCACTGGGCGTAAAGCGTCTGTAGGCGGATCAAAAAGTTAGATGTGAAATCCCTGGGCTTAACCCAGGAACTGCATTTAAAACTAGTGATCTAGAATTTGGTAGAGGTTAGTAGAATTTCCAGTGTAGAGGTGAAATTCGTAGATATTGGAAAGAATACCAGTGGCGAAGGCGACTAACTGGGCCATTTTTGACGCTGAGAGACGAAAGCGTGGGTAGCAAACAGG	37	0.036151877	94	0.082039466	91	0.085555263	31	0.030337134	0	0	0	0	0	0
Bacteria	Proteobacteria	Alphaproteobacteria	Rhodospirillales	AEGEAN-169_marine_group	NA	ASV_RNA_0344	GGTAATACGGAGGGGGCTAGCGTTGTTCGGAATCACTGGGCGTAAAGCGTATGTAGGCGGATCAAAAAGTTAGATGTGAAATCCCTGGGCTCAACCCAGGAACTGCATTTAAAACTAGTGATCTAGAATTTGGTAGAGGTTAGTAGAATTTCCAGTGTAGAGGTGAAATTCGTAGATATTGGAAAGAATACCAGTGGCGAAGGCGACTAACTGGGCCATTTTTGACGCTGAGATACGAAAGCGTGGGTAGCAAACAGG	0	0	39	0.034037651	27	0.025384529	20	0.019572344	0	0	39	0.042482735	0	0
Bacteria	Proteobacteria	Alphaproteobacteria	Rhodospirillales	AEGEAN-169_marine_group	NA	ASV_RNA_0404	GGTAATACGAAGGGGGCTAGCGTTGTTCGGAATCACTGGGCGTAAAGCGTATGTAGGCGGATCAAAAAGTTAGATGTGAAATCCCTGGGCTCAACCCAGGAACTGCATTTAAAACTAGTGATCTAGAATTTGGTAGGGGCCAGTAGAATTTCCAGTGTAGAGGTGAAATTCGTAGATATTGGAAAGAATACCAGTGGCGAAGGCGACTGGCTGGGCCATTTTTGACGCTGAGATACGAAAGCGTGGGTAGCAAACAGG	9	0.0087937	17	0.014836925	18	0.016923019	13	0.012722024	0	0	52	0.056643646	18	0.018638943
Bacteria	Proteobacteria	Alphaproteobacteria	Rhodospirillales	AEGEAN-169_marine_group	NA	ASV_RNA_0493	GGTAATACGGAGGGGGCTAGCGTTGTTCGGAATTACTGGGCGTAAAGCGTCTGTAGGCGGATCAAAAAGTTAGATGTGAAATCCCTGGGCTCAACCTAGGAACTGCATTTAAAACTAGTGATCTAGAATTTGGTAGAGGTTAGTAGAATTTCCAGTGTAGAGGTGAAATTCGTAGATATTGGAAAGAATACCAGTGGCGAAGGCGACTAACTGGGCCATTTTTGACGCTGAGAGACGAAAGCGTGGGTAGCAAACAGG	0	0	42	0.036655932	0	0	0	0	0	0	0	0	0	0
Bacteria	Proteobacteria	Alphaproteobacteria	Rhodospirillales	AEGEAN-169_marine_group	NA	ASV_RNA_0577	GGTAATACGGAGGGGGCTAGCGTTGTTCGGAATCACTGGGCGTAAAGCGTCTGTAGGCGGATCAAAAAGTTAGATGTGAAATCCCTGGGCTCAACCCAGGAACTGCATTTAAAACTAGTGATCTAGAATTTGGTAGAGGTTAGTAGAATTTCCAGTGTAGAGGTGAAATTCGTAGATATTGGAAAGAATACCAGTGGCGAAGGCGACTAACTGGGCCATTTTTGACGCTGAGAGACGAAAGCGTGGGTAGCAAACAGG	23	0.022472788	0	0	0	0	0	0	0	0	0	0	0	0
Bacteria	Proteobacteria	Alphaproteobacteria	Rhodospirillales	AEGEAN-169_marine_group	NA	ASV_RNA_0673	GGTAATACGGAGGGGGCTAGCGTTGTTCGGAATTACTGGGCGTAAAGCGTCTGTAGGCGGATCAAAAAGTTAGATGTGAAATCCCTGGGCTCAACCCAGGAACTGCATTTAAAACTAGTGATCTAGAATTTGGTAGAGGTTAGTAGAATTTCCAGTGTAGAGGTGAAATTCGTAGATATTGGAAAGAATACCAGTGGCGAAGGCGACTAACTGGGCCATTTTTGACGCTGAGAGACGAAAGCGTGGGTAGCAAACAGG	0	0	23	0.020073486	34	0.031965703	45	0.044037775	0	0	0	0	0	0
Bacteria	Proteobacteria	Alphaproteobacteria	Rhodospirillales	AEGEAN-169_marine_group	NA	ASV_RNA_0787	GGTAATACGGAGGGGGCTAGCGTTGTTCGGAATCACTGGGCGTAAAGCGTATGTAGGCGGATCAAAAAGTTAGATGTGAAATCCCTGGGCTTAACCTAGGAACTGCATTTAAAACTAGTGATCTAGAATTTGGTAGAGGTAAGTAGAATTTCCAGTGTAGAGGTGAAATTCGTAGATATTGGAAAGAATACCAGTGGCGAAGGCGACTTACTGGGCCATTTTTGACGCTGAGATACGAAAGCGTGGGTAGCAAACAGG	0	0	26	0.022691767	0	0	0	0	0	0	0	0	0	0
Bacteria	Proteobacteria	Alphaproteobacteria	Rhodospirillales	AEGEAN-169_marine_group	NA	ASV_RNA_0851	GGTAATACGGAGGGGGCTAGCGTTGTTCGGAATCACTGGGCGTAAAGCGTATGTAGGCGGATCAAAAAGTTAGATGTGAAATCCCTGGGCTTAACCTAGGAACTGCATTTAAAACTAGTGATCTAGAATTTGGTAGAGGTTAGTAGAATTTCCAGTGTAGAGGTGAAATTCGTAGATATTGGAAAGAATACCAGTGGCGAAGGCGACTAACTGGGCCATTTTTGACGCTGAGAGACGAAAGCGTGGGTAGCAAACAGG	1	0.000977078	0	0	0	0	0	0	17	0.031553353	0	0	0	0
Bacteria	Proteobacteria	Alphaproteobacteria	Rhodospirillales	Magnetospiraceae	Magnetospira	ASV_RNA_0033	GGTAATACGGAGGGGGCAAGCGTTGTTCGGAATTACTGGGCGTAAAGGGCGCGTAGGCGGATTGGTTAGTCAGATGTGAAATCCCCGAGCTTAACTTGGGAACTGCATTTGATACTGCTGATCTAGAGTCCGGGAGAGGATAGTGGAATTCCCAGTGTAGAGGTGAAATTCGTAGATATTGGGAAGAACACCAGTGGCGAAGGCGGCTATCTGGACCGGTACTGACGCTGAGGCGCGAAAGCGTGGGGAGCAAACAGG	378	0.369335392	404	0.352595153	290	0.272648641	317	0.310221657	54	0.100228298	39	0.042482735	5	0.005177484
Bacteria	Proteobacteria	Alphaproteobacteria	Rhodospirillales	Magnetospiraceae	Magnetospira	ASV_RNA_0076	GGTAATACGGAGGGAGCTAGCGTTGTTCGGAATTACTGGGCGTAAAGAGCACGTAGGTGGCGAAGATAGTCAGTGGTGAAAGGCCTGGGCTCAACCCAGGAACTGCCATTGATACTGCTTTGCTAGAGTCCGGGAGAGGATAGCGGAATTTCCAGTGTAGAGGTGAAATTCGTAGATATTGGAAAGAACACCAGTTGCGAAGGCGGCTATCTGGACCGGTACTGACACTGAGGTGCGAAAGCGTGGGGAGCGAACAGG	368	0.359564614	150	0.130914042	206	0.193674552	130	0.127220238	39	0.072387104	79	0.08605477	29	0.030029408
Bacteria	Proteobacteria	Alphaproteobacteria	Rhodospirillales	Magnetospiraceae	NA	ASV_RNA_0045	GGTAATACGGAGGGGGCTAGCGTTGTTCGGAATTACTGGGCGTAAAGAGCACGTAGGCGGTTGATCTAGTTAGGCGTGAAAGCCCTAGGCTTAACCTAGGAACTGCGTTTAATACTGATTAACTAGAGGCCGGGAGAGGGTGGTGGAATTCCCAGTGTAGAGGTGAAATTCGTAGATATTGGGAGGAACACCAGTGGCGAAGGCGGCCACCTGGACCGGTTCTGACGCTGAGGTGCGAAAGCGTGGGGAGCAAACAGG	885	0.864713814	735	0.641478805	374	0.351622729	498	0.487351373	13	0.024129035	11	0.01198231	0	0
Bacteria	Proteobacteria	Alphaproteobacteria	Rhodospirillales	Magnetospiraceae	NA	ASV_RNA_0103	GGTAATACGGAGGGGGCTAGCGTTGTTCGGAATTACTGGGCGTAAAGCGCGCGTAGGCGGTTTGCACAGTCAGGCGTGAAATCCCGGGGCTCAACCCCGGAACTGCGTTTGATACTGGTGAACTAGAGGACGGGAGAGGGTAGTGGAATTCCCAGTGTAGAGGTGAAATTCGTAGATATTGGGAAGAACACCGGTGGCGAAGGCGGCTACCTGGACCGTACCTGACGCTGAGGTGCGAAAGCGTGGGGAGCAAACAGG	102	0.099661931	206	0.179788617	114	0.107179121	127	0.124284386	15	0.027841194	10	0.010893009	0	0
Bacteria	Proteobacteria	Alphaproteobacteria	Rhodospirillales	Magnetospiraceae	NA	ASV_RNA_0112	GGTAATACGGAGGGGGCTAGCGTTGCTCGGAATTACTGGGCGTAAAGCGCGCGTAGGCGGCGAATCCAGTCAGGCGTGAAAGCCCAGGGCTTAACCCTGGAATTGCGTTTGATACTGATTTGCTAGAATTCGAGAGAGGGTAGTGGAATTTCCAGTGTAGAGGTGAAATTCGTAGATATTGGAAAGAACACCAGTGGCGAAGGCGGCTACCTGGCTCGATATTGACGCTGAGGTGCGAAAGCGTGGGGAGCGAACGGG	193	0.188576007	201	0.175424816	173	0.162649017	182	0.178108333	21	0.038977671	24	0.026143221	6	0.006212981
Bacteria	Proteobacteria	Alphaproteobacteria	Rhodospirillales	Magnetospiraceae	NA	ASV_RNA_0198	GGTAATACGGAGGGGGCAAGCGTTGTTCGGAATTACTGGGCGTAAAGAGCACGTAGGCGGTTTAACAAGTTAGGCGTGAAAGCCCTAGGCTCAACCTAGGAATTGCGTTTAATACTGTTAGACTAGAGATCGGGAGAGGGTAGCGGAATTCCAAGTGTAGAGGTGAAATTCGTAGATATTTGGAAGAACACCGGTGGCGAAGGCGGCTACCTGGACCGATACTGACGCTGAGGTGCGAAAGCGTGGGGAGCGAACAGG	86	0.084028687	93	0.081166706	89	0.083674928	67	0.065567353	0	0	6	0.006535805	0	0
Bacteria	Proteobacteria	Alphaproteobacteria	Rhodospirillales	Magnetospiraceae	NA	ASV_RNA_0243	GGTAATACGGAGGGGGCAAGCGTTGTTCGGAATTACTGGGCGTAAAGCGCGCGTAGGCGGTTAGTCTAGTCAGGCGTGAAATCCCGGGGCTCAACCCCGGAACTGCGCTTGATACTGGCTTACTAGAGGTCTGGAGAGGGTAGTGGAATTCCCAGTGTAGAGGTGAAATTCGTAGATATTGGGAAGAACACCAGCGGCGAAGGCGGCTACCTGGACAGATACTGACGCTGAGGTGCGAAAGCGTGGGGAGCAAACAGG	99	0.096730698	47	0.041019733	59	0.055469896	31	0.030337134	0	0	18	0.019607416	0	0
Bacteria	Proteobacteria	Alphaproteobacteria	Rhodospirillales	Magnetospiraceae	NA	ASV_RNA_0309	GGTAATACGGAGGGGGCAAGCGTTGTTCGGAATTACTGGGCGTAAAGCGCGCGTAGGCGGTTAGTCAAGTCAGGCGTGAAATCCCGGGGCTCAACCCCGGAACTGCGCTTGATACTGACTTACTAGAGGTCGGGAGAGGGTAGTGGAATTCCCAGTGTAGAGGTGAAATTCGTAGATATTGGGAAGAACACCAGCGGCGAAGGCGGCTACCTGGACCGATACTGACGCTGAGGTGCGAAAGCGTGGGGAGCAAACAGG	17	0.016610322	27	0.023564528	26	0.024444361	73	0.071439057	0	0	0	0	0	0
Bacteria	Proteobacteria	Alphaproteobacteria	Rhodospirillales	Magnetospiraceae	NA	ASV_RNA_0333	GGTAATACGGAGGGGGCTAGCGTTGTTCGGAATTACTGGGCGTAAAGCGCGCGTAGGCGGTTTATCAAGTTAGGCGTGAAAGCCCCAGGCTCAACCTGGGAACTGCGTTTAATACTGATAAACTAGAGACCGAGAGAGGGTGGCGGAATTCCCAGTGTAGAGGTGAAATTCGTAGATATTGGGAAGAACACCGGTTGCGAAGGCGGCCACCTGGATCGGCACTGACGCTGAGGCGCGAAAGCGTGGGGAGCGAACAGG	24	0.023449866	39	0.034037651	37	0.034786206	48	0.046973626	0	0	0	0	0	0
Bacteria	Proteobacteria	Alphaproteobacteria	Rhodospirillales	Magnetospiraceae	NA	ASV_RNA_0342	GGTAATACGGAGGGGGCTAGCGTTGTTCGGAATTACTGGGCGTAAAGCGCGCGTAGGCGGCTAAGCAAGTTAGAGGTGAAAGCCCCGGGCTCAACCTGGGAATTGCCTTTAATACTGTTTAGCTTGAGTTCGGAAGAGGGAAGTGGAATTTCCAGTGTAGAGGTGAAATTCGTAGATATTGGAAAGAACACCAGTGGCGAAGGCGGCTTCCTGGTCCGATACTGACGCTGAGGTGCGAAAGCGTGGGGAGCAAACAGG	0	0	82	0.071566343	60	0.056410064	24	0.023486813	0	0	17	0.018518115	0	0
Bacteria	Proteobacteria	Alphaproteobacteria	Rhodospirillales	Magnetospiraceae	NA	ASV_RNA_0451	GGTAATACGGAGGGGGCAAGCGTTGCTCGGAATTACTGGGCGTAAAGCGCGCGTAGGCGGTGCATGTAGTCAGGCGTGAAAGCCCCGGGCTTAACCCGGGAACTGCGTTTGATACTGATGTGCTAGAATCCGAGAGAGGGCAGTGGAATTCCCAGTGTAGAGGTGAAATTCGTAGATATTGGGAAGAACACCAGAGGCGAAGGCGGCTGCCTGGCTCGGTATTGACGCTGAGGTGCGAAAGCGTGGGGAGCAAACAGG	0	0	0	0	0	0	34	0.033272985	0	0	0	0	0	0
Bacteria	Proteobacteria	Alphaproteobacteria	Rhodospirillales	Magnetospiraceae	NA	ASV_RNA_0466	GGTAATACGGAGGGGGCTAGCGTTGTTCGGAATTACTGGGCGTAAAGCGCGCGTAGGCGGCTATGCAAGTTAGAGGTGAAAGCCCCGGGCTCAACCTGGGAATTGCCTTTAATACTGTTTAGCTTGAGTTCGGAAGAGGGAAGTGGAATTTCCAGTGTAGAGGTGAAATTCGTAGATATTGGAAAGAACACCAGTGGCGAAGGCGGCTTCCTGGTCCGATACTGACGCTGAGGTGCGAAAGCGTGGGGAGCAAACAGG	31	0.03028941	0	0	0	0	18	0.01761511	0	0	0	0	0	0
Bacteria	Proteobacteria	Alphaproteobacteria	Rhodospirillales	Magnetospiraceae	NA	ASV_RNA_0475	GGTAATACGGAGGGGGCTAGCGTTGCTCGGAATTACTGGGCGTAAAGCGCGCGTAGGCGGCGAATCTAGTCAGGCGTGAAAGCCCAGGGCTTAACCCTGGAACTGCGTTTGATACTGATTTGCTAGAATTCGAGAGAGGGTAGTGGAATTTCCAGTGTAGAGGTGAAATTCGTAGATATTGGAAAGAACACCAGTGGCGAAGGCGGCTACCTGGCTCGATATTGACGCTGAGGTGCGAAAGCGTGGGGAGCGAACGGG	42	0.041037266	0	0	22	0.02068369	19	0.018593727	0	0	0	0	0	0
Bacteria	Proteobacteria	Alphaproteobacteria	Rhodospirillales	Magnetospiraceae	NA	ASV_RNA_0478	GGTAATACGGAGGGGGCTAGCGTTATTCGGAATTACTGGGCGTAAAGCGCGCGTAGGCGGCTAAGCAAGTTAGAGGTGAAAGCCCCGGGCTCAACCTGGGAATTGCCTTTAAGACTGTTTAGCTTGAGTTCGGAAGAGGGAAGTGGAATTTCCAGTGTAGAGGTGAAATTCGTAGATATTGGAAAGAACACCAGTGGCGAAGGCGACTTCCTGGTCCGATACTGACGCTGAGGTGCGAAAGCGTGGGGAGCAAACAGG	26	0.025404022	28	0.024437288	21	0.019743522	35	0.034251602	0	0	0	0	0	0
Bacteria	Proteobacteria	Alphaproteobacteria	Rhodospirillales	Magnetospiraceae	NA	ASV_RNA_0657	GGTAATACGGAGGGGGCTAGCGTTGTTCGGAATTACTGGGCGTAAAGCGCGCGTAGGCGGCGAAGCAAGTTAGAGGTGAAAGCCCCGGGCTCAACCTGGGAATTGCCTTTAATACTGTTTTGCTTGAGTTCGGAAGAGGGAAGTGGAATTTCCAGTGTAGAGGTGAAATTCGTAGATATTGGAAAGAACACCAGTGGCGAAGGCGACTTCCTGGTCCGATACTGACGCTGAGGTGCGAAAGCGTGGGGAGCAAACAGG	15	0.014656166	22	0.019200726	11	0.010341845	0	0	0	0	0	0	0	0
Bacteria	Proteobacteria	Alphaproteobacteria	Rhodospirillales	Magnetospiraceae	NA	ASV_RNA_0658	GGTAATACGGAGGGGGCTAGCGTTGTTCGGAATTACTGGGCGTAAAGCGCACGTAGGCGGCGTATCTAGTCAGAGGTGAAAGCCCTGGGCTCAACCCAGGAATTGCCTTTGATACTGGTATGCTCGAGTTCGGAAGAGGGTAGTGGAATTCCAAGTGTAGAGGTGAAATTCGTAGATATTTGGAAGAACACCAGTGGCGAAGGCGGCTACCTGGTCCGATACTGACGCTGAGGTGCGAAAGCGTGGGGAGCAAACAGG	0	0	13	0.011345884	8	0.007521342	10	0.009786172	0	0	0	0	0	0
Bacteria	Proteobacteria	Alphaproteobacteria	Rhodospirillales	Magnetospiraceae	NA	ASV_RNA_0709	GGTAATACGGAGGGGGCAAGCGTTGTTCGGAATTACTGGGCGTAAAGAGCACGTAGGCGGTTTATCAAGTTAGGCGTGAAAGCCCTGGGCTCAACCCAGGAATTGCGTTTAAGACTGATAGACTAGAGATCGGGAGAGGGTAGCGGAATTCCAAGTGTAGAGGTGAAATTCGTAGATATTTGGAAGAACACCGGTGGCGAAGGCGGCTACCTGGACCGATACTGACGCTGAGGTGCGAAAGCGTGGGGAGCGAACAGG	0	0	11	0.009600363	19	0.017863187	0	0	0	0	0	0	0	0
Bacteria	Proteobacteria	Alphaproteobacteria	Rhodospirillales	Magnetospiraceae	NA	ASV_RNA_0898	GGTAATACGGAGGGGGCAAGCGTTGTTCGGAATTACTGGGCGTAAAGAGCACGTAGGCGGTTTATCAAGTTAGGCGTGAAAGCCCTGGGCTCAACCCAGGAATTGCGTTTAAGACTGATAGACTAGAGATCGGGAGAGGGTAGCGGAATTCCAAGTGTAGAGGTGAAATTCGTAGATATTTGGAAGAACACCGGTGGCGAAGGCGGCTACCTGGACCGAAACTGACGCTGAGGTGCGAAAGCGTGGGGAGCGAACAGG	0	0	0	0	0	0	48	0.046973626	0	0	0	0	0	0
Bacteria	Proteobacteria	Alphaproteobacteria	Rhodospirillales	Magnetospiraceae	NA	ASV_RNA_1080	GGTAATACGGAGGGGGCTAGCGTTGTTCGGATTTACTGGGCGTAAAGCGCACGTAGGCGGCATATCAAGTTAGGCGTGAAAGGCCTGGGCTCAACCCGGGAACTGCGCTTAAGACTGATAAGCTAGAGTCCGGGAGAGGGCAGTGGAATTCCCAGTGTAGAGGTGAAATTCGTAGATATTGGGAAGAACACCGGTGGCGAAGGCGGCTGCCTGGCCCGGTACTGACGCTGATGTGCGAAAGCGTGGGGAGCAAACAGG	0	0	0	0	0	0	7	0.00685032	0	0	0	0	0	0
Bacteria	Proteobacteria	Alphaproteobacteria	Rhodospirillales	Magnetospiraceae	NA	ASV_RNA_1407	GGTAATACGGAGGGGGCTAGCGTTGCTCGGAATTACTGGGCGTAAAGCGCGCGTAGGCGGCGAACCAAGTCAGGCGTGAAAGCCCAGGGCTTAACCCTGGAATTGCGTTTGAAACTGGTTTGCTAGAATTCGAGAGAGGGTAGTGGAATTTCCAGTGTAGAGGTGAAATTCGTAGATATTGGAAAGAACACCAGTGGCGAAGGCGGCTACCTGGCTCGATATTGACGCTGAGGTGCGAAAGCGTGGGGAGCGAACGGG	0	0	0	0	7	0.006581174	0	0	0	0	0	0	0	0
Bacteria	Proteobacteria	Alphaproteobacteria	Rhodospirillales	Rhodospirillaceae	NA	ASV_RNA_0561	GGTAATACGGAGGGGGCTAGCGTTGTTCGGAATTACTGGGCGTAAAGCGCGCGTAGGCGGTGTGCATAGTCAGAGGTGAAAGCCCGGGGCTCAACCCCGGAACTGCCTTTGATACTGGCATGCTAGAATCCGTGAGAGGGTAGTGGAATTCCTAGTGTAGAGGTGAAATTCGTAGATATTAGGAAGAACACCAGTGGCGAAGGCGACTACCTGGCACGGCATTGACGCTGATGTGCGAAAGCGTGGGGAGCGAACAGG	0	0	0	0	0	0	10	0.009786172	0	0	0	0	0	0
Bacteria	Proteobacteria	Alphaproteobacteria	Rhodospirillales	Rhodospirillaceae	NA	ASV_RNA_0713	GGTAATACGGAGGGGGCTAGCGTTGTTCGGATTTACTGGGCGTAAAGCGCGCGTAGGCGGTGTGCATAGTCAGAGGTGAAAGCCCGGGGCTCAACCCCGGAACTGCCTTTGATACTTGCACGCTAGAATCAGTGAGAGGGTAGTGGAATTCCTAGTGTAGAGGTGAAATTCGTAGATATTAGGAAGAACACCAGTGGCGAAGGCGACTACCTGGCACTGTATTGACGCTGATGTGCGAAAGCGTGGGGAGCGAACAGG	0	0	18	0.015709685	14	0.013162348	0	0	0	0	0	0	0	0
Bacteria	Proteobacteria	Alphaproteobacteria	Rhodospirillales	Rhodospirillaceae	NA	ASV_RNA_1415	GGTAATACGGAGGGGGCTAGCGTTATTCGGATTTACTGGGCGTAAAGCGCACGCAGGCGGTATGCATAGTCAGAGGTGAAAGCCCGGGGCTCAACCCCGGAACTGCCTTTGATACTTGCATGCTAGAATCCGTGAGAGGGTAGTGGAATTCCTAGTGTAGAGGTGAAATTCGTAGATATTAGGAAGAACACCAGTGGCGAAGGCGACTACCTGGCACGGCATTGACGCTGAGGTGCGAAAGCGTGGGGAGCGAACAGG	13	0.012702011	0	0	0	0	0	0	0	0	0	0	0	0
Bacteria	Proteobacteria	Alphaproteobacteria	Rickettsiales	AB1	NA	ASV_RNA_0393	GGTAATACGGAGGGTGCAAGCGTTGTTCGGAATTACTGGGCGTAAAGAGTACGTAGGCGGCTTTTTAAGTCAGGCGTGAAAGCCCCGAGCTTAACTTGGGAACTGCGTTTGATACTGGAAAGCTTGAGGACTGGAGAGGAGAGTGGAATTCCTAGTGTAGAGGTGAAATTCGTAGATATTAGGAGGAACACCAGTGGCGAAGGCGACTCTCTGGCCAGTTACTGACGCTGAGGTACGAAAGCGTGGGGAGCAAACAGG	30	0.029312333	0	0	26	0.024444361	0	0	0	0	0	0	0	0
Bacteria	Proteobacteria	Alphaproteobacteria	Rickettsiales	AB1	NA	ASV_RNA_0521	GGTAAGACGGAGGGTCCTAGCGTTGTTCGGAATAACTGGGCGTAAAGGGTACGTAGGCGGTTTGGTCAGTTAGATGTGAAAGCCCAGGGCTCAACCTTGGAACTGCATTTAATACTGCCAGACTTGAGATCGGAAGAGGAAAGTGGAATTTCTAGTGTAGAGGTGAAATTCGTAGATATTAGAAGGAACATCAGAGGCGAAGGCGACTTTCTGGTCCGATACTGACGCTGAGGTACGAAAGCGTGGGGAGCAAACAGG	17	0.016610322	0	0	7	0.006581174	22	0.021529579	81	0.150342447	33	0.035946929	0	0
Bacteria	Proteobacteria	Alphaproteobacteria	Rickettsiales	Fokiniaceae	Candidatus_Lariskella	ASV_RNA_1720	GGTAATACGAAGGGAGCTAGCGTTACTCGGAACTATTGGGCGTAAAGCGTGCGTAGGCGGTTTAGTAAGTTGAAAGTGAAAGCCTTGGGCTCAACCCAAGAATTGCTTCCAAAACTACTAAACTTGAATGCTAGAGAGGGTAGTGGAATTCCTAGTGTAGAGGTGAAATTCGTAGATATTAGGAGGAACACCAGAAGCGAAGGCGACTACCTGGCTAGATATTGACGCTGTTGCACGAAAGCGTAGGGAGCAAACAGG	0	0	4	0.003491041	0	0	0	0	0	0	0	0	0	0
Bacteria	Proteobacteria	Alphaproteobacteria	Rickettsiales	Fokiniaceae	MD3-55	ASV_RNA_0351	GGTAATACGAAGGGGGCAAGCGTTACTCGGAATTATTGGGCGTAAAGCGTGCGTAGGCGGCTTTATAAGTTGGAAGTGAAAGCCTTTGGCTCAACCAAAGAATTGCTTACAAAACTGTAAAGCTAGAGTATTAGAGAGGATAGAAGAATTTCTGATGTAGGGGTGAAATCCGTAGATATCAGAAAGAATATCGAAGGCGAAAGCATCTGTCTGGCTAAATACTGACGCTGTTGCACGAAAGCGTGGGGAGCAAACAGG	65	0.063510054	26	0.022691767	0	0	18	0.01761511	12	0.022272955	25	0.027232522	13	0.013461459
Bacteria	Proteobacteria	Alphaproteobacteria	Rickettsiales	Fokiniaceae	MD3-55	ASV_RNA_0425	GGTAATACGAAGGGGGCAAGCGTTACTCGGAATTATTGGGCGTAAAGCGTGCGCAGGCGGTTTTGTACGTTGAAAGTGAAAGCCTTTGGCTCAACCAAAGAATTGCTTACAAAACGGCAGAACTAGAGTATTAGAGAGGATAGAGGAATTCCTGATGTAGGGGTGAAATCCGTAGATATCATGAAGAATATCGAAGGCGAAGGCATCTATCTGGCTAAATACTGACGCTGTTGCACGAAAGCGTGGGGAGCAAACAGG	0	0	18	0.015709685	0	0	13	0.012722024	38	0.070531024	0	0	73	0.075591269
Bacteria	Proteobacteria	Alphaproteobacteria	Rickettsiales	Fokiniaceae	MD3-55	ASV_RNA_0505	GGTAATACGAAGGGGGCAAGCGTTACTCGGAATTATTGGGCGTAAAGCGTGCGCAGGCGGCTTTATAAGTTGGAAGTGAAAGCCTTTGGCTCAACCAAAGAATTGCTTTCAAAACTATAAGGCTAGAGTCTTAGAGAGGATAGAGGAATTTCTGATGTAGGGGTGAAATCCGTAGATATCAGAAGGAATACCAAAGGCGAAAGCATCTATCTGGCTATGTACTGACGCTGTTGCACGAAAGCGTGGGGAGCAAACAGG	0	0	21	0.018327966	0	0	9	0.008807555	18	0.033409433	0	0	0	0
Bacteria	Proteobacteria	Alphaproteobacteria	Rickettsiales	Fokiniaceae	MD3-55	ASV_RNA_0539	GGTAATACGAAGGGGGCAAGCGTTACTCGGAATTATTGGGCGTAAAGCGTGCGCAGGCGGCTTTATAAGTTGGAAGTGAAAGCCTTTGGCTCAACCAAAGAATTGCTTTCAAAACTATAAGGCTAGAGTCTTAGAGAGGATAGAGGAATTTCTGACGTAGGGGTGAAATCCGTAGATATCAGAAGGAATACCAAAGGCGAAAGCATCTATCTGGCTATGTACTGACGCTGTTGCACGAAAGCGTGGGGAGCAAACAGG	19	0.018564477	0	0	33	0.031025535	0	0	0	0	0	0	0	0
Bacteria	Proteobacteria	Alphaproteobacteria	Rickettsiales	Fokiniaceae	MD3-55	ASV_RNA_0850	GGTAATACGAAGGGGGCAAGCGTTACTCGGAATTATTGGGCGTAAAGCGTGCGTAGGCGGCTTTATAAGTTGGAAGTGAAAGCCTTTGGCTCAACCAAAGAATTGCTTACAAAACTGTAAAGCTAGAGTATTAGAGAGGATAGAAGAATTTCTGATGTAGGGGTGAAATCCGTAGATATCAGAAAGAATATCGAAGGCGAAAGCATCTGTCTAGCTAAATACTGACGCTGTTGCACGAAAGCGTGGGGAGCAAACAGG	0	0	0	0	56	0.052649393	0	0	0	0	0	0	0	0
Bacteria	Proteobacteria	Alphaproteobacteria	Rickettsiales	Fokiniaceae	MD3-55	ASV_RNA_1417	GGTAATACGAAGGGGGCAAGCGTTACTCGGAATTATTGGGCGTAAAGCGTGCGCAGGCGGTTTTATAAGTTGGAAGTGAAAGCCTTTGGCTCAACCAAAGAATTGCTTACAAAACTGTAGAACTAGAGTCTTAGAGAGGATAGAGGAATTCCTGATGTAGGGGTGAAATCCATAGATATCAGGAGGAACATCAAAGGCGAAGGCATCTATCTGGCTAAGTACTGACGCTGTTGCACGAAAGCGTGGGGAGCAAACAGG	0	0	0	0	0	0	0	0	0	0	0	0	13	0.013461459
Bacteria	Proteobacteria	Alphaproteobacteria	Rickettsiales	Rickettsiaceae	Candidatus_Arcanobacter	ASV_RNA_1414	GGTAATACGGAGGGTGCTAGCGTTGTTCGGAATTACTGGGCGTAAAGCGCGCGTAGGCGGTCTGTCAAGTTGAGAGTGAAATCCCGGGGCTCAACCTCGGAACTGCTTTCAAAACTGATAGACTAGAGATAAGTAGAGGATAGGGGAATTCCAAGTGTAGAGGTGAAATTCGTAGATATTTGGAGGAACACCGGTGGCGAAGGCGCCTATCTGGGCTTATTCTGACGCTGAGGTGCGAAAGCGTGGGGAGCGAACAGG	13	0.012702011	0	0	0	0	0	0	0	0	0	0	0	0
Bacteria	Proteobacteria	Alphaproteobacteria	Rickettsiales	Rickettsiaceae	Candidatus_Cryptoprodotis	ASV_RNA_0511	GGTAATACGGAGGGGGCTAGCGTTATTCGGAATCACTGGGCGTAAAGGGCGCGTAGGTTGTTTAGTAAGTTAAAAGTGAAATCCCAGGGCTCAACCCTGGAACTGCTTTTAAAACTGCTATTCTAGAGTTTGGTAGAGGATGACGGAATTCCTAGTGTAGAGGTTAAATTCTTAGATATTAGGAGGAACACCGAAAGCGAAAGCAGTCATCTAGGCCAACACTGACGCTGAGGCGCGAAAGCGTGGGGAGCAAACAGG	0	0	48	0.041892493	43	0.040427212	0	0	0	0	6	0.006535805	24	0.024851924
Bacteria	Proteobacteria	Alphaproteobacteria	Rickettsiales	Rickettsiaceae	Candidatus_Cryptoprodotis	ASV_RNA_0725	GGTAATACGGAGGGGGCTAGCGTTGTTCGGATTTACTGGGCGTAAAGGGCGCGTAGGTTGTTATATAAGTTAGGAGTGAAATCCCGGAGCTCAACTCCGGAACTTCTTCTAAAACTGTATAGCTAGAGTATGGTAGGGGGTAATAGAATTCCTAGTGTAGAGGTGAAATTCTTAGATATTAGGAGGAATACCGATGGCGAAGGCGATTACCTAGACCATTACTGACGCTGAGGCGCGAAAGCGTGGGGAGCAAACAGG	0	0	27	0.023564528	17	0.015982851	0	0	0	0	10	0.010893009	15	0.015532452
Bacteria	Proteobacteria	Alphaproteobacteria	Rickettsiales	Rickettsiaceae	Candidatus_Cryptoprodotis	ASV_RNA_1352	GGTAATACGGAGGGGGCTAGTGTTGTTCGGATTTACTGGGCGTAAAGGGCGCGTAGGTGGTTATATAAGTTAGTAGTGAAATCCCGGAGCTTAACTTCGGAACTGCTTCTAAAACTGTATAGCTAGAGTATGGTAGAGGGTAATAGAATTCCTAGTGTAGAGGTGAAATTCTTAGATATTAGGAGGAATACCAACGGCGAAGGCAATTACCTGGACCATTACTGACACTGAGGCGCGAAAGCGTGGGGAGCAAACAGG	15	0.014656166	0	0	0	0	0	0	0	0	0	0	0	0
Bacteria	Proteobacteria	Alphaproteobacteria	Rickettsiales	Rickettsiaceae	Candidatus_Cryptoprodotis	ASV_RNA_1377	GGTAATACGGGGGGGGCTAGCGTTGTTCGGATTTACTGGGCGTAAAGGGCGCGTAGGTTGTTATGTAAGTTAGGAGTGAAATCCCGGAGCTCAACTTCGGAACTTCTCCTAAAACTGTATAGCTAGAGTATGGTAGGGGGTAATAGAATTCCTAGTGTAGAGGTAAAATTCTTAGATATTAGGAGGAATACCGATGGCGAAAGCGATTACCTGGTCCATTACTGACGCTGAGGCGCGAAAGCGTGGGGAGCAAACAGG	0	0	0	0	0	0	0	0	14	0.025985114	0	0	0	0
Bacteria	Proteobacteria	Alphaproteobacteria	Rickettsiales	Rickettsiaceae	Candidatus_Megaira	ASV_RNA_0096	GGTAAGACGGAGGGGGCTAGCGTTGTTCGGAATTACTGGGCGTAAAGGGCGCGTAGGCGGACTAGTAAGTTGGGAGTGAAAGCCCGGGGCTCAACCTCGGAACTGCTTTCAAAACTGCTAGTCTTGAGTGAAGTAGGGGGTGATGGAATTCCTAGTGTAGAGGTGAAATTCTTAGATATTAGGAGGAACACCGGTGGCGAAGGCGGTCACCTGGACTTCAACTGACGCTGAGGCGCGAAAGCGTGGGGAGCAAACAGG	79	0.077189143	62	0.054111137	83	0.078033921	65	0.063610119	89	0.165191083	97	0.105662186	221	0.2288448
Bacteria	Proteobacteria	Alphaproteobacteria	Rickettsiales	Rickettsiaceae	Candidatus_Megaira	ASV_RNA_0196	GGTAAGACGGAGGGGGCTAGCGTTGTTCGGAATTACTGGGCGTAAAGGGCGCGTAGGCGGACTAGTAAGTTGGGAGTGAAAGCCCGAGGCTCAACCTCGGAACTGCTTTCAAAACTGCTAGTCTTGAGTGAAGTAGGGGGTGATGGAATTCCTAGTGTAGAGGTGAAATTCTTAGATATTAGGAGGAACACCGGTGGCGAAGGCGGTCACCTGGACTTCAACTGACGCTGAGGCGCGAAAGCGTGGGGAGCAAACAGG	81	0.079143298	42	0.036655932	147	0.138204656	0	0	0	0	0	0	0	0
Bacteria	Proteobacteria	Alphaproteobacteria	Rickettsiales	Rickettsiaceae	Candidatus_Megaira	ASV_RNA_0621	GGTAAGACGGAGGGGGCTAGCGTTGTTCGGAATTACTGGGCGTAAAGGGCGCGTAGGCGGACTAGTAAGTTGGGAGTGAAAGCCCGGGGCTCAACCTCGGAACTGCTTTCAAAACTGCTAGTCTTGAGTAAAGTAGGGGGTGATGGAATTCCTAGTGTAGAGGTGAAATTCTTAGATATTAGGAGGAACACCGGTGGCGAAGGCGGTCACCTGGACTTCAACTGACGCTGAGGCGCGAAAGCGTGGGGAGCAAACAGG	0	0	0	0	0	0	0	0	0	0	125	0.136162611	0	0
Bacteria	Proteobacteria	Alphaproteobacteria	Rickettsiales	Rickettsiaceae	Candidatus_Megaira	ASV_RNA_0869	GGTAAGACGGAGGGGGCTAGCGTTATTCGGAATTACTGGGCGTAAAGGGCGCGTAGGCGGACTAATAAGTTGGGAGTGAAAGCCCGGGGCTTAACCTCGGAACTGCTTTCAAAACTGTTAGTCTAGAGTGAAGTAGGGGGTGATGGAATTCCTAGTGTAGAGGTGAAATTCTTAGATATTAGGAGGAACACCGGTGGCGAAGGCGGTCACCTGGACTTCAACTGACGCTGAGGCGCGAAAGCGTGGGGAGCAAACAGG	0	0	0	0	12	0.011282013	0	0	0	0	0	0	20	0.020709937
Bacteria	Proteobacteria	Alphaproteobacteria	Rickettsiales	Rickettsiaceae	Candidatus_Megaira	ASV_RNA_1473	GGTAAGACGGAGGGGGCTAGCGTTATTCGGAATTACTGGGCGTAAAGGGCGCGTAGGCGGATTAGTAAGTTGGGAGTGAAAGCCCGGGGCTCAACCTCGGAACTGCTTTCAAAACTGCTAGTCTAGAGTGAAGTAGGGGGTGATGGAATTCCTAGTGTAGAGGTGAAATTCTTAGATATTAGGAGGAACACCGGTGGCGAAGGCGGTCACCTGGACTTCAACTGACGCTGAGGCGCGAAAGCGTGGGGAGCAAACAGG	0	0	10	0.008727603	0	0	0	0	0	0	0	0	0	0
Bacteria	Proteobacteria	Alphaproteobacteria	Rickettsiales	Rickettsiaceae	NA	ASV_RNA_0512	GGTAATACGGAGGGTGCTAGCGTTGTTCGGAATTACTGGGCGTAAAGGGCGCGTAGGCGGTTAATCAAGTCGGAAGTGAAATCCCAGGGCTCAACCCTGGAACTGCTTTCGAAACTGATTTACTAGAGTTAAGTAGAGGATAGTGGAATTCCCAGTGTAGAGGTGAAATTCGTAGATATTGGGAGGAACACCAGAAGCGAAGGCGACTATCTGGGCTTATACTGACGCTGAGGCGCGAAAGTGTGGGGAGCAAACAGG	0	0	136	0.118695398	0	0	0	0	0	0	0	0	0	0
Bacteria	Proteobacteria	Alphaproteobacteria	Rickettsiales	Rickettsiaceae	NA	ASV_RNA_0631	GGTAATACGGAGGGTGCTAGCGTTGCTCGGAATTACTGGGCGTAAAGAGCGCGTAGGCGGTTTATCAAGTTGGGAGTGAAATCCCGGAGCTCAACTCCGGAACTGCTTTCAAAACTGGTTTACTAGAGTTAAGTAGAGGATAGTGGAATTCCCAGTGTAGAGGTGAAATTCGTAGATATTGGGAGGAACATCAGAAGCGAAGGCGACTATCTGGGCTTATACTGACGCTGAGGCGCGAAAGTGTGGGGAGCAAACAGG	41	0.040060188	0	0	24	0.022564025	9	0.008807555	36	0.066818865	0	0	0	0
Bacteria	Proteobacteria	Alphaproteobacteria	Rickettsiales	Rickettsiaceae	NA	ASV_RNA_0760	GGTAATACGGAGGGTGCTAGCGTTGTTCGGATTTACTGGGCGTAAAGGGTACGTAGGCTGTTTACCAAGTTGGGAGTGAAATCCCGGGGCTCAACCCCGGAACTGCTCTCAAAACTGGTAGACTAGAGATAAGTAGAGGATAGTGGAATTCCCAGTGTAGAGGTGAAATTCGTAGATATTGGGAGGAACACCAGAAGCGAAGGCGACTATCTGGACTTATACTGACGCTGAGGTACGAAAGTGTGGGGAGCAAACAGG	0	0	8	0.006982082	14	0.013162348	15	0.014679258	12	0.022272955	7	0.007625106	0	0
Bacteria	Proteobacteria	Alphaproteobacteria	Rickettsiales	Rickettsiaceae	NA	ASV_RNA_0837	GGTAATACGGAGGGGGCAAGCGTTGTTCGGAATTACTGGGCGTAAAGAGTACGTAGGCGGTTTATCAAGTTGGGAGTGAAATCCCGGGGCTCAACCTCGGAACTGCTCTCAAAACTGGTAGACTAGAGATAGGCAGAGGATAGCGGAATTCCTAGTGTAGAGGTGAAATTCGTAGATATTAGGAGGAACACCGGTGGCGAAGGCGGCTATCTGGACCTCATCTGACGCTGAGGTACGAAAGCGTGGGGAGCAAACAGG	0	0	0	0	0	0	59	0.057738416	0	0	0	0	0	0
Bacteria	Proteobacteria	Alphaproteobacteria	Rickettsiales	Rickettsiaceae	NA	ASV_RNA_0946	GGTAATACGGAGGGTGCTAGCGTTGCTCGGAATTACTGGGCGTAAAGAGCGCGTAGGCGGTTTATCAAGTTGGGAGTGAAATCCCGGAGCTCAACTCCGGAACTGCTTTCAAAACTGGTTTACTAGAGTTAAGTAGAGGATAGTGGAATTCCCAGTGTAGAGGTGAAATTCGTAGATATTGGGAGGAACACCAGAAGCGAAGGCGACTATCTGGGCTTATACTGACGCTGAGGCGCGAAAGTGTGGGGAGCAAACAGG	0	0	36	0.03141937	0	0	0	0	0	0	0	0	0	0
Bacteria	Proteobacteria	Alphaproteobacteria	Rickettsiales	Rickettsiaceae	NA	ASV_RNA_1134	GGTAATACGGAGGGTGCTAGCGTTGTTCGGATTTACTGGGCGTAAAGGGTACGTAGGCTGTCTATCAAGTTGGGAGTGAAATCCCGGGGCTCAACCCCGGAACTGCTCTCAAAACTGGCAGACTAGAGTTAAGTAGAGGATAGTGGAATTCCCAGTGTAGAGGTGAAATTCGTAGATATTGGGAGGAACACCAGAAGCGAAGGCGACTATCTGGGCTTATACTGACGCTGAGGTACGAAAGTGTGGGGAGCAAACAGG	26	0.025404022	0	0	0	0	0	0	0	0	0	0	0	0
Bacteria	Proteobacteria	Alphaproteobacteria	Rickettsiales	Rickettsiaceae	NA	ASV_RNA_1334	GGTAATACGGAGGGTGCTAGCGTTGTTCGGAATTACTGGGCGTAAAGGGCGCGTAGGCGGTTAATCAAGTCGGAAGTGAAATCCCAGGGCTCAACCCTGGAACTGCTTTCGAAACTGATTTACTAGAGTTAAGTAGAGGATAGTGGAATTCCCAGTGTAGAGGTGAAATTCGTAGATATTGGGAGGAACATCAGAAGCGAAGGCGACTATCTGGGCTTATACTGACGCTGAGGCGCGAAAGTGTGGGGAGCAAACAGG	0	0	0	0	0	0	4	0.003914469	0	0	0	0	0	0
Bacteria	Proteobacteria	Alphaproteobacteria	Rickettsiales	Rickettsiaceae	NA	ASV_RNA_1388	GGTAATACGGAGGGGGCAAGCGTTGTTCGGAATTACTGGGCGTAAAGAGTACGTAGGCGGTTTATCAAGTTGGGAGTGAAAGCCCGAGGCTCAACCTCGGAACTGCTCTCAAAACTGATAGACTAGAGATAGGTAGGGGATAGCGGAATTCCTAGTGTAGAGGTGAAATTCGTAGATATTAGGAGGAACACCGGAGGCGAAGGCGGCTATCTGGACCTTATCTGACGCTGAGGTACGAAAGCGTGGGGAGCAAACAGG	0	0	0	0	0	0	13	0.012722024	0	0	0	0	0	0
Bacteria	Proteobacteria	Alphaproteobacteria	Rickettsiales	Rickettsiaceae	NA	ASV_RNA_1431	GGTAATACGGAGGGTGCTAGCGTTGTTCGGAATTACTGGGCGTAAAGGGTGTGTAGGCGGTTAGTTAAGTTGGAAGTGAAATCCCAGGGCTCAACCCTGGAACTGCTTTCAAAACTGACATACTAGAGTTAGGTAGAGGATAGTGGAATTCCCAATGTAGAGGTGAAATTCGTAGATATTGGGAGGAACACCAGAAGCGAAGGCGACTATCTGGGCCTTAACTGACGCTGAGACACGAAAGTGTGGGGAGCAAACAGG	0	0	0	0	12	0.011282013	0	0	0	0	0	0	0	0
Bacteria	Proteobacteria	Alphaproteobacteria	Rickettsiales	Rickettsiaceae	NA	ASV_RNA_1579	GGTAATACGGAGGGTGCTAGCGTTGTTCGGAATTACTGGGCGTAAAGAGCACGTAGGCGGTTTATTAAGTTGGAAGTGAAATCCCGGGGCTCAACCTCGGAACTGCTTTCAAAACTGATTGACTAGAGTTAGGTAGAGGATAGTGGAATTCCCAATGTAGAGGTGAAATTCGTAGATATTGGGAGGAACACCAGAAGCGAAGGCGACTATCTGGACCTAAACTGACGCTGAGGTGCGAAAGTGTGGGGAGCAAACAGG	0	0	0	0	0	0	7	0.00685032	0	0	0	0	0	0
Bacteria	Proteobacteria	Alphaproteobacteria	SAR11_clade	Clade_I	Clade_Ia	ASV_RNA_0006	GGTAATACGAAGGGACCTAGCGTAGTTCGGAATTACTGGGCTTAAAGAGTTCGTAGGTGGTTGAAAAAGTTGGTGGTGAAATCCCAGAGCTTAACTCTGGAACTGCCATCAAAACTTTTCAGCTAGAGTATGATAGAGGAAAGCAGAATTTCTAGTGTAGAGGTGAAATTCGTAGATATTAGAAAGAATACCAATTGCGAAGGCAGCTTTCTGGATCATTACTGACACTGAGGAACGAAAGCATGGGTAGCGAAGAGG	2146	2.096808864	3894	3.398528526	3800	3.572637359	3113	3.046435387	688	1.276982757	5079	5.532559204	1751	1.813154952
Bacteria	Proteobacteria	Alphaproteobacteria	SAR11_clade	Clade_I	Clade_Ia	ASV_RNA_0041	GGTAATACGAAGGGACCTAGCGTAGTTCGGAATTACTGGGCTTAAAGAGTTCGTAGGTGGTTGAAAAAGTTGGTGGTGAAATCCCAGAGCTTAACTCTGGAACTGCCATCAAAACTTTTCAGCTAGAGTATGATAGAGGAAAGCAGAATTTCTAGTGTAGAGGTGAAATTCGTAGATATTAGAAAGAATACCAACTGCGAAGGCAGCTTTCTGGATCATTACTGACACTGAGGAACGAAAGCATGGGTAGCGAAGAGG	212	0.207140484	418	0.364813797	435	0.408972961	323	0.31609336	0	0	544	0.592579682	181	0.187424926
Bacteria	Proteobacteria	Alphaproteobacteria	SAR11_clade	Clade_I	Clade_Ia	ASV_RNA_0133	GGTAATACGAAGGGACCTAGCGTAGTTCGGAATTACTGGGCTTAAAGAGTTCGTAGGTGGTTGAAAAAGTTAGTGGTGAAATCCCAGAGCTTAACTCTGGAACTGCCATTAAAACTTTTCAGCTAGAGTATGATAGAGGAAAGCAGAATTTCTAGTGTAGAGGTGAAATTCGTAGATATTAGAAAGAATACCAATTGCGAAGGCAGCTTTCTGGATCATTACTGACACTGAGGAACGAAAGCATGGGTAGCGAAGAGG	0	0	63	0.054983898	56	0.052649393	38	0.037187454	0	0	623	0.678634452	233	0.241270762
Bacteria	Proteobacteria	Alphaproteobacteria	SAR11_clade	Clade_I	Clade_Ia	ASV_RNA_0185	GGTAATACGAAGGGACCTAGCGTAGTTCGGAATTACTGGGCTTAAAGAGTTCGTAGGTGGTTGAAAAAGTTGGTGGTGAAATCCCAGAGCTTAACTCTGGAACTGCCATCAAAACTTTTCAGCTAGAGTATGATAGAGGAAAGCAGAATTTCTAGTGTAGAGGTGAAATTCGTAGATATTAGAAAGAATACCGATTGCGAAGGCAGCTTTCTGGATCATTACTGACACTGAGGAACGAAAGCATGGGTAGCGAAGAGG	104	0.101616087	88	0.076802905	77	0.072392915	97	0.09492587	0	0	61	0.066447354	0	0
Bacteria	Proteobacteria	Alphaproteobacteria	SAR11_clade	Clade_I	Clade_Ia	ASV_RNA_0199	GGTAATACGAAGGGACCTAGCGTAGTTCGGATTTACTGGGCTTAAAGAGTTCGTAGGTGGTTGAAAAAGTTGGTGGTGAAATCCCAGAGCTTAACTCTGGAACTGCCATCAAAACTTTTCAGCTAGAGTATGATAGAGGAAAGCAGAATTTCTAGTGTAGAGGTGAAATTCGTAGATATTAGAAAGAATACCAATTGCGAAGGCAGCTTTCTGGATCATTACTGACACTGAGGAACGAAAGCATGGGTAGCGAAGAGG	47	0.045922655	71	0.06196598	82	0.077093754	59	0.057738416	0	0	184	0.200431363	109	0.112869155
Bacteria	Proteobacteria	Alphaproteobacteria	SAR11_clade	Clade_I	Clade_Ia	ASV_RNA_0302	GGTAATACGAAGGGACCTAGCGTAGTTCGGATTTACTGGGCTTAAAGAGTTCGTAGGTGGTTGAAAAAGTTGATGGTGAAATCCCAGAGCTTAACTCTGGAACTGCCATCAAAACTTTTCAGCTAGAGTATGATAGAGGAAAGCAGAATTTCTAGTGTAGAGGTGAAATTCGTAGATATTAGAAAGAATACCAATTGCGAAGGCAGCTTTCTGGATCATTACTGACACTGAGGAACGAAAGCATGGGTAGCGAAGAGG	30	0.029312333	55	0.048001815	44	0.04136738	31	0.030337134	0	0	0	0	0	0
Bacteria	Proteobacteria	Alphaproteobacteria	SAR11_clade	Clade_I	Clade_Ia	ASV_RNA_0499	GGTAATACGAAGGGACCTAGCGTAGTTCGGAATTACTGGGCTTAAAGAGTTCGTAGGTGGTTGAAATAGTTGGTGGTGAAATCCCAGAGCTTAACTCTGGAACTGCCATCAAAACTTTTCAGCTAGAGTATGATAGAGGAAAGCAGAATTTCTAGTGTAGAGGTGAAATTCGTAGATATTAGAAAGAATACCAATTGCGAAGGCAGCTTTCTGGATCATTACTGACACTGAGGAACGAAAGCATGGGTAGCGAAGAGG	0	0	0	0	0	0	0	0	0	0	131	0.142698416	82	0.08491074
Bacteria	Proteobacteria	Alphaproteobacteria	SAR11_clade	Clade_I	Clade_Ia	ASV_RNA_0680	GGTAATACGAAGGGACCTAGCGTAGTTCGGATTTACTGGGCTTAAAGAGTTCGTAGGTGGTTGAAAAAGTTGGTGGTGAAATCCCAGAGCTTAACTCTGGAACTGCCATCAAAACTTTTCAGCTAGAGTATGATAGAGGAAAGCAGAATTTCTAGTGTAGAGGTGAAATTCGTAGATATTAGAAAGAATACCAAATGCGAAGGCAGCTTTCTGGATCATTACTGACACTGAGGAACGAAAGTATGGGTAGCGAAGAGG	53	0.051785121	0	0	0	0	0	0	0	0	0	0	0	0
Bacteria	Proteobacteria	Alphaproteobacteria	SAR11_clade	Clade_I	Clade_Ia	ASV_RNA_0964	GGTAATACGAAGGGACCTAGCGTAGTTCGGAATTACTGGGCTTAAAGAGTTCGTAGGTGGTTGAAAAAGTTGGTGGTGAAATCCCAGAGCTTAACTCTGGAACTGCCATCAAAACTTTTCAGCTAGAGTATGATAGAGGAAAGCAGAATTTCTAGTGTAGAGGTGAAATTCGTAGATATTAGAAAGAATACCAAATGCGAAGGCAGCTTTCTGGATCATTACTGACACTGAGGAACGAAAGCATGGGTAGCGAAGAGG	0	0	0	0	0	0	0	0	0	0	41	0.044661336	0	0
Bacteria	Proteobacteria	Alphaproteobacteria	SAR11_clade	Clade_I	Clade_Ia	ASV_RNA_1126	GGTAATACGAAGGGACCTAGCGTAGTTCGGATTTACTGGGCTTAAAGAGTTCGTAGGTGGTTGAAAAAGTTAGTGGTGAAATCCCAGAGCTTAACTCTGGAACTGCCACTAAAACTTTTCAGCTAGAGTATGATAGAGGAAAGCAGAATTTCTAGTGTAGAGGTGAAATTCGTAGATATTAGAAAGAATACCAATTGCGAAGGCAGCTTTCTGGATCATTACTGACACTGAGGAACGAAAGCATGGGTAGCGAAGAGG	0	0	0	0	0	0	0	0	0	0	26	0.028321823	0	0
Bacteria	Proteobacteria	Alphaproteobacteria	SAR11_clade	Clade_I	Clade_Ib	ASV_RNA_0144	GGTAATACGAAGGGACCTAGCGTAGTTCGGAATTACTGGGCTTAAAGAGTTCGTAGGTGGTTAAAAAAGTTGGTGGTGAAATCCCAGAGCTTAACTCTGGAACTGCCATCAAAACTTTTTAGCTAGAGTATGATAGAGGAAAGCAGAATTTCTAGTGTAGAGGTGAAATTCGTAGATATTAGAAAGAATACCGATTGCGAAGGCAGCTTTCTGGATCATTACTGACACTGAGGAACGAAAGCATGGGTAGCGAAGAGG	85	0.083051609	107	0.09338535	100	0.094016773	180	0.176151098	0	0	84	0.091501274	0	0
Bacteria	Proteobacteria	Alphaproteobacteria	SAR11_clade	Clade_I	Clade_Ib	ASV_RNA_0219	GGTAATACGAAGGGACCTAGCGTAGTTCGGAATTACTGGGCTTAAAGAGTTCGTAGGTGGTTAAAATAGTTGGTGGTGAAATCCCAGAGCTTAACTCTGGAACTGCCATCAAAACTTTTTAGCTAGAGTATGATAGAGGAAAGTAGAATTTCTAGTGTAGAGGTGAAATTCGTAGATATTAGAAAGAATACCGATTGCGAAGGCAGCTTTCTGGATCATTACTGACACTGAGGAACGAAAGCATGGGTAGCGAAGAGG	60	0.058624665	78	0.068075302	80	0.075213418	101	0.098840339	0	0	0	0	0	0
Bacteria	Proteobacteria	Alphaproteobacteria	SAR11_clade	Clade_I	Clade_Ib	ASV_RNA_0272	GGTAATACGAAGGGACCTAGCGTAGTTCGGAATTACTGGGCTTAAAGAGTTCGTAGGTGGTTAAAAAAGTTGGTGGTGAAATCCCAGAGCTCAACTCTGGAACTGCCATCAAAACTTTTTAGCTAGAGTATGATAGAGGAAAGCAGAATTTCTAGTGTAGAGGTGAAATTCGTAGATATTAGAAAGAATACCGATTGCGAAGGCAGCTTTCTGGATCATTACTGACACTGAGGAACGAAAGCATGGGTAGCGAAGAGG	61	0.059601743	64	0.055856658	42	0.039487044	90	0.088075549	0	0	0	0	0	0
Bacteria	Proteobacteria	Alphaproteobacteria	SAR11_clade	Clade_I	Clade_Ib	ASV_RNA_0421	GGTAATACGAAGGGACCTAGCGTAGTTCGGAATTACTGGGCTTAAAGAGTTCGTAGGTGGTTAAAAAAGTTGATGGTGAAATCCCAGAGCTTAACTCTGGAACTGCCATCAAAACTTTTTAGCTAGAGTATGATAGAGGAAAGCAGAATTTCTAGTGTAGAGGTGAAATTCGTAGATATTAGAAAGAATACCAATTGCGAAGGCAGCTTTCTGGATCATTACTGACACTGAGGAACGAAAGCATGGGTAGCGAAGAGG	0	0	0	0	0	0	48	0.046973626	0	0	0	0	0	0
Bacteria	Proteobacteria	Alphaproteobacteria	SAR11_clade	Clade_II	NA	ASV_RNA_0101	GGTAATACGAAGGGACCTAGCGTAGTTCGGAATTACTGGGCTTAAAGAGCTCGTAGGTGGTTAAAAAAGTTGATGGTGAAATCCCAAGGCTCAACCTTGGAACTGCCATCAAAACTTTTTAGCTAGAGTGTGATAGAGGTAAGTGGAATTTCTAGTGTAGAGGTGAAATTCGTAGATATTAGAAAGAACACCAAATGCGAAGGCAACTTACTGGGTCACTACTGACACTGAGGAGCGAAAGCATGGGTAGCGAAGAGG	93	0.090868231	217	0.189388981	143	0.134443985	150	0.146792582	19	0.035265512	122	0.132894708	44	0.045561861
Bacteria	Proteobacteria	Alphaproteobacteria	SAR11_clade	Clade_II	NA	ASV_RNA_0296	GGTAATACGAAGGGACCTAGCGTAGTTCGGAATTACTGGGCTTAAAGAGCTCGTAGGTGGTTAGAAAAGTTAGTGGTGAAATCCCAAGGCTTAACCTTGGAACTGCCATTAAAACTTTTTAACTAGAGTATGATAGAGGTAAGCGGAATTTCTAGTGTAGAGGTGAAATTCGTAGATATTAGAAAGAACACCAATTGCGAAGGCAGCTTTCTGGATCATTACTGACACTGAGGAGCGAAAGCATGGGTAGCGAAGAGG	21	0.020518633	54	0.047129055	64	0.060170734	67	0.065567353	0	0	0	0	0	0
Bacteria	Proteobacteria	Alphaproteobacteria	SAR11_clade	Clade_II	NA	ASV_RNA_0324	GGTAATACGAAGGGACCTAGCGTAGTTCGGAATTACTGGGCTTAAAGAGCTCGTAGGTGGTTAAAAAAGTTGATGGTGAAATCCCAAGGCTCAACCTTGGAACTGCCATCAAAACTTTTTAGCTAGAGTATGATAGAGGAAAGTGGAATTTCTAGTGTAGAGGTGAAATTCGTAGATATTAGAAAGAACACCAAATGCGAAGGCAACTTTCTGGATCATTACTGACACTGAGGAGCGAAAGCATGGGTAGCGAAGAGG	0	0	0	0	0	0	61	0.05969565	0	0	43	0.046839938	0	0
Bacteria	Proteobacteria	Alphaproteobacteria	SAR11_clade	Clade_II	NA	ASV_RNA_0447	GGTAATACGAAGGGACCTAGCGTAGTTCGGAATTACTGGGCTTAAAGAGTTCGTAGGTGGTTAAAAAAGTTGATGGTGAAATCCCAAGGCTCAACCTTGGAACTGCCATCAAAACTTTTTAGCTAGAGTATGATAGAGGAAAGTGGAATTTCTAGTGTAGAGGTGAAATTCGTAGATATTAGAAAGAACATCAAATGCGAAGGCAACTTTCTGGATCATTACTGACACTGAGGAACGAAAGCATGGGTAGCGAAGAGG	0	0	80	0.069820822	0	0	0	0	0	0	0	0	0	0
Bacteria	Proteobacteria	Alphaproteobacteria	SAR11_clade	Clade_II	NA	ASV_RNA_0448	GGTAATACGAAGGGACCTAGCGTAGTTCGGAATTACTGGGCTTAAAGAGCTCGTAGGTGGTTAAAAAAGTTGATTGTGAAATCCCAAGGCTCAACCTTGGAACTGCAATCAAAACTTTTTAGCTAGAGTATGATAGAGGAAAGTGGAATTTCTAGTGTAGAGGTGAAATTCGTAGATATTAGAAAGAACACCAAATGCGAAGGCAACTTTCTGGATCATTACTGACACTGAGGAGCGAAAGCATGGGTAGCGAAGAGG	20	0.019541555	23	0.020073486	22	0.02068369	25	0.02446543	0	0	17	0.018518115	0	0
Bacteria	Proteobacteria	Alphaproteobacteria	SAR11_clade	Clade_II	NA	ASV_RNA_0504	GGTAATACGAAGGGACCTAGCGTAGTTCGGAATTACTGGGCTTAAAGAGTTCGTAGGTGGTTAAAAAAGTTGATGGTGAAATCCCAAGGCTCAACCTTGGAACTGCCATCAAAACTTTTTAGCTAGAGTATGATAGAGGAAAGTGGAATTTCTAGTGTAGAGGTGAAATTCGTAGATATTAGAAAGAACACCAAATGCGAAGGCAACTTTCTGGATCATTACTGACACTGAGGAGCGAAAGCATGGGTAGCGAAGAGG	46	0.044945577	52	0.045383535	19	0.017863187	0	0	0	0	1	0.001089301	16	0.016567949
Bacteria	Proteobacteria	Alphaproteobacteria	SAR11_clade	Clade_II	NA	ASV_RNA_0530	GGTAATACGAAGGGACCTAGCGTAGTTCGGAATTACTGGGCTTAAAGAGCTCGTAGGTGGTTAGAAAAGTTGGTGGTGAAATCCCAAGGCTTAACCTTGGAACTGCCATCAAAACTTTTTAACTAGAGTATGATAGAGGAAAGTGGAATTTCTAGTGTAGAGGTGAAATTCGTAGATATTAGAAAGAACACCGATTGCGAAGGCAGCTTTCTGGATCATTACTGACACTGAGGAGCGAAAGCATGGGTAGCGAAGAGG	0	0	0	0	0	0	39	0.038166071	0	0	0	0	0	0
Bacteria	Proteobacteria	Alphaproteobacteria	SAR11_clade	Clade_II	NA	ASV_RNA_0582	GGTAATACGAAGGGACCTAGCGTAGTTCGGAATTACTGGGCTTAAAGAGCTCGTAGGTGGTTAGAAAAGTTGGTGGTGAAATCCCAAGGCTTAACCTTGGAACTGCCACCAAAACTTTTTGACTAGAGTATGATAGAGGAAAGTGGAATTTCTAGTGTAGAGGTGAAATTCGTAGATATTAGAAAGAACACCAAATGCGAAGGCAACTTTCTGGATCATTACTGACACTGAGGAGCGAAAGCATGGGTAGCGAAGAGG	0	0	32	0.027928329	0	0	0	0	0	0	29	0.031589726	12	0.012425962
Bacteria	Proteobacteria	Alphaproteobacteria	SAR11_clade	Clade_II	NA	ASV_RNA_0605	GGTAATACGAAGGGACCTAGCGTAGTTCGGAATTACTGGGCTTAAAGAGCTCGTAGGTGGTTAAAAAAGTTGGTGGTGAAATCCCAAGGCTTAACCTTGGAACTGCCACCAAAACTTTTTGACTAGAGTATGATAGAGGAAAGTGGAATTTCTAGTGTAGAGGTGAAATTCGTAGATATTAGAAAGAACACCAAATGCGAAGGCAACTTTCTGGATCATTACTGACACTGAGGAGCGAAAGCATGGGTAGCGAAGAGG	20	0.019541555	0	0	25	0.023504193	16	0.015657875	0	0	0	0	0	0
Bacteria	Proteobacteria	Alphaproteobacteria	SAR11_clade	Clade_II	NA	ASV_RNA_0619	GGTAATACGAAGGGACCTAGCGTAGTTCGGAATTACTGGGCTTAAAGAGCTCGTAGGTGGTTAGAAAAGTTGGTGGTGAAATCCCAAGGCTTAACCTTGGAACTGCCACCAAAACTTTTTGACTAGAGTATGATAGAGGAAAGTGGAATTTCTAGTGTAGAGGTGAAATTCGTAGATATTAGAAAGAACACCGATTGCGAAGGCAGCTTTCTGGATCATTACTGACACTGAGGAGCGAAAGCATGGGTAGCGAAGAGG	0	0	30	0.026182808	0	0	0	0	0	0	0	0	0	0
Bacteria	Proteobacteria	Alphaproteobacteria	SAR11_clade	Clade_II	NA	ASV_RNA_0687	GGTAATACGAAGGGACCTAGCGTAGTTCGGAATTACTGGGCTTAAAGAGCTCGTAGGTGGTTAAAAAAGTTGGTGGTGAAATCCCAAGGCTTAACCTTGGAACTGCCACCAAAACTTTTTGACTAGAGTATGATAGAGGAAAGTGGAATTTCTAGTGTAGAGGTGAAATTCGTAGATATTAGAAAGAACACCGAATGCGAAGGCAACTTTCTGGATCATTACTGACACTGAGGAGCGAAAGCATGGGTAGCGAAGAGG	0	0	0	0	0	0	40	0.039144689	0	0	0	0	0	0
Bacteria	Proteobacteria	Alphaproteobacteria	SAR11_clade	Clade_II	NA	ASV_RNA_1019	GGTAATACGAAGGGACCTAGCGTAGTTCGGAATTACTGGGCTTAAAGAGTTCGTAGGTGGTTAAAAAAGTTGATGGTGAAATCCCAAGGCTCAACCTTGGAACTGCCATCAAAACTTTTTAGCTAGAGTATGATAGAGGAAAGTGGAATTTCTAGTGTAGAGGTGAAATTCGTAGATATTAGAAAGAACGTCAAATGCGAAGGCAACTTTCTGGATCATTACTGACACTGAGGAACGAAAGCATGGGTAGCGAAGAGG	36	0.035174799	0	0	0	0	0	0	0	0	0	0	0	0
Bacteria	Proteobacteria	Alphaproteobacteria	SAR11_clade	Clade_III	NA	ASV_RNA_0275	GGTAATACGAAGGGACCTAGCGTAGTTCGGAATTACTGGGCGTAAAGAGTATGTAGGCGGCTAGATAAGTTAATTGTGAAAGCCCAAAGCTTAACTTTGGAACTGCAATTAAAACTATTTAGCTGGAGTATGATAGAGGAAAGCGGAATACATAGTGTAGAGGTGAAATTCGTAGATATTATGTAGAACACCAGTTGCGAAGGCGGCTTTCTGGATCATTACTGACGCTGAGATACGAAAGTATGGGTAGCGAAGAGG	41	0.040060188	46	0.040146973	53	0.049828889	32	0.031315751	4	0.007424318	47	0.051197142	5	0.005177484
Bacteria	Proteobacteria	Alphaproteobacteria	SAR11_clade	Clade_IV	NA	ASV_RNA_0097	GGTAATACGGAGGGATCTAGCGTTATTCGGAATAACTGGGCGTAAAGCGAGCGTAGGCGGATTTGTAAGTTGGAGGTGAAATCCCAGGGCTTAACCCTGGAACTGCCTTCAAAACTACATTTCTTGAGTTTGGTAGAGGAGAGTGGAATTCCTAGTGTAGAGGTGAAATTCGTAGATATTAGGAGGAACACCAGTGGCGAAGGCGACTCTCTGGGCCAATACTGACGCTGAGGTTCGAAAGCGTGGGGAGCAAACGGG	90	0.087936998	175	0.152733049	211	0.19837539	104	0.10177619	17	0.031553353	196	0.213502974	65	0.067307294
Bacteria	Proteobacteria	Alphaproteobacteria	SAR11_clade	Clade_IV	NA	ASV_RNA_1336	GGTAATACGGAGGGATCTAGCGTTATTCGGAATTACTGGGCGTAAAGCGAGCGTAGGCTGATTTGTAAGTTGGATGTGAAATCCCAGAGCTTAACTCTGGAACTGCATCCAAAACTACATTTCTTGAGTTTGGTAGAGGAGAGTGGAATTCCTAGTGTAGAGGTGAAATTCGTAGATATTAGGAGGAACACCAGTGGCGAAGGCGACTCTCTGGGCCAATACTGACGCTGAGGTTCGAAAGCGTGGGGAGCAAACGGG	0	0	0	0	0	0	0	0	0	0	11	0.01198231	0	0
Bacteria	Proteobacteria	Alphaproteobacteria	SAR11_clade	NA	NA	ASV_RNA_0046	GGTAATACGAAGGGACCTAGCGTAGTTCGGAATTACTGGGCTTAAAGAGTTCGTAGGTGGTTAAAAAAGTTGATGGTGAAATCCCAAGGCTCAACCTTGGAACTGCCATCAAAACTTTTTAGCTAGAGTATGATAGAGGAAAGTGGAATTTCTAGTGTAGAGGTGAAATTCGTAGATATTAGAAAGAACATCAAAAGCGAAGGCAACTTTCTGGATCATTACTGACACTGAGGAACGAAAGCATGGGTAGCGAAGAGG	453	0.442616223	413	0.360449995	397	0.373246587	460	0.450163918	79	0.146630288	188	0.204788567	32	0.033135899
Bacteria	Proteobacteria	Alphaproteobacteria	SAR11_clade	NA	NA	ASV_RNA_0165	GGTAATACGAAGGGACCTAGCGTAGTTCGGAATTACTGGGCTTAAAGAGTTCGTAGGTGGTTAAAATAGTTGATGGTGAAATCCCAAGGCTCAACCTTGGAACTGCCATCAAAACTTTTTAGCTAGAGTATGATAGAGGAAAGTGGAATTTCTAGTGTAGAGGTGAAATTCGTAGATATTAGAAAGAACATCAAAAGCGAAGGCAACTTTCTGGATCATTACTGACACTGAGGAACGAAAGCATGGGTAGCGAAGAGG	135	0.131905497	120	0.104731233	110	0.10341845	100	0.097861721	0	0	0	0	0	0
Bacteria	Proteobacteria	Alphaproteobacteria	SAR11_clade	NA	NA	ASV_RNA_0346	GGTAATACGAAGGGACCTAGCGTAGTTCGGAATTACTGGGCTTAAAGAGTACGTAGGTGGTTAAAAAAGTTGGTGGTGAAATCCCAGAGCTCAACTCTGGAACTGCCATCAAAACTTTTTAACTAGAGTATGATAGAGGTAAGCGGAATTTCTAGTGTAGAGGTGAAATTCGTAGATATTAGAAAGAACACCGAATGCGAAGGCAGCTTTCTGGATCATTACTGACACTGAGGTACGAAAGCATGGGTAGCGAAGAGG	15	0.014656166	43	0.037528692	35	0.03290587	47	0.045995009	0	0	0	0	0	0
Bacteria	Proteobacteria	Alphaproteobacteria	Sneathiellales	Sneathiellaceae	NA	ASV_RNA_0697	GGTAAGACGGAGGGGGCTAGCGTTGTTCGGAATTACTGGGCGTAAAGAGTACGTAGGCGGTTTTTTAAGTTGGACGTGAAATCCCAGGGCCCAACCCTGGAACTGCGTTCAAAACTGGATGACTAGAGTCCGGCAGAGGTGAGTGGAACTCCCAGTGTAGAGGTGAAATTCGTAGATATTGGGAAGAACACCAGTGGCGAAGGCGGCTCACTGGACCGGTACTGACGCTGAGGTACGAAAGCGTGGGGAGCAAACAGG	0	0	10	0.008727603	0	0	29	0.028379899	0	0	0	0	0	0
Bacteria	Proteobacteria	Alphaproteobacteria	Thalassobaculales	Nisaeaceae	OM75_clade	ASV_RNA_0164	GGTAATACGGAGGGGGCAAGCGTTGTTCGGAATTACTGGGCGTAAAGGGCGTGTAGGCGGCCAAGTCAGTCAGGCGTGAAAGCCCGGGGCTCAACCCCGGAATAGCGCTTGATACTGCGGGGCTAGAGACCGGAAGAGGGTAGTGGAATTCCCAGTGTAGAGGTGAAATTCGTAGATATTGGGAAGAACACCAGTGGCGAAGGCGGCTACCTGGTCCGGATCTGACGCTGAGGCGCGAAAGCGTGGGGAGCAAACAGG	129	0.126043031	97	0.084657747	123	0.11564063	88	0.086118315	9	0.016704716	14	0.015250212	0	0
Bacteria	Proteobacteria	Alphaproteobacteria	Thalassobaculales	Nisaeaceae	OM75_clade	ASV_RNA_0249	GGTAATACGGAGGGGGCAAGCGTTGTTCGGAATTACTGGGCGTAAAGGGCGCGTAGGCGGCCAAGTTAGTCAGGCGTGAAAGCCCGGGGCTCAACCCCGGAATAGCGCTTGATACTGCTAGGCTCGAGACCGGAAGAGGGTAGTGGAATTCCCAGTGTAGAGGTGAAATTCGTAGATATTGGGAAGAACACCAGTGGCGAAGGCGGCTACCTGGTCCGGATCTGACGCTGAGGCGCGAAAGCGTGGGGAGCAAACAGG	37	0.036151877	46	0.040146973	39	0.036666541	63	0.061652884	0	0	0	0	0	0
Bacteria	Proteobacteria	Alphaproteobacteria	Thalassobaculales	Nisaeaceae	OM75_clade	ASV_RNA_0286	GGTAATACGGAGGGGGCAAGCGTTGTTCGGAATTACTGGGCGTAAAGGGCGCGTAGGCGGCCAAGTCAGTCAGGCGTGAAAGCCCAGGGCTCAACCCTGGAATTGCGTTTGATACTGCTAGGCTCGAGACCGGAAGAGGGTAGTGGAATTCCCAGTGTAGAGGTGAAATTCGTAGATATTGGGAAGAACACCAGTGGCGAAGGCGGCTACCTGGTCCGGATCTGACGCTGAGGCGCGAAAGCGTGGGGAGCAAACAGG	77	0.075234987	0	0	43	0.040427212	0	0	14	0.025985114	0	0	0	0
Bacteria	Proteobacteria	Alphaproteobacteria	Thalassobaculales	Nisaeaceae	OM75_clade	ASV_RNA_0317	GGTAATACGGAGGGGGCAAGCGTTGTTCGGAATTACTGGGCGTAAAGGGCGCGTAGGCGGCCAAGTCAGTCAGGCGTGAAAGCCCAGGGCTCAACCCTGGAATTGCGTTTGATACTGCCTGGCTAGAGACCGGAAGAGGGTAGTGGAATTCCCAGTGTAGAGGTGAAATTCGTAGATATTGGGAAGAACACCAGTGGCGAAGGCGGCTACCTGGTCCGGATCTGACGCTGAGGCGCGAAAGCGTGGGGAGCAAACAGG	0	0	0	0	0	0	0	0	0	0	93	0.101304982	30	0.031064905
Bacteria	Proteobacteria	Alphaproteobacteria	Thalassobaculales	Nisaeaceae	OM75_clade	ASV_RNA_0390	GGTAATACGGAGGGGGCAAGCGTTGTTCGGAATTACTGGGCGTAAAGGGCGCGTAGGCGGCCAAGTCAGTCAGGCGTGAAAGCCCAGGGCTCAACCCTGGAATTGCGTTTGATACTGCTAGGCTCGAGATCGGAAGAGGGTAGTGGAATTCCCAGTGTAGAGGTGAAATTCGTAGATATTGGGAAGAACACCAGTGGCGAAGGCGGCTACCTGGTCCGAATCTGACGCTGAGGCGCGAAAGCGTGGGGAGCAAACAGG	45	0.043968499	25	0.021819007	0	0	0	0	0	0	0	0	0	0
Bacteria	Proteobacteria	Alphaproteobacteria	Thalassobaculales	Nisaeaceae	OM75_clade	ASV_RNA_0746	GGTAATACGGAGGGGGCAAGCGTTGTTCGGAATTACTGGGCGTAAAGGGCGCGTAGGCGGCCAAGTCAGTCAGGCGTGAAAGCCCAGGGCTCAACCCTGGAATTGCGTTTGATACTGCTAGGCTCGAGATCGGAAGAGGGTAGTGGAATTCCCAGTGTAGAGGTGAAATTCGTAGATATTGGGAAGAACACCAGTGGCGAAGGCGGCTACCTGGTCCGCATCTGACGCTGAGGCGCGAAAGCGTGGGGAGCAAACAGG	0	0	18	0.015709685	0	0	0	0	0	0	0	0	0	0
Bacteria	Proteobacteria	Alphaproteobacteria	Thalassobaculales	Thalassobaculaceae	Thalassobaculum	ASV_RNA_0440	GGTAATACGGAGGGGGCGAGCGTTGTTCGGAATTACTGGGCGTAAAGGGCGCGTAGGCGGCGCAGTTAGTTAGACGTGAAAGCCCCGGGCTCAACCTGGGAGGTGCGTTTAAAACTGCTGTGCTTGAGATCGGAAGAGGGTAGTGGAATTTCCAGTGTAGAGGTGAAATTCGTAGATATTGGAAAGAACACCAGTGGCGAAGGCGGCTACCTGGTCCGAATCTGACGCTGAGGCGCGAAAGCGTGGGGAGCAAACAGG	29	0.028335255	20	0.017455206	23	0.021623858	24	0.023486813	0	0	0	0	0	0
Bacteria	Proteobacteria	Alphaproteobacteria	Zavarziniales	NA	NA	ASV_RNA_0560	GGTAATACGGAGGGGGCTAGCGTTGTTCGGAATTACTGGGCGTAAAGCGCACGTAGGCGGCGCGACAAGTCAGAGGTGAAAGGCCTGGGCTCAACCTAGGAACTGCCTTTGAAACTGGCGTGCTAGAGACCGGAAGAGGGTGACGGAATTCCCAGTGTAGAGGTGAAATTCGTAGATATTGGGAAGAACACCAGTGGCGAAGGCGGTCACCTGGTCCGGTACTGACGCTGAGGTGCGAAAGCGTGGGGAGCAAACAGG	0	0	22	0.019200726	6	0.005641006	14	0.013700641	0	0	0	0	0	0
Bacteria	Proteobacteria	Alphaproteobacteria	NA	NA	NA	ASV_RNA_0094	GGTAATACGGAGGGGGCAAGCGTTGTTCGGAATTACTGGGCGTAAAGGGCACGTAGGCGGCGATGCGGGTCAGGTGTGAAAGCCCCGGGCTTAACCTGGGAACTGCACTTGAAACTGCATTGCTAGAGGACGGAAGAGGAGAATGGAATTCCCAGTGTAGAGGTGAAATTCGTAGATATTGGGAAGAACACCAGTGGCGAAGGCGATTCTCTGGTCCGTATCTGACGCTGAGGTGCGAAAGCGTGGGGAGCAAACAGG	250	0.244269439	140	0.122186439	156	0.146666165	120	0.117434066	14	0.025985114	13	0.014160912	0	0
Bacteria	Proteobacteria	Gammaproteobacteria	Alteromonadales	Alteromonadaceae	Glaciecola	ASV_RNA_0010	GGTAATACGGAGGGTGCAAGCGTTAATCGGAATTACTGGGCGTAAAGCGCACGCAGGCGGTCTGTTAAGCTAGATGTGAAAGCCCCGCGCTCAACGTGGGATGGTCATTTAGAACTGGCAGACTAGAGTTTTGGAGAGGAGAGTGGAATTCCAGGTGTAGCGGTGAAATGCGTAGATATCTGGAGGAACATCAGTGGCGAAGGCGACTCTCTGGTCAATAACTGACGCTCATGTGCGAAAGTGTGGGTAGCGAACGGG	121	0.118226408	114	0.099494672	79	0.07427325	57	0.055781181	25	0.04640199	365	0.397594824	947	0.980615499
Bacteria	Proteobacteria	Gammaproteobacteria	Alteromonadales	Alteromonadaceae	Glaciecola	ASV_RNA_0413	GGTAATACGGAGGGTGCAAGCGTTAATCGGAATTACTGGGCGTAAAGCGCACGCAGGTGGTTAATTAAGCTAGAAGTGAAAGCCCCGCGCTCAACGTGGGAAGGCCTTTTAGAACTGGTTAACTAGAGTCTTGGAGAGGGGAGTGGAATTCCAGGTGTAGCGGTGAAATGCGTAGATATCTGGAGGAACATCAGTGGCGAAGGCGACTCTCTGGCCAAAGACTGACACTCATGTGCGAAAGTGTGGGTAGCGAACAGG	68	0.066441287	0	0	0	0	0	0	0	0	49	0.053375743	0	0
Bacteria	Proteobacteria	Gammaproteobacteria	Alteromonadales	Alteromonadaceae	Glaciecola	ASV_RNA_0554	GGTAATACGGAGGGTGCAAGCGTTAATCGGAATTACTGGGCGTAAAGCGCACGCAGGTGGTCAATTAAGCTAGAAGTGAAAGCCCCGCGCTCAACGTGGGAAGGCCTTTTAGAACTGGTTGACTAGAGTCTTGGAGAGGAGAGTGGAATTTCAGGTGTAGCGGTGAAATGCGTAGATATCTGAAGGAACATCAGTGGCGAAGGCGACTCTCTGGCCAAAGACTGACACTCATGTGCGAAAGTGTGGGTAGCGAACAGG	16	0.015633244	0	0	0	0	11	0.010764789	0	0	15	0.016339513	12	0.012425962
Bacteria	Proteobacteria	Gammaproteobacteria	Alteromonadales	Alteromonadaceae	Glaciecola	ASV_RNA_0719	GGTAATACGGAGGGTGCAAGCGTTAATCGGAATTACTGGGCGTAAAGCGCACGCAGGTGGTTAATTAAGCTAGAAGTGAAAGCCCCGCGCTCAACGTGGGAAGGCCTTTTAGAACTGGTTAACTAGAGTCTTGGAGAGGGGAGTGGAATTCCAGGTGTAGCGGTGAAATGCGTAGATATCTGGAGGAACATCAGTGGCGAAGGCGACTCCCTGGCCAAAGACTGACGCTCATGTGCGAAAGTGTGGGTAGCGAACAGG	0	0	12	0.010473123	0	0	12	0.011743407	17	0.031553353	2	0.002178602	15	0.015532452
Bacteria	Proteobacteria	Gammaproteobacteria	Alteromonadales	Alteromonadaceae	Paraglaciecola	ASV_RNA_0007	GGTAATACGGAGGGTCCGAGCGTTAATCGGAATTACTGGGCGTAAAGCGCACGCAGGCGGTTTGTTAAGCTAGATGTGAAAGCCCCGGGCTCAACCTGGGAATAGCATTTAGAACTGGCAGACTAGAGTCTTGGAGAGGGGAGTGGAATTTCTGGTGTAGCGGTGAAATGCGTAGATATCAGAAGGAACATCAGTGGCGAAGGCGACTCCCTGGCCAAAGACTGACGCTCATGTGCGAAAGTGTGGGTAGCGAACAGG	1640	1.60240752	1005	0.87712408	1087	1.021962318	802	0.784851006	1791	3.324238543	1454	1.583843489	4993	5.170235679
Bacteria	Proteobacteria	Gammaproteobacteria	Alteromonadales	Alteromonadaceae	Paraglaciecola	ASV_RNA_0114	GGTAATACGGAGGGTCCGAGCGTTAATCGGAATTACTGGGCGTAAAGCGCACGCAGGCGGTTTGTTAAGCTAGATGTGAAAGCCCCGGGCTCAACCTGGGAATAGCATTTAGAACTGGCAGACTAGAGTCTTGGAGAGGGGAGTGGAATTCCAGGTGTAGCGGTGAAATGCGTAGATATCTGGAGGAACATCAGTGGCGAAGGCGACTCCCTGGCCAAAGACTGACGCTCATGTGCGAAAGTGTGGGTAGCGAACAGG	73	0.071326676	44	0.038401452	36	0.033846038	132	0.129177472	206	0.382352395	286	0.311540054	841	0.870852835
Bacteria	Proteobacteria	Gammaproteobacteria	Alteromonadales	Alteromonadaceae	Paraglaciecola	ASV_RNA_1617	GGTAATACGGAGGGTCCGAGCGTTAATCGGAATTACTGGGCGTAAAGCGCACGCAGGCGGTTAATTAAGTCAGATGTGAAAGCCCAGGGCTCAACCTTGGAATTGCATTTGAAACTGGTTGACTAGAGTCTTGGAGAGGGGAGTGGAATTTCTGGTGTAGCGGTGAAATGCGTAGATATCAGAAGGAACATCAGTGGCGAAGGCGACTCCCTGGCCAAAGACTGACGCTCATGTGCGAAAGTGTGGGTAGCGAACAGG	0	0	0	0	7	0.006581174	0	0	0	0	0	0	0	0
Bacteria	Proteobacteria	Gammaproteobacteria	Alteromonadales	Colwelliaceae	Colwellia	ASV_RNA_0011	GGTAATACGAGGGGTGCAAGCGTTAATCGGAATTACTGGGCGTAAAGCGTTCGTAGGCGGTCTATTAAGCAAGATGTGAAAGCCCAGGGCTCAACCTTGGAACTGCATTTTGAACTGGTAGACTAGAGTACTGTAGAGGGTGGTGGAATTTCCAGTGTAGCGGTGAAATGCGTAGAGATTGGAAGGAACATCAGTGGCGAAGGCGGCCACCTGGACAGATACTGACGCTGAGGAACGAAAGCGTGGGGAGCGAACAGG	1356	1.324917437	8065	7.03881165	1776	1.669737881	2450	2.397612174	356	0.660764334	92	0.100215682	8	0.008283975
Bacteria	Proteobacteria	Gammaproteobacteria	Alteromonadales	Colwelliaceae	Colwellia	ASV_RNA_0017	GGTAATACGAGGGGTGCAAGCGTTAATCGGAATTACTGGGCGTAAAGCGTGCGTAGGTGGTTTGTTAAGCAAGATGTGAAAGCCCTGGGCTCAACCTGGGAACTGCATTTTGAACTGGCAAGCTAGAGTTTTGTAGAGGGTAGTGGAATTTCCAGTGTAGCGGTGAAATGCGTAGAGATTGGAAGGAACATCAGTGGCGAAGGCGGCTACCTGGACAAAGACTGACACTGAGGCACGAAAGCGTGGGGAGCAAACAGG	271	0.264788072	313	0.273173967	495	0.465383024	63	0.061652884	139	0.257995063	53	0.057732947	2657	2.751315081
Bacteria	Proteobacteria	Gammaproteobacteria	Alteromonadales	Colwelliaceae	Colwellia	ASV_RNA_0024	GGTAATACGAGGGGTGCAAGCGTTAATCGGAATTACTGGGCGTAAAGCGTGCGTAGGTGGCTTGTTAAGCAAGATGTGAAAGCCCTGGGCTCAACCTGGGAACTGCATTTTGAACTGGCAAGCTAGAGTTTTGTAGAGGGTAGTGGAATTTCCAGTGTAGCGGTGAAATGCGTAGAGATTGGAAGGAACATCAGTGGCGAAGGCGGCTACCTGGACAAAGACTGACACTGAGGCACGAAAGCGTGGGGAGCAAACAGG	1117	1.091395853	1437	1.254156521	573	0.538716107	341	0.33370847	692	1.284407075	216	0.235288992	95	0.098372199
Bacteria	Proteobacteria	Gammaproteobacteria	Alteromonadales	Colwelliaceae	Colwellia	ASV_RNA_0049	GGTAATACGAGGGGTGCAAGCGTTAATCGGAATTACTGGGCGTAAAGCGTTCGTAGGCGGTTATTTAAGCAAGATGTGAAAGCCCAGGGCTCAACCTTGGAACTGCATTTTGAACTGGGTAACTAGAGTACTGTAGAGGGTGGTGGAATTTCCAGTGTAGCGGTGAAATGCGTAGAGATTGGAAGGAACATCAGTGGCGAAGGCGGCCACCTGGACAGATACTGACGCTGAGGAACGAAAGCGTGGGGAGCGAACAGG	647	0.632169308	481	0.419797694	598	0.5622203	184	0.180065567	25	0.04640199	42	0.045750637	0	0
Bacteria	Proteobacteria	Gammaproteobacteria	Alteromonadales	Colwelliaceae	Colwellia	ASV_RNA_0060	GGTAATACGAGGGGTGCAAGCGTTAATCGGAATTACTGGGCGTAAAGCGTGCGTAGGTGGTTTGTTAAGCAAGATGTGAAAGCCCTGGGCTCAACCTGGGAACTGCATTTTGAACTGGCAAACTAGAGTTTTGTAGAGGGTAGTGGAATTTCCAGTGTAGCGGTGAAATGCGTAGAGATTGGAAGGAACATCAGTGGCGAAGGCGGCTACCTGGACAAAGACTGACACTGAGGCACGAAAGCGTGGGGAGCAAACAGG	408	0.398647724	253	0.220808351	76	0.071452747	46	0.045016392	0	0	0	0	0	0
Bacteria	Proteobacteria	Gammaproteobacteria	Alteromonadales	Colwelliaceae	Colwellia	ASV_RNA_0568	GGTAATACGAGGGGTGCAAGCGTTAATCGGAATTACTGGGCGTAAAGCGTTCGTAGGCGGTTTGTTAAGCAAGATGTGAAAGCCCCGGGCTCAACCTGGGAACTGCATTTTGAACTGGCAAACTAGAGTACTGTAGAGGGTGGTGGAATTTCCAGTGTAGCGGTGAAATGCGTAGAGATTGGAAGGAACATCAGTGGCGAAGGCGGCCACCTGGACAGATACTGACGCTGAGGAACGAAAGCGTGGGGAGCGAACAGG	24	0.023449866	16	0.013964164	23	0.021623858	0	0	0	0	5	0.005446504	0	0
Bacteria	Proteobacteria	Gammaproteobacteria	Alteromonadales	Colwelliaceae	Colwellia	ASV_RNA_0825	GGTAATACGAGGGGTGCAAGCGTTAATCGGAATTACTGGGCGTAAAGCGTTCGTAGGTGGTTTATTAAGCAAGATGTGAAAGCCCCGGGCTCAACCTGGGAACTGCATTTTGAACTGGTAGACTAGAGTTTTGTAGAGGGTAGTGGAATTTCCAGTGTAGCGGTGAAATGCGTAGAGATTGGAAGGAACATCAGTGGCGAAGGCGGCTACCTGGACAAAGACTGACACTGAGGAACGAAAGCGTGGGGAGCAAACAGG	62	0.060578821	0	0	0	0	0	0	0	0	0	0	0	0
Bacteria	Proteobacteria	Gammaproteobacteria	Alteromonadales	Colwelliaceae	Colwellia	ASV_RNA_1078	GGTAATACGAGGGGTGCAAGCGTTAATCGGAATTACTGGGCGTAAAGCGTTCGTAGGCGGTTTGTTAAGCAAGATGTGAAAGCCCCGGGCTCAACCTGGGAACTGCATTTTGAACTGGCAAGCTAGAATACTGTAGAGGGTGGTGGAATTTCCAGTGTAGCGGTGAAATGCGTAGAGATTGGAAGGAACATCAGTGGCGAAGGCGGCCACCTGGACAGATACTGACGCTGAGGAACGAAAGCGTGGGGAGCGAACAGG	0	0	0	0	0	0	11	0.010764789	0	0	0	0	0	0
Bacteria	Proteobacteria	Gammaproteobacteria	Alteromonadales	Colwelliaceae	Colwellia	ASV_RNA_1242	GGTAATACGGAGGGTCCGAGCGTTAATCGGAATTACTGGGCGTAAAGGGTGCGTAGGTGGTTTGTTAAGCAAGATGTGAAAGCCCCGGGCTCAACCTGGGAACTGCATTTTGAACTGGCAAACTAGAGTTTTGTAGAGGGTAGTGGAATTTCCAGTGTAGCGGTGAAATGCGTAGAGATTGGAAGGAACATCAGTGGCGAAGGCGGCTACCTGGACAAAGACTGACACTGAGGCACGAAAGCGTGGGGAGCAAACAGG	16	0.015633244	0	0	0	0	0	0	0	0	0	0	0	0
Bacteria	Proteobacteria	Gammaproteobacteria	Alteromonadales	Colwelliaceae	Colwellia	ASV_RNA_1353	GGTAATACGAGGGGTGCAAGCGTTAATCGGAATTACTGGGCGTAAAGCGTTCGTAGGCGGTTGAATAAGCAAGATGTGAAAGCCCAGGGCTCAACCTTGGAACTGCATTTTGAACTGTTCGACTAGAGTACTGTAGAGGGTGGTGGAATTTCCAGTGTAGCGGTGAAATGCGTAGAGATTGGAAGGAACATCAGTGGCGAAGGCGGCCACCTGGACAGATACTGACGCTGAGGAACGAAAGCGTGGGGAGCGAACAGG	0	0	0	0	0	0	0	0	0	0	0	0	15	0.015532452
Bacteria	Proteobacteria	Gammaproteobacteria	Alteromonadales	Colwelliaceae	NA	ASV_RNA_0030	GGTAATACGGAGGGTGCGAGCGTTAATCGGAATTACTGGGCGTAAAGCGTGCGTAGGCGGTTTGTTAAGCAAGATGTGAAAGCCCAGGGCTCAACCTTGGAACTGCATTTTGAACTGGCAAACTAGAGTACTGTAGAGGGTGGTGGAATTTCCAGTGTAGCGGTGAAATGCGTAGAGATTGGAAGGAACATCAGTGGCGAAGGCGGCCACCTGGACAGATACTGACGCTGAGGCACGAAAGCGTGGGGAGCAAACAGG	593	0.579407109	691	0.603077353	917	0.862133805	681	0.666438323	352	0.653340015	581	0.632883815	289	0.299258584
Bacteria	Proteobacteria	Gammaproteobacteria	Alteromonadales	Colwelliaceae	NA	ASV_RNA_0900	GGTAATACGAGGGGTGCAAGCGTTAATCGGAATTACTGGGCGTAAAGCGTTCGTAGGCGGTTTGTTAAGCAAGATGTGAAAGCCCCGGGCTCAACCTGGGAACTGCATTTTGAACTGGCAAACTAGAGTACTGTAGAGGGTGGTGGAATTTCCAGTGTAGCGGTGAAATGCGTAGAGATTGGAAGGAACATCAGTGGCGAAGGCGGCCACCTGGACAGATACTGACGCTGAGGCACGAAAGCGTGGGGAGCAAACAGG	4	0.003908311	0	0	0	0	0	0	0	0	26	0.028321823	13	0.013461459
Bacteria	Proteobacteria	Gammaproteobacteria	Alteromonadales	Marinobacteraceae	Marinobacter	ASV_RNA_0172	GGTAATACGGAGGGTGCAAGCGTTAATCGGAATTACTGGGCGTAAAGCGCGCGTAGGTGGTTATGTAAGCGAGATGTGAAAGCCCCGGGCTCAACCTGGGAACGGCACTTCGAACTGCATGGCTAGAGTGTGGTAGAGGGTAGTGGAATTTCCTGTGTAGCGGTGAAATGCGTAGATATAGGAAGGAACACCAGTGGCGAAGGCGGCTACCTGGACCAACACTGACACTGAGGTGCGAAAGCGTGGGGAGCAAACAGG	0	0	0	0	0	0	11	0.010764789	0	0	1155	1.258142524	0	0
Bacteria	Proteobacteria	Gammaproteobacteria	Alteromonadales	Moritellaceae	Moritella	ASV_RNA_0217	GGTAATACGGAGGGTGCAAGCGTTAATCGGAATTACTGGGCGTAAAGCGCATGCAGGCGGTTTGTTAAGCGAGATGTGAAAGCCCCGGGCTCAACCTGGGAACTGCATTTCGAACTGGCAAACTAGAGTTCTTGAGAGGGTGGTAGAATTTCAGGTGTAGCGGTGAAATGCGTAGAGATCTGAAGGAATACCAGTGGCGAAGGCGGCCACCTGGCAAGTAACTGACGCTCAGATGCGAAAGCGTGGGTAGCAAACGGG	251	0.245246517	92	0.080293946	88	0.08273476	44	0.043059157	14	0.025985114	0	0	0	0
Bacteria	Proteobacteria	Gammaproteobacteria	Alteromonadales	Pseudoalteromonadaceae	Pseudoalteromonas	ASV_RNA_0048	GGTAATACGGAGGGTGCGAGCGTTAATCGGAATTACTGGGCGTAAAGCGTACGCAGGCGGTTGGTTAAGCGAGATGTGAAATCCCCGGGCTCAACCTGGGAACTGCATTTCGAACTGGCCAACTAGAGTATGAGAGAGGGTGGTAGAATTTCAGGTGTAGCGGTGAAATGCGTAGAGATCTGAAGGAATACCGATGGCGAAGGCAGCCACCTGGTTCAATACTGACGCTCATGTACGAAAGCGTGGGGAGCAAACAGG	311	0.303871182	450	0.392742126	574	0.539656275	1358	1.328962176	199	0.369359838	86	0.093679876	0	0
Bacteria	Proteobacteria	Gammaproteobacteria	Alteromonadales	Pseudoalteromonadaceae	Pseudoalteromonas	ASV_RNA_0106	GGTAATACGAGGGGTGCAAGCGTTAATCGGAATTACTGGGCGTAAAGCGTACGCAGGCGGTTGGTTAAGCGAGATGTGAAATCCCCGGGCTCAACCTGGGAACTGCATTTCGAACTGGCCAACTAGAGTATGAGAGAGGGTGGTAGAATTTCAGGTGTAGCGGTGAAATGCGTAGATATCTGAAGGAATACCGATGGCGAAGGCAGCCACCTGGTTCAATACTGACGCTCATGTACGAAAGCGTGGGGAGCAAACAGG	118	0.115295175	169	0.147496487	661	0.621450867	102	0.099818956	0	0	0	0	0	0
Bacteria	Proteobacteria	Gammaproteobacteria	Alteromonadales	Pseudoalteromonadaceae	Pseudoalteromonas	ASV_RNA_0540	GGTAATACGGAGGGTGCGAGCGTTAATCGGAATTACTGGGCGTAAAGCGTACGCAGGCGGTTGGTTAAGCGAGATGTGAAATCCCTGGGCTCAACCTGGGAACTGCATTTCGAACTGGCCAACTAGAGTATGAGAGAGGGTGGTAGAATTTCAGGTGTAGCGGTGAAATGCGTAGAGATCTGAAGGAATACCGATGGCGAAGGCAGCCACCTGGTTCAATACTGACGCTCATGTACGAAAGCGTGGGGAGCAAACAGG	0	0	0	0	0	0	181	0.177129716	0	0	0	0	0	0
Bacteria	Proteobacteria	Gammaproteobacteria	Alteromonadales	Psychromonadaceae	Psychromonas	ASV_RNA_0159	GGTAATACGGAGGGTGCGAGCGTTAATCGGAATTACTGGGCGTAAAGCGCGCGTAGGCGGTTAATTAAGTCAGATGTGAAAGCCCAGGGCTCAACCTTGGAACTGCATTTGAAACTGGTTAACTAGAGTTTTGTAGAGGGTGGTAGAATTTCAGGTGTAGCGGTGAAATGCGTAGAGATCTGAAGGAATACCAGTGGCGAAGGCGGCCACCTGGACAAAGACTGACGCTGAGGCGCGAAGGCGTGGGGAGCAAACGGG	391	0.382037403	128	0.111713316	135	0.126922643	0	0	0	0	0	0	0	0
Bacteria	Proteobacteria	Gammaproteobacteria	Alteromonadales	Psychromonadaceae	Psychromonas	ASV_RNA_0177	GGTAATACGGAGGGTGCGAGCGTTAATCGGAATTACTGGGCGTAAAGCGCGCGTAGGTGGTTAATTAAGTCAGATGTGAAAGCCCAGGGCTCAACCTTGGAACTGCATTTGAAACTGGTTAACTAGAGTTTTGTAGAGGGTGGTAGAATTTCAGGTGTAGCGGTGAAATGCGTAGAGATCTGAAGGAATACCAGTGGCGAAGGCGGCCACCTGGACAAAGACTGACACTGAGGCGCGAAGGCGTGGGGAGCAAACGGG	80	0.07816622	0	0	0	0	42	0.041101923	94	0.174471481	19	0.020696717	340	0.352068923
Bacteria	Proteobacteria	Gammaproteobacteria	Alteromonadales	Psychromonadaceae	Psychromonas	ASV_RNA_0537	GGTAATACGGAGGGTGCGAGCGTTAATCGGAATTACTGGGCGTAAAGCGCGCGTAGGTGGTTAATTAAGTCAGATGTGAAAGCCCAGGGCTCAACCTTGGAACTGCATTTGAAACTGAATAACTAGAGTTTTGTAGAGGGTGGTAGAATTTCAGGTGTAGCGGTGAAATGCGTAGAGATCTGAAGGAATACCAGTGGCGAAGGCGGCCACCTGGACAAAGACTGACACTGAGGCGCGAAGGCGTGGGGAGCAAACGGG	66	0.064487132	28	0.024437288	0	0	0	0	0	0	0	0	0	0
Bacteria	Proteobacteria	Gammaproteobacteria	Alteromonadales	Psychromonadaceae	Psychromonas	ASV_RNA_0778	GGTAATACGGAGGGTGCGAGCGTTAATCGGAATTACTGGGCGTAAAGCGCGCGTAGGCGGTTAATTAAGTCAGATGTGAAAGCCCAGGGCTCAACCTTGGAACTGCATTTGAAACTGGTTAACTAGAGTTTTGTAGAGGGTGGTAGAATTTCAGGTGTAGCGGTGAAATGCGTAGAGATCTGAAGGAATACCAGTGGCGAAGGCGGCCACCTGGACAAAGACTGACACTGAGGCGCGAAGGCGTGGGGAGCAAACGGG	2	0.001954156	32	0.027928329	0	0	0	0	0	0	0	0	0	0
Bacteria	Proteobacteria	Gammaproteobacteria	Alteromonadales	Psychromonadaceae	Psychromonas	ASV_RNA_0864	GGTAATACGGAGGGTGCGAGCGTTAATCGGAATTACTGGGCGTAAAGCGCGCGTAGGTGGTTAATTAAGTCAGATGTGAAAGCCCAGGGCTCAACCTTGGAACTGCATTTGAAACTGAATAACTAGAGTTTTGTAGAGGGTGGTAGAATTTCAGGTGTAGCGGTGAAATGCGTAGAGATCTGAAGGAATACCAGTGGCGAAGGCGGCCACCTGGACAAAGACTGACGCTGAGGCGCGAAGGCGTGGGGAGCAAACGGG	6	0.005862467	2	0.001745521	18	0.016923019	0	0	0	0	0	0	0	0
Bacteria	Proteobacteria	Gammaproteobacteria	Alteromonadales	Shewanellaceae	Psychrobium	ASV_RNA_0107	GGTAATACGGAGGGTCCGAGCGTTAATCGGAATTACTGGGCGTAAAGCGTACGCAGGCGGTTTGTTAAGCGAGATGTGAAAGCCCCGGGCTCAACCTGGGAACTGCATTTCGAACTGATAAACTAGAGTTTTGTAGAGGGTGGTAGAATTTCAGGTGTAGCGGTGAAATGCGTAGAGATCTGAAGGAATACCAGTGGCGAAGGCGGCCACCTGGACAAAAACTGACGCTCATGTACGAAAGCGTGGGGAGCAAACGGG	870	0.850057648	315	0.274919488	64	0.060170734	433	0.423741254	0	0	0	0	7	0.007248478
Bacteria	Proteobacteria	Gammaproteobacteria	Alteromonadales	Shewanellaceae	Psychrobium	ASV_RNA_0168	GGTAATACGGAGGGTCCGAGCGTTAATCGGAATTACTGGGCGTAAAGCGTACGCAGGCGGTTTGTTAAGCGAGATGTGAAAGCCCCGGGCTCAACCTGGGAACTGCATTTCGAACTGACAAACTAGAGTTTTGTAGAGGGTGGTAGAATTTCAGGTGTAGCGGTGAAATGCGTAGAGATCTGAAGGAATACCAGTGGCGAAGGCGGCCACCTGGACAAAAACTGACGCTCATGTACGAAAGCGTGGGGAGCAAACGGG	85	0.083051609	678	0.591731469	68	0.063931405	120	0.117434066	23	0.042689831	0	0	0	0
Bacteria	Proteobacteria	Gammaproteobacteria	Alteromonadales	Shewanellaceae	Shewanella	ASV_RNA_1631	GGTAATACGGAGGGTCCGAGCGTTAATCGGAATTACTGGGCGTAAAGCGTGCGCAGGCGGTTTGTTAAGCCAGATGTGAAATCCCCGGGCTCAACCTGGGAATTGCATTTGGAACTGGCGAACTAGAGTCTTGTAGAGGGGGGTAGAATTCCAGGTGTAGCGGTGAAATGCGTAGATATCTGGAGGAATACCGGTGGCGAAGGCGGCCCCCTGGACAAAGACTGACGCTCATGCACGAAAGCGTGGGGAGCAAACAGG	0	0	0	0	0	0	6	0.005871703	0	0	0	0	0	0
Bacteria	Proteobacteria	Gammaproteobacteria	Arenicellales	Arenicellaceae	Arenicella	ASV_RNA_0032	GGTAATACGGAGGGTGCAAGCGTTAATCGGAATTACTGGGCGTAAAGCGCGCGTAGGTGGTCGTTTAAGTTAGATGTGAAAGCCCTGGGCTTAACCTAGGAATTGCATTTAAAACTGGGCGACTAGAGTATGGTAGAGGGAAGTGGAATTCCACATGTAGCGGTGAAATGCGTAGAGATGTGGAGGAACACCAGTGGCGAAGGCGACTTCCTGGACCAATACTGACACTGAGGTGCGAAAGCGTGGGGAGCAAACAGG	824	0.805112071	144	0.12567748	106	0.099657779	1015	0.993296472	1677	3.11264547	1081	1.177534259	651	0.674108437
Bacteria	Proteobacteria	Gammaproteobacteria	Arenicellales	Arenicellaceae	Arenicella	ASV_RNA_0039	GGTAATACGGAGGGTGCAAGCGTTAATCGGAATTACTGGGCGTAAAGCGCGCGTAGGTGGTTTGTTAAGTTAGATGTGAAAGCCCTGGGCTTAACCTAGGAACTGCATTTAAAACTGGCTAACTAGAGTATGGTAGAGGGAAGTGGAATTCCACATGTAGCGGTGAAATGCGTAGAGATGTGGAGGAACACCAGTGGCGAAGGCGACTTCCTGGACCAATACTGACACTGAGGTGCGAAAGCGTGGGGAGCAAACAGG	1084	1.059152287	139	0.121313679	175	0.164529352	263	0.257376327	409	0.759136552	1164	1.267946232	912	0.94437311
Bacteria	Proteobacteria	Gammaproteobacteria	Arenicellales	Arenicellaceae	Arenicella	ASV_RNA_0180	GGTAATACGGAGGGTGCAAGCGTTAATCGGAATTACTGGGCGTAAAGCGCGCGTAGGCGGTTTGGTAAGTCAGATGTGAAAGCCCTGGGCTTAACCTAGGAATTGCATTTGAAACTGCTGAACTAGAGTATGGTAGAGGGAAGTGGAATTCCACATGTAGCGGTGAAATGCGTAGAGATGTGGAGGAACACCAGTGGCGAAGGCGACTTTCTGGACCAATACTGACGCTGAGGTGCGAAAGCGTGGGGAGCAAACAGG	174	0.17001153	87	0.075930144	72	0.067692076	49	0.047952243	0	0	0	0	0	0
Bacteria	Proteobacteria	Gammaproteobacteria	Arenicellales	Arenicellaceae	Arenicella	ASV_RNA_0244	GGTAATACGGAGGGTGCAAGCGTTAATCGGAATTACTGGGCGTAAAGCGCGCGTAGGTGGCTTATTAAGTCAGATGTGAAAGCCCTGGGCTTAACCTAGGAATTGCATTTGAAACTGGTTCGCTAGAGTATGGTAGAGGGAAGTGGAATTCCACATGTAGCGGTGAAATGCGTAGAGATGTGGAGGAACACCAGTGGCGAAGGCGACTTCCTGGACCAATACTGACACTGAGGTGCGAAAGCGTGGGGAGCAAACAGG	249	0.243292361	54	0.047129055	37	0.034786206	70	0.068503205	82	0.152198526	81	0.088233372	0	0
Bacteria	Proteobacteria	Gammaproteobacteria	Arenicellales	Arenicellaceae	Arenicella	ASV_RNA_0410	GGTAATACGGAGGGTGCAAGCGTTAATCGGAATTACTGGGCGTAAAGCGCGCGTAGGTGGTTTGGTAAGTCAGATGTGAAAGCCCCGGGCTTAACCTGGGAACTGCATTTGAAACTGCCTGACTAGAGTATGGTAGAGGGAAGTGGAATTCCACATGTAGCGGTGAAATGCGTAGAGATGTGGAGGAACACCAGTGGCGAAGGCGACTTCCTGGACCAATACTGACACTGAGGTGCGAAAGCGTGGGGAGCAAACAGG	192	0.187598929	11	0.009600363	0	0	15	0.014679258	14	0.025985114	0	0	0	0
Bacteria	Proteobacteria	Gammaproteobacteria	Arenicellales	Arenicellaceae	Arenicella	ASV_RNA_0518	GGTAATACGGAGGGTGCAAGCGTTAATCGGAATTACTGGGCGTAAAGCGCGCGTAGGCGGTTTGGTAAGTCAGATGTGAAAGCCCTGGGCTTAACCTAGGAATTGCATTTGAAACTGCTGAACTAGAGTATGGTAGAGGGAAGTGGAATTCCACATGTAGCGGTGAAATGCGTAGAGATGTGGAGGAACACCAGTGGCGAAGGCGACTTCCTGGACCAATACTGACACTGAGGTGCGAAAGCGTGGGGAGCAAACAGG	12	0.011724933	20	0.017455206	26	0.024444361	10	0.009786172	13	0.024129035	0	0	0	0
Bacteria	Proteobacteria	Gammaproteobacteria	Arenicellales	Arenicellaceae	Arenicella	ASV_RNA_0908	GGTAATACGGAGGGTGCAAGCGTTAATCGGAATTACTGGGCGTAAAGCGCGCGTAGGCGGTTTGACAAGTCAGATGTGAAAGCCCTGGGCTTAACCTAGGAACTGCATCTGAAACTGTCTCACTAGAGTATGGTAGAGGGAAGTGGAATTCCACATGTAGCGGTGAAATGCGTAGAGATGTGGAGGAACACCAGTGGCGAAGGCGACTTCCTGGACCAATACTGACACTGAGGTGCGAAAGCGTGGGGAGCAAACAGG	0	0	15	0.013091404	0	0	12	0.011743407	20	0.037121592	0	0	0	0
Bacteria	Proteobacteria	Gammaproteobacteria	Arenicellales	Arenicellaceae	HTCC5015	ASV_RNA_1111	GGTAATACGGAGGGTGCAAGCGTTAATCGGAATTACTGGGCGTAAAGCGCACGTAGGTGGTTATTTAAGTTAGATGTGAAAACCCCGGGCTCAACCTGGGAACTGCATTTAATACTGGGTAACTAGAGTATAGTAGAGGATAGTGGAATTTCAGGTGTAGCGGTGAAATGCGTAGATATCTGAAGGAACACCAGTGGCGAAGGCGGCTATCTGGACTAATACTGACACTGAGGTGCGAAAGCGTGGGGAGCGAACAGG	28	0.027358177	0	0	0	0	0	0	0	0	0	0	0	0
Bacteria	Proteobacteria	Gammaproteobacteria	Arenicellales	Arenicellaceae	HTCC5015	ASV_RNA_1435	GGTAATACGGAGGGTGCAAGCGTTAATCGGAATTACTGGGCGTAAAGCGCACGTAGGTGGTTATGTAAGTTAGATGTGAAAAACCCGGGCTTAACCTGGGCCGTGCATCTGATACTGCATGACTAGAGTATGATAGAGGGAAGTGGAATTTCAGGTGTAGCGGTGAAATGCGTAGATATCTGAAGGAACACCAGTGGCGAAGGCGACTTCCTGGCTCAATACTGACACTGAGGTGCGAAAGCGTGGGTAGCAAACAGG	6	0.005862467	0	0	0	0	0	0	0	0	0	0	0	0
Bacteria	Proteobacteria	Gammaproteobacteria	Arenicellales	Arenicellaceae	Thiolapillus	ASV_RNA_0796	GGTAATACGGAGGGTGCAAGCGTTAATCGGATTTACTGGGCGTAAAGCGTGCGTAGGCGGCTTGGTCAGTCAGATGTGAAAGCCCCGGGCTCAACCTGGGAACTGCATTTGATACTGCCAAGCTAGAGTATGTTAGAGGGAAGTGGAATTTCAGGTGTAGCGGTGAAATGCGTAGAGATCTGAAAGAACACCAATGGCGAAGGCAACTTCCTGGGACAATACTGACGCTGAGGTACGAAAGCGTGGGGAGCAAACAGG	0	0	11	0.009600363	0	0	0	0	0	0	0	0	18	0.018638943
Bacteria	Proteobacteria	Gammaproteobacteria	Arenicellales	Arenicellaceae	NA	ASV_RNA_0980	GGTAATACGGAAGGTGCAAGCGTTAATCGGAATTACTGGGCGTAAAGAGTACGTAGGCTGTTAAATAAGTCGGATGTGAAATCCCCGGGCTCAACCTGGGAACTGCATCCGAAACTATTTAACTAGAGTATGGGAGAGGTAAGTAGAATTTCCGGTGTAGCGGTGAAATGCGTAGATATCGGAAGGAATACCAGTGGCGAAGGCGGCTTACTGGACCAATACTGACGCTGAGGTACGAAAGCGTGGGGAGCAAACAGG	0	0	8	0.006982082	0	0	11	0.010764789	0	0	0	0	0	0
Bacteria	Proteobacteria	Gammaproteobacteria	BD72BR169	NA	NA	ASV_RNA_1149	GGTAATACAGAGGGTGCAAGCGTTAATCGGAATTACTGGGCGTAAAGGGTGCGTAGGCGGTTTGTTAAGTGAGTTGTGAAATACCCGGGCTTAACCTGGGAGCGCCAACTCATACTGGCAAACTAGAGTATGATAGAGGGAAGTGGAATTTCCGGTGTAGCGGTGAAATGCGTAGATATCGGAAGGAACATCAGTGGCGAAGGCGGCTTCCTGGATCAATACTGACGCTGAGGCACGAAAGCGTGGGGAGCAAACAGG	25	0.024426944	0	0	0	0	0	0	0	0	0	0	0	0
Bacteria	Proteobacteria	Gammaproteobacteria	Burkholderiales	Comamonadaceae	Methylibium	ASV_RNA_1430	GGTAATACGTAGGGTGCAAGCGTTAATCGGAATTACTGGGCGTAAAGCGTGCGCAGGCGGCTTTGCAAGACAGATGTGAAATCCCCGGGCTTAACCTGGGAACTGCATTTGTGACTGCATGGCTGGAGTGCGGCAGAGGGGGATGGAATTCCGCGTGTAGCAGTGAAATGCGTAGATATGCGGAGGAACACCGATGGCGAAGGCAATCCCCTGGGCCTGCACTGACGCTCATGCACGAAAGCGTGGGGAGCAAACAGG	0	0	0	0	12	0.011282013	0	0	0	0	0	0	0	0
Bacteria	Proteobacteria	Gammaproteobacteria	Burkholderiales	Comamonadaceae	Rhodoferax	ASV_RNA_0721	GGTAATACGTAGGGTGCGAGCGTTAATCGGAATTACTGGGCGTAAAGCGTGCGCAGGCGGTTATATAAGACAGATGTGAAATCCCCGGGCTCAACCTGGGACCTGCATTTGTGACTGTATAGCTAGAGTACGGTAGAGGGGGATGGAATTCCGCGTGTAGCAGTGAAATGCGTAGATATGCGGAGGAACACCGATGGCGAAGGCAATCCCCTGGACCTGTACTGACGCTCATGCACGAAAGCGTGGGGAGCAAACAGG	0	0	0	0	0	0	0	0	0	0	21	0.022875319	0	0
Bacteria	Proteobacteria	Gammaproteobacteria	Burkholderiales	Comamonadaceae	RS62_marine_group	ASV_RNA_0176	GGTAATACGTAGGGTGCGAGCGTTAATCGGAATTACTGGGCGTAAAGCGTGCGCAGGCGGCTTTGTAAGACAGACGTGAAATCCCCGGGCTCAACCTGGGAATTGCGTTTGTGACTGCAAGGCTAGAGTACGGTAGAGGGGGGTAGAATTCCGCGTGTAGCAGTGAAATGCGTAGATATGCGGAGGAACACCGATGGCGAAGGCAGCCCCCTGGACCTGTACTGACGCTCATGCACGAAAGCGTGGGGAGCAAACAGG	17	0.016610322	23	0.020073486	18	0.016923019	0	0	0	0	28	0.030500425	53	0.054881332
Bacteria	Proteobacteria	Gammaproteobacteria	Burkholderiales	Methylophilaceae	Methylotenera	ASV_RNA_0557	GGTAATACGTAGGGTGCAAGCGTTAATCGGAATTACTGGGCGTAAAGCGTGCGCAGGCTGTTTTGTAAGTCAGATGTGAAATCCCCGAGCTCAACTTGGGAACTGCGTTTGAAACTACAAGACTAGAATAGGTCAGAGGGGGGTAGAATTCCACGTGTAGCAGTGAAATGCGTAGAGATGTGGAGGAATATCAATGGCGAAGGCAGCCCCCTGGGATCATATTGACGCTCATGCACGAAAGCGTGGGGAGCAAACAGG	0	0	0	0	0	0	0	0	0	0	101	0.11001939	30	0.031064905
Bacteria	Proteobacteria	Gammaproteobacteria	Burkholderiales	Methylophilaceae	OM43_clade	ASV_RNA_0053	GGTAATACATAGGGTGCAAGCGTTAATCGGAATTACTGGGCGTAAAGCGTTCGCAGGCGGTCTTATAAGTCAGATGTGAAATCCCCGAGCTCAACTTGGGAACTGCGTTTGAAACTGTAAGACTAGAGTGTGTCAGAGGGGGGTAGAATTCCATGTGTAGCAGTGAAATGCGTAGATATGTGGAGGAATACCAATGGCGAAGGCAGCCCCCTGGGATAACACTGACGCTCATGAACGAAAGCGTGGGGAGCAAACAGG	262	0.255994372	221	0.192880022	242	0.22752059	224	0.219210256	179	0.332238246	514	0.559900656	128	0.132543594
Bacteria	Proteobacteria	Gammaproteobacteria	Burkholderiales	Methylophilaceae	OM43_clade	ASV_RNA_0173	GGTAATACGTAGGGTGCAAGCGTTAATCGGAATTACTGGGCGTAAAGCGTGCGCAGGCAGTTTTATAAGTCAGATGTGAAATCCCCGAGCTCAACTTGGGAACTGCGTTTGAAACTGTAAGACTAGAGTGTGTCAGAGGGGGGTAGAATTCCAAGTGTAGCAGTGAAATGCGTAGAGATTTGGAGGAATACCAATGGCGAAGGCAGCCCCCTGGGATAACACTGACGCTCATGCACGAAAGCGTGGGGAGCAAACAGG	35	0.034197721	36	0.03141937	32	0.030085367	0	0	22	0.040833751	193	0.210235071	132	0.136685582
Bacteria	Proteobacteria	Gammaproteobacteria	Burkholderiales	Methylophilaceae	OM43_clade	ASV_RNA_0205	GGTAATACATAGGGTGCAAGCGTTAATCGGAATTACTGGGCGTAAAGCGTTCGCAGGCTGTTTTACAAGTCAGATGTGAAATCCCCGAGCTCAACTTGGGAACTGCGTTTGAAACTGTAAGACTAGAGTGTGTCAGAGGGGGGTAGAATTCCATGTGTAGCAGTGAAATGCGTAGATATGTGGAGGAATACCAATGGCGAAGGCAGCCCCCTGGGATAACACTGACGCTCATGAACGAAAGCGTGGGGAGCAAACAGG	88	0.085982843	57	0.049747336	33	0.031025535	60	0.058717033	56	0.103940457	84	0.091501274	55	0.056952326
Bacteria	Proteobacteria	Gammaproteobacteria	Burkholderiales	Methylophilaceae	OM43_clade	ASV_RNA_0256	GGTAATACATAGGGTGCAAGCGTTAATCGGAATTACTGGGCGTAAAGCGTTCGCAGGCGGTTTTATAAGTCAGATGTGAAATCCCCGAGCTCAACTTGGGAACTGCGTTTGAAACTGTAAGACTAGAGTGTGTCAGAGGGGGGTAGAATTCCATGTGTAGCAGTGAAATGCGTAGATATGTGGAGGAATACCAATGGCGAAGGCAGCCCCCTGGGATAACACTGACGCTCATGAACGAAAGCGTGGGGAGCAAACAGG	0	0	0	0	0	0	107	0.104712042	0	0	0	0	0	0
Bacteria	Proteobacteria	Gammaproteobacteria	Burkholderiales	Methylophilaceae	OM43_clade	ASV_RNA_0326	GGTAATACGTAGGGTGCAAGCGTTAATCGGAATTACTGGGCGTAAAGCGTGCGCAGGCGGTCTTATAAGTCAGATGTGAAATCCCCGAGCTCAACTTGGGAACTGCGTTTGAAACTGTAAGACTAGAGTGTGTCAGAGGGGGGTAGAATTCCATGTGTAGCAGTGAAATGCGTAGATATGTGGAGGAATACCAATGGCGAAGGCAACCCCCTGGGATAACACTGACGCTCATGCACGAAAGCGTGGGGAGCAAACAGG	0	0	19	0.016582445	23	0.021623858	0	0	0	0	161	0.175377443	42	0.043490867
Bacteria	Proteobacteria	Gammaproteobacteria	Burkholderiales	Methylophilaceae	OM43_clade	ASV_RNA_0337	GGTAATACATAGGGTGCAAGCGTTAATCGGAATTACTGGGCGTAAAGCGTTCGCAGGCTGTTTTACAAGTCAGATGTGAAATCCCCGAGCTCAACTTGGGAACTGCGTTTGAAACTGTAAGACTAGAGTGTGTCAGAGGGGGGTAGAATTCCACGTGTAGCAGTGAAATGCGTAGATATGTGGAGGAATACCAATGGCGAAGGCAGCCCCCTGGGATAACACTGACGCTCATGAACGAAAGCGTGGGGAGCAAACAGG	0	0	0	0	0	0	0	0	0	0	147	0.16012723	0	0
Bacteria	Proteobacteria	Gammaproteobacteria	Burkholderiales	Methylophilaceae	OM43_clade	ASV_RNA_0857	GGTAATACGTAGGGTGCGAGCGTTAATCGGAATTACTGGGCGTAAAGCGTGCGCAGGCGGTTTTATAAGTCAGATGTGAAATCCCCGAGCTCAACTTGGGAACTGCGTTTGAAACTGTAAGACTAGAGTGTGTCAGAGGGGGGTAGAATTCCATGTGTAGCAGTGAAATGCGTAGATATGTGGAGGAATACCAATGGCGAAGGCAACCCCCTGGGATAACACTGACGCTCATGCACGAAAGCGTGGGGAGCAAACAGG	0	0	0	0	0	0	0	0	0	0	30	0.032679027	0	0
Bacteria	Proteobacteria	Gammaproteobacteria	Burkholderiales	Methylophilaceae	OM43_clade	ASV_RNA_0966	GGTAATACATAGGGTGCAAGCGTTAATCGGAATTACTGGGCGTAAAGCGTTCGCAGGCGGCCTTATAAGTCAGATGTGAAATCCCCGAGCTCAACTTGGGAACTGCGTTTGAAACTGTAAGGCTAGAGTGTGTCAGAGGGGGGTAGAATTCCATGTGTAGCAGTGAAATGCGTAGATATGTGGAGGAATACCAATGGCGAAGGCAGCCCCCTGGGATAACACTGACGCTCATGAACGAAAGCGTGGGGAGCAAACAGG	0	0	0	0	0	0	0	0	0	0	23	0.02505392	0	0
Bacteria	Proteobacteria	Gammaproteobacteria	Burkholderiales	Methylophilaceae	OM43_clade	ASV_RNA_1518	GGTAATACGTAGGGTGCAAGCGTTAATCGGAATTACTGGGCGTAAAGCGTGCGCAGGCGGTCTTATAAGTCAGATGTGAAATCCCCGAGCTCAACTTGGGAACTGCGTTTGAAACTGTAAGACTAGAGTGTATCAGAGGGAGGTAGAATTCCACGTGTAGCAGTGAAATGCGTAGATATGTGGAGGAATACCAATGGCGAAGGCAGCCTCCTGGGATAACACTGACGCTCATGCACGAAAGCGTGGGGAGCAAACAGG	0	0	0	0	0	0	9	0.008807555	0	0	0	0	0	0
Bacteria	Proteobacteria	Gammaproteobacteria	Burkholderiales	Nitrosomonadaceae	IS-44	ASV_RNA_0940	GGTAATACGTAGGGTGCGAGCGTTAATCGGAATTACTGGGCGTAAAGAGTGCGCAGGCGGCTCTTTAAGACAGGTGTGAAATCCCCGGGCTTAACCTGGGAATGGCGCTTGTGACTGGAGAGCTAGAGTGTGGCAGAGGGGAATGGAATTCCTGGTGTAGCAGTGAAATGCGTAGATATCAGGAGGAACACCAATGGCGAAGGCAGTTCCCTGGGCCAACACTGACGCTCATGCACGAAAGCGTGGGGAGCAAACAGG	0	0	0	0	0	0	0	0	0	0	0	0	5	0.005177484
Bacteria	Proteobacteria	Gammaproteobacteria	Burkholderiales	Nitrosomonadaceae	IS-44	ASV_RNA_1139	GGTAATACGTAGGGTGCGAGCGTTAATCGGAATTACTGGGCGTAAAGAGTGCGCAGGCGGCTCTCTAAGACAGGTGTGAAATCCCCGGGCTTAACCTGGGAATGGCGCTTGTGACTGGAGAGCTAGAGTGTGGCAGAGGGGAATGGAATTCCTGGTGTAGCAGTGAAATGCGTAGATATCAGGAGGAACACCGATGGCGAAGGCAGTTCCCTGGGCCAACACTGACGCTCATGCACGAAAGCGTGGGGAGCAAACAGG	0	0	0	0	0	0	0	0	0	0	15	0.016339513	0	0
Bacteria	Proteobacteria	Gammaproteobacteria	Burkholderiales	Nitrosomonadaceae	Nitrosomonas	ASV_RNA_0058	GGTAATACGTAGGGTGCGAGCGTTAATCGGAATTACTGGGCGTAAAGGGTCCGCAGGTTGTTTTGTAAGTCAGATGTGAAAGCCCCGGGCTTAACCTGGGAACTGCGTCTGAAACTACAAGGCTAGAGTATGGCAGAGGGGGGTGGAATTCCGCGTGTAGCAGTGAAATGCGTAGATATGTGGAGGAACACCGATGGCGAAGGCAGCCCCCTGGGTCAATACTGACGCTGAGGGACGAAAGCATGGGGAGCAAACAGG	411	0.401578958	432	0.37703244	524	0.492647888	192	0.187894505	16	0.029697273	16	0.017428814	0	0
Bacteria	Proteobacteria	Gammaproteobacteria	Burkholderiales	Nitrosomonadaceae	Nitrosomonas	ASV_RNA_0282	GGTAATACGTAGGGTGCGAGCGTTAATCGGAATTACTGGGCGTAAAGGGTCCGCAGGTTGTTTTGTAAGTCAGATGTGAAATCCCCGGGCTTAACCTGGGAACTGCGTCTGAAACTACAAGGCTAGAGTATGGCAGAGGGGGGTGGAATTCCGCGTGTAGCAGTGAAATGCGTAGATATGTGGAGGAACACCGATGGCGAAGGCAGCCCCCTGGGTCAATACTGACGCTGAGGGACGAAAGCATGGGGAGCAAACAGG	46	0.044945577	57	0.049747336	54	0.050769057	0	0	0	0	0	0	0	0
Bacteria	Proteobacteria	Gammaproteobacteria	Burkholderiales	Oxalobacteraceae	Herminiimonas	ASV_RNA_1152	GGTAATACGTAGGGTGCAAGCGTTAATCGGAATTACTGGGCGTAAAGCGTGCGCAGGCGGTTATGTAAGACAGATGTGAAATGCCCGGGCTCAACCTGGGAACTGCATTTGTGACTGCATGGCTAGAGTGTGTCAGAGGGGGGTAGAATTCCACGTGTAGCAGTGAAATGCGTAGAGATGTGGAGGAATACCGATGGCGAAGGCAGCCCCCTGGGATAACACTGACGCTCATGCACGAAAGCGTGGGGAGCAAACAGG	0	0	0	0	0	0	0	0	0	0	24	0.026143221	0	0
Bacteria	Proteobacteria	Gammaproteobacteria	Cellvibrionales	Cellvibrionaceae	Candidatus_Endobugula	ASV_RNA_0135	GGTAATACGGAGGGTGCAAGCGTTAATCGGAATTACTGGGCGTAAAGCGCGCGTAGGCGGTTTGTTAAGCGAGATGTGAAAGCCCAGGGCTCAACCTTGGAATTGCATTTCGAACTGGCAAGCTAGAGTACAGTAGAGGGTGGTGGAATTTCCAGTGTAGCGGTGAAATGCGTAGAGATTGGAAGGAACATCAGTGGCGAAGGCGACCACCTGGACTGATACTGACGCTGAGGTGCGAAAGCGTGGGGAGCAAACAGG	0	0	0	0	0	0	64	0.062631502	1209	2.244000223	431	0.469488682	0	0
Bacteria	Proteobacteria	Gammaproteobacteria	Cellvibrionales	Cellvibrionaceae	Candidatus_Endobugula	ASV_RNA_0166	GGTAATACGGAGGGTGCAAGCGTTAATCGGAATTACTGGGCGTAAAGCGCGCGTAGGCGGTTTGTTAAGCGAGGTGTGAAATCCCCGGGCTCAACCTGGGAATGGCACTTCGAACTGGCAAGCTAGAGTACAAGAGAGGGTGGTGGAATTTCCAGTGTAGCGGTGAAATGCGTAGAGATTGGAAGGAACATCAGTGGCGAAGGCGGCCACCTGGCTTGATACTGACGCTGAGGTGCGAAAGCGTGGGGAGCAAACAGG	0	0	0	0	0	0	80	0.078289377	1018	1.889489021	222	0.241824797	0	0
Bacteria	Proteobacteria	Gammaproteobacteria	Cellvibrionales	Cellvibrionaceae	Candidatus_Endobugula	ASV_RNA_0313	GGTAATACGGAGGGTGCAAGCGTTAATCGGAATTACTGGGCGTAAAGCGCGCGTAGGCGGTTTGTTAAGCGAGATGTGAAAGCCCAGGGCTCAACCTTGGAATTGCATTTCGAACTGGCAGGCTAGAGTACAGTAGAGGGTGGTGGAATTTCCAGTGTAGCGGTGAAATGCGTAGAGATTGGAAGGAACATCAGTGGCGAAGGCGACCACCTGGACTGATACTGACGCTGAGGTGCGAAAGCGTGGGGAGCAAACAGG	0	0	0	0	0	0	0	0	453	0.840804054	68	0.07407246	0	0
Bacteria	Proteobacteria	Gammaproteobacteria	Cellvibrionales	Cellvibrionaceae	Candidatus_Endobugula	ASV_RNA_0477	GGTAATACGGAGGGTGCAAGCGTTAATCGGAATTACTGGGCGTAAAGCGCGCGTAGGCGGTTTGTTAAGCGAGATGTGAAAGCCCTGGGCTCAACCTGGGAACTGCATTTCGAACTGGCAAGCTAGAGTACAAGAGAGGGTGGTGGAATTTCCAGTGTAGCGGTGAAATGCGTAGAGATTGGAAGGAACATCAGTGGCGAAGGCGGCCACCTGGCTTGATACTGACGCTGAGGTGCGAAAGCGTGGGGAGCAAACAGG	0	0	0	0	0	0	0	0	49	0.0909479	181	0.19716346	0	0
Bacteria	Proteobacteria	Gammaproteobacteria	Cellvibrionales	Cellvibrionaceae	Candidatus_Endobugula	ASV_RNA_0853	GGTAATACGGAGGGTGCAAGCGTTAATCGGAATTACTGGGCGTAAAGCGCGCGTAGGCGGTTTGTTAAGCGAGGTGTGAAATCCCCGGGCTCAACCTGGGAATGGCACTTCGAACTGGCAAGCTAGAGTACAAGAGAGGGTGGTGGAATTTCCAGTGTAGCGGTGAAATGCGTAGAGATTGGAAGGAACATCAGTGGCGAAGGCGGCCACCTGGATTGATACTGACGCTGAGGTGCGAAAGCGTGGGGAGCAAACAGG	0	0	3	0.002618281	11	0.010341845	0	0	11	0.020416875	5	0.005446504	0	0
Bacteria	Proteobacteria	Gammaproteobacteria	Cellvibrionales	Cellvibrionaceae	Candidatus_Endobugula	ASV_RNA_0927	GGTAATACGGAGGGTGCAAGCGTTAATCGGAATTACTGGGCGTAAAGCGCGCGTAGGCGGTCTGTTAAGCGAGATGTGAAAGCCCTGGGCTCAACCTGGGAACTGCATTTCGAACTGGCAAGCTAGAGTACAAGAGAGGGTGGTGGAATTTCCAGTGTAGCGGTGAAATGCGTAGAGATTGGAAGGAACATCAGTGGCGAAGGCGGCCACCTGGCTTGATACTGACGCTGAGGTGCGAAAGCGTGGGGAGCAAACAGG	0	0	0	0	0	0	45	0.044037775	0	0	0	0	0	0
Bacteria	Proteobacteria	Gammaproteobacteria	Cellvibrionales	Cellvibrionaceae	Maricurvus	ASV_RNA_0843	GGTAATACGGAGGGTGCAAGCGTTAATCGGAATTACTGGGCGTAAAGCGCGCGTAGGCGGTTTGTTAAGCTAGATGTGAAAGCCCAGGGCTCAACCTTGGAATTGCATTTAGAACTGGCTAACTTGAGTACAGCAGAGGATAGTGGAATTTCTAGTGTAGCGGTGAAATGCGTAGATATTAGAAGGAACACCAGTGGCGAAGGCGACTGTCTGGGCTGATACTGACGCTGAGGTGCGAAAGCGTGGGGAGCAAACGGG	0	0	0	0	0	0	15	0.014679258	28	0.051970228	0	0	0	0
Bacteria	Proteobacteria	Gammaproteobacteria	Cellvibrionales	Cellvibrionaceae	Maricurvus	ASV_RNA_1625	GGTAATACGGAGGGTGCAAGCGTTAATCGGAATTACTGGGCGTAAAGCGCGCGTAGGCGGTTTGTTAAGCTAGATGTGAAAGCCCAGGGCTCAACCTTGGAATTGCATTTAGAACTGGCTAACTTGAGTACAGCAGAGGATAGTGGAATTTCTAGTGTAGCGGTGAAATGCGTAGATATTAGAAGGAACACCAGTGGCGAAGGCGACTGTCTGGGCTGATACTGACACTGAGGTGCGAAAGCGTGGGGAGCAAACAGG	7	0.006839544	0	0	0	0	0	0	0	0	0	0	0	0
Bacteria	Proteobacteria	Gammaproteobacteria	Cellvibrionales	Cellvibrionaceae	Saccharophagus	ASV_RNA_1516	GGTAATACGGAGGGTCCGAGCGTTAATCGGAATTACTGGGCGTAAAGCGCGCGTAGGCGGTATGTTAAGTTGGATGTGAAAGCCCAGGGCTCAACCTTGGAACTGCATCCAAAACTGGCATACTAGAGTATTGTAGAGGGGTGTGGAATTTCAGGTGTAGCGGTGAAATGCGTAGAGATCTGAAGGAACATCAGTGGCGAAGGCGACACCCTGGACAAATACTGACGCTGAGGTGCGAAAGCGTGGGGAGCAAACGGG	0	0	0	0	0	0	9	0.008807555	0	0	0	0	0	0
Bacteria	Proteobacteria	Gammaproteobacteria	Cellvibrionales	Cellvibrionaceae	NA	ASV_RNA_0035	GGTAATACGGAGGGTGCAAGCGTTAATCGGAATTACTGGGCGTAAAGCGCGCGTAGGCGGTTATTTAAGCTAGATGTGAAAGCCCAGGGCTCAACCTTGGAATTGCATTTAGAACTGGGTAGCTAGAGTACAAGAGAGGGTGGTGGAATTTCCAGTGTAGCGGTGAAATGCGTAGAGATTGGAAGGAACATCAGTGGCGAAGGCGGCCACCTGGATTGATACTGACGCTGAGGTGCGAAAGCGTGGGGAGCAAACAGG	55	0.053739277	54	0.047129055	49	0.046068219	47	0.045995009	109	0.202312675	163	0.177556045	306	0.31686203
Bacteria	Proteobacteria	Gammaproteobacteria	Cellvibrionales	Cellvibrionaceae	NA	ASV_RNA_0139	GGTAATACGGAGGGTGCAAGCGTTAATCGGAATTACTGGGCGTAAAGCGCGCGTAGGCGGCTATTTAAGTCGGATGTGAAAGCCCTGGGCTCAACCTGGGAACTGCATTCGATACTGGGTAGCTAGAGTATAGGAGAGGAGTGTGGAATTTCAGGTGTAGCGGTGAAATGCGTAGAGATCTGAAGGAACACCAGTGGCGAAGGCGACACTCTGGCCTAATACTGACGCTGAGGTGCGAAAGCGTGGGGAGCAAACAGG	193	0.188576007	46	0.040146973	53	0.049828889	90	0.088075549	484	0.898342521	163	0.177556045	264	0.273371163
Bacteria	Proteobacteria	Gammaproteobacteria	Cellvibrionales	Cellvibrionaceae	NA	ASV_RNA_0524	GGTAATACGGAGGGTGCAAGCGTTAATCGGAATTACTGGGCGTAAAGCGCGCGTAGGCGGTTAGTTAAGCGAGATGTGAAAGCCCTGGGCTCAACCTGGGAACTGCATTTCGAACTGGCTGGCTAGAGTACAGAAGAGGGTGGTGGAATTTCCAGTGTAGCGGTGAAATGCGTAGAGATTGGAAGGAACATCAGTGGCGAAGGCGGCCACCTGGTCTGATACTGACGCTGAGGTGCGAAAGCGTGGGGAGCAAACAGG	0	0	0	0	26	0.024444361	0	0	0	0	92	0.100215682	0	0
Bacteria	Proteobacteria	Gammaproteobacteria	Cellvibrionales	Cellvibrionaceae	NA	ASV_RNA_0665	GGTAATACGGAGGGTGCGAGCGTTAATCGGAATTACTGGGCGTAAAGCGCGCGTAGGTGGCTATCTAAGCTAGATGTGAAAGCCCAGGGCTCAACCTTGGAACTGCATTTAGAACTGGGTGGCTAGAGTACAGCAGAGGATAGTGGAATTTCAGGTGTAGCGGTGAAATGCGTAGAGATCTGAAGGAACATCAGTGGCGAAGGCGACTGTCTGGGCTGATACTGACACTGAGGTGCGAAAGCGTGGGTAGCAAACAGG	83	0.081097454	0	0	0	0	23	0.022508196	0	0	0	0	0	0
Bacteria	Proteobacteria	Gammaproteobacteria	Cellvibrionales	Cellvibrionaceae	NA	ASV_RNA_1099	GGTAATACGGAGGGTGCAAGCGTTAATCGGAATTACTGGGCGTAAAGCGCGCGTAGGTGGTTTGTTAAGCTAGATGTGAAAGCCCCGGGCTCAACCTGGGAATTGCATTTAGAACTGGCAGGCTAGAGTACAGCAGAGGATAGTGGAATTTCTAGTGTAGCGGTGAAATGCGTAGATATTAGAAGGAACACCAGTGGCGAAGGCGACTGTCTGGGCTGATACTGACACTGAGGTGCGAAAGCGTGGGGAGCAAACAGG	23	0.022472788	0	0	0	0	0	0	0	0	0	0	6	0.006212981
Bacteria	Proteobacteria	Gammaproteobacteria	Cellvibrionales	Cellvibrionaceae	NA	ASV_RNA_1470	GGTAATACGGAGGGTGCAAGCGTTAATCGGAATTACTGGGCGTAAAGCGCGCGTAGGTGGCTATATAAGCTAGATGTGAAAGCCCAGGGCTCAACCTTGGAACTGCATTTAGAACTGTGTAGCTAGAGTACAGCAGAGGATAGTGGAATTTCAGGTGTAGCGGTGAAATGCGTAGAGATCTGAAGGAACATCAGTGGCGAAGGCGACTGTCTGGGCTGATACTGACACTGAGGTGCGAAAGCGTGGGTAGCAAACAGG	11	0.010747855	0	0	0	0	0	0	0	0	0	0	0	0
Bacteria	Proteobacteria	Gammaproteobacteria	Cellvibrionales	Cellvibrionaceae	NA	ASV_RNA_1753	GGTAATACGGAGGGTGCAAGCGTTAATCGGAATTACTGGGCGTAAAGCGCGCGTAGGTGGCTATATAAGCTAGATGTGAAAGCCCAGGGCTCAACCTTGGAACTGCATTTAGAACTGTGTAGCTAGAGTACAGCAGAGGATAGTGGAATTTCAGGTGTAGCGGTGAAATGCGTAGATATCTGAAGGAACATCAGTGGCGAAGGCGACTGTCTGGGCTGATACTGACGCTGAGGTGCGAAAGCGTGGGGAGCAAACAGG	4	0.003908311	0	0	0	0	0	0	0	0	0	0	0	0
Bacteria	Proteobacteria	Gammaproteobacteria	Cellvibrionales	Halieaceae	Halioglobus	ASV_RNA_0088	GGTAATACGGAGGGTGCAAGCGTTAATCGGAATTACTGGGCGTAAAGCGCGCGTAGGCGGTTTGTTAAGTCGGATGTGAAAGCCCCGGGCTCAACCTGGGAATTGCATTCGATACTGGCCGACTAGAGTACGAGAGAGGGAGGTAGAATTCCATGTGTAGCGGTGAAATGCGTAGATATGTGGAGGAATACCGGTGGCGAAGGCGGCCTCCTGGCTCGATACTGACGCTGAGGTGCGAAAGCGTGGGGAGCAAACAGG	951	0.929200946	120	0.104731233	68	0.063931405	248	0.242697069	506	0.939176272	475	0.517417921	0	0
Bacteria	Proteobacteria	Gammaproteobacteria	Cellvibrionales	Halieaceae	Halioglobus	ASV_RNA_0171	GGTAATACGGAGGGTGCAAGCGTTAATCGGAATTACTGGGCGTAAAGCGCGCGTAGGCGGTTTGTTAAGTCGGATGTGAAAGCCCCGGGCTCAACCTGGGAATTGCATTCGATACTGGCAGACTAGAGTATAAGAGAGGGAGGTAGAATTCCATGTGTAGCGGTGAAATGCGTAGATATGTGGAGGAATACCAGTGGCGAAGGCGGCCTCCTGGCTTAATACTGACGCTGAGGTGCGAAAGCGTGGGGAGCAAACAGG	464	0.453364079	32	0.027928329	16	0.015042684	42	0.041101923	100	0.185607959	121	0.131805407	79	0.08180425
Bacteria	Proteobacteria	Gammaproteobacteria	Cellvibrionales	Halieaceae	Halioglobus	ASV_RNA_0183	GGTAATACGGAGGGTGCAAGCGTTAATCGGAATTACTGGGCGTAAAGCGCGCGTAGGCGGTTTGTTAAGTCGGATGTGAAAGCCCCGGGCTCAACCTGGGAATTGCATACGATACTGGCCGACTAGAGTACGAGAGAGGGAGGTAGAATTCCATGTGTAGCGGTGAAATGCGTAGATATGTGGAGGAATACCGGTGGCGAAGGCGGCCTCCTGGCTCGATACTGACGCTGAGGTGCGAAAGCGTGGGGAGCAAACAGG	350	0.341977215	37	0.03229213	47	0.044187883	49	0.047952243	130	0.241290347	371	0.404130629	0	0
Bacteria	Proteobacteria	Gammaproteobacteria	Cellvibrionales	Halieaceae	Halioglobus	ASV_RNA_0209	GGTAATACGGAGGGTGCAAGCGTTAATCGGAATTACTGGGCGTAAAGCGCGCGTAGGCGGTTTGTTAAGTCGGATGTGAAAGCCCTGGGCTCAACCTGGGAATTGCATACGATACTGGCCGACTAGAGTACGAGAGAGGGAGGTAGAATTCCATGTGTAGCGGTGAAATGCGTAGATATGTGGAGGAATACCGGTGGCGAAGGCGGCCTCCTGGCTCGATACTGACGCTGAGGTGCGAAAGCGTGGGGAGCAAACAGG	204	0.199323862	28	0.024437288	0	0	39	0.038166071	115	0.213449153	420	0.457506372	51	0.052810338
Bacteria	Proteobacteria	Gammaproteobacteria	Cellvibrionales	Halieaceae	Halioglobus	ASV_RNA_0845	GGTAATACGGAGGGTGCGAGCGTTAATCGGAATTACTGGGCGTAAAGCGCGCGTAGGCGGTTTATTAAGTCGGATGTGAAAGCCCCGGGCTCAACCTGGGAACTGCATTCGATACTGGTCGACTAGAGTACGAGAGAGGGAGGTAGAATTCCATGTGTAGCGGTGAAATGCGTAGATATGTGGAGGAATACCGGTGGCGAAGGCGGCCTCCTGGCTCGATACTGACGCTGAGGTGCGAAAGCGTGGGGAGCAAACAGG	0	0	0	0	0	0	0	0	19	0.035265512	21	0.022875319	0	0
Bacteria	Proteobacteria	Gammaproteobacteria	Cellvibrionales	Halieaceae	OM60(NOR5)_clade	ASV_RNA_0189	GGTAATACGGAGGGTGCGAGCGTTAATCGGAATTACTGGGCGTAAAGCGCGCGTAGGCGGTTTGTTAAGTCAGCTGTGAAAGCCCCGGGCTCAACCTGGGAACTGCAGTTGATACTGGCCGACTAGAGTACGAGAGAGGGAGGTAGAATTCCATGTGTAGCGGTGAAATGCGTAGATATATGGAGGAATACCAGTGGCGAAGGCGGCCTCCTGGCTCGATACTGACGCTGAGGTGCGAAAGCGTGGGGATCAAACAGG	429	0.419166357	85	0.074184624	79	0.07427325	52	0.050888095	28	0.051970228	99	0.107840788	0	0
Bacteria	Proteobacteria	Gammaproteobacteria	Cellvibrionales	Halieaceae	OM60(NOR5)_clade	ASV_RNA_0258	GGTAATACGGAGGGTGCAAGCGTTAATCGGAATTACTGGGCGTAAAGCGCGCGTAGGCGGTTGTTTAAGTCGGATGTGAAAGCCCTGGGCTCAACCTGGGAACTGCATTCGATACTGGGCAACTAGAGTATGAAAGAGGGAGGTAGAATTCCATGTGTAGCGGTGAAATGCGTAGATATGTGGAGGAATACCAGTGGCGAAGGCGGCCTCCTGGTTCAATACTGACGCTGAGGTGCGAAAGCGTGGGGAGCAAACAGG	62	0.060578821	33	0.028801089	20	0.018803355	60	0.058717033	103	0.191176198	404	0.440077558	0	0
Bacteria	Proteobacteria	Gammaproteobacteria	Cellvibrionales	Porticoccaceae	Porticoccus	ASV_RNA_0303	GGTAATACGGAGGGTGCGAGCGTTAATCGGAATTACTGGGCGTAAAGCGCGCGTAGGCGGTTTGATAAGCTGGATGTGAAAGCCCCGGGCTCAACCTGGGAACTGCATCCAGAACTGTCTGACTAGAATACAATAGAGGTGAGTGGAATTTCCTGTGTAGCGGTGAAATGCGTAGATATAGGAAGGAACATCAGTGGCGAAGGCGACTCACTGGATTGATATTGACGCTGAGGTGCGAAAGCGTGGGGAGCGAACAGG	0	0	0	0	0	0	0	0	0	0	69	0.075161761	25	0.025887421
Bacteria	Proteobacteria	Gammaproteobacteria	Cellvibrionales	Porticoccaceae	Porticoccus	ASV_RNA_0758	GGTAATACGGAGGGTGCGAGCGTTAATCGGAATTACTGGGCGTAAAGCGCGCGTAGGCGGTTTGATAAGCTGAATGTGAAAGCCCCGGGCTCAACCTGGGAACTGCATCCAGAACTGTCTAACTAGAATACAATAGAGGTGAGTGGAATTTCCTGTGTAGCGGTGAAATGCGTAGATATAGGAAGGAACATCAGTGGCGAAGGCGACTCACTGGATTGATATTGACGCTGAGGTGCGAAAGCGTGGGGAGCGAACAGG	8	0.007816622	0	0	0	0	0	0	0	0	0	0	0	0
Bacteria	Proteobacteria	Gammaproteobacteria	Cellvibrionales	Porticoccaceae	SAR92_clade	ASV_RNA_0055	GGTAATACGGAGGGTGCGAGCGTTAATCGGAATTACTGGGCGTAAAGCGCGCGTAGGTGGTTTGATAAGCTAGCTGTGAAAGCCCTGGGCTCAACCTGGGAACTGCAGTTAGAACTGTCTGGCTAGAGTATAGTAGAGGGTGGCGGAATTTCCTGTGTAGCGGTGAAATGCGTAGATATAGGAAGGAACATCAGTGGCGAAGGCGGCCACCTGGACTAATACTGACACTGAGGTGCGAAAGCGTGGGGAGCAAACAGG	44	0.042991421	82	0.071566343	116	0.109059456	58	0.056759798	42	0.077955343	2103	2.290799765	891	0.922627677
Bacteria	Proteobacteria	Gammaproteobacteria	Cellvibrionales	Porticoccaceae	SAR92_clade	ASV_RNA_0064	GGTAATACGGAGGGTGCGAGCGTTAATCGGAATTACTGGGCGTAAAGCGCGCGTAGGTGGTTTGATAAGCTAGCTGTGAAAGCCCCGGGCTCAACCTGGGAACTGCAGTTAGAACTGTCTGGCTAGAGTACAGTAGAGGGTGGCGGAATTTCCTGTGTAGCGGTGAAATGCGTAGATATAGGAAGGAACATCAGTGGCGAAGGCGGCCACCTGGACTGATACTGACACTGAGGTGCGAAAGCGTGGGGAGCAAACAGG	71	0.069372521	345	0.301102296	329	0.309315182	205	0.200616529	41	0.076099263	712	0.775582231	130	0.134614588
Bacteria	Proteobacteria	Gammaproteobacteria	Cellvibrionales	Porticoccaceae	SAR92_clade	ASV_RNA_0069	GGTAATACGGAGGGTGCGAGCGTTAATCGGAATTACTGGGCGTAAAGCGCGCGTAGGTGGTTTGATAAGCTAGCTGTGAAAGCCCCGGGCTCAACCTGGGAACTGCAGTTAGAACTGTCTGGCTAGAGTATAGTAGAGGGTGGCGGAATTTCCTGTGTAGCGGTGAAATGCGTAGATATAGGAAGGAACATCAGTGGCGAAGGCGGCCACCTGGACTAATACTGACACTGAGGTGCGAAAGCGTGGGGAGCAAACAGG	90	0.087936998	97	0.084657747	114	0.107179121	125	0.122327152	161	0.298828814	1558	1.697130781	566	0.586091207
Bacteria	Proteobacteria	Gammaproteobacteria	Cellvibrionales	Porticoccaceae	SAR92_clade	ASV_RNA_0229	GGTAATACGGAGGGTGCGAGCGTTAATCGGAATTACTGGGCGTAAAGCGCACGTAGGTGGTTTGATAAGCTAGCTGTGAAAGCCCCGGGCTCAACCTGGGAACTGCAGTTAGAACTGTCTGACTAGAGTATAGTAGAGGGTGGCGGAATTTCCTGTGTAGCGGTGAAATGCGTAGATATAGGAAGGAACATCAGTGGCGAAGGCGGCCACCTGGACTAATACTGACACTGAGGTGCGAAAGCGTGGGGAGCAAACAGG	16	0.015633244	40	0.034910411	38	0.035726374	25	0.02446543	26	0.048258069	195	0.212413673	111	0.114940148
Bacteria	Proteobacteria	Gammaproteobacteria	Cellvibrionales	Porticoccaceae	SAR92_clade	ASV_RNA_0308	GGTAATACGGAGGGTGCGAGCGTTAATCGGAATTACTGGGCGTAAAGCGTACGTAGGTGGTTTGATAAGCTAGCTGTGAAAGCCCCGGGCTCAACCTGGGAACTGCAGTTAGAACTGTCTGGCTAGAGTATAGTAGAGGGTGGCGGAATTTCCTGTGTAGCGGTGAAATGCGTAGATATAGGAAGGAACATCAGTGGCGAAGGCGGCCACCTGGACTAATACTGACACTGAGGTACGAAAGCGTGGGGAGCAAACAGG	0	0	65	0.056729418	67	0.062991238	38	0.037187454	0	0	0	0	0	0
Bacteria	Proteobacteria	Gammaproteobacteria	Cellvibrionales	Porticoccaceae	SAR92_clade	ASV_RNA_0406	GGTAATACGGAGGGTGCGAGCGTTAATCGGAATTACTGGGCGTAAAGCGCGCGTAGGTGGTTTGATAAGCTAGCTGTGAAAGCCCTGGGCTCAACCTAGGAACTGCAGTTAGAACTGTCTGACTAGAGTACAGTAGAGGGTGGCGGAATTTCCTGTGTAGCGGTGAAATGCGTAGATATAGGAAGGAACATCAGTGGCGAAGGCGGCCACCTGGACTGATACTGACACTGAGGTGCGAAAGCGTGGGGAGCAAACAGG	0	0	0	0	0	0	0	0	14	0.025985114	112	0.122001699	89	0.092159218
Bacteria	Proteobacteria	Gammaproteobacteria	Cellvibrionales	Porticoccaceae	SAR92_clade	ASV_RNA_0442	GGTAATACGGAGGGTGCGAGCGTTAATCGGAATTACTGGGCGTAAAGCGCGCGTAGGTGGTTTGATAAGCTAGCTGTGAAAGCCCTGGGCTCAACCTGGGAACTGCAGTTAGAACTGTCTGACTAGAGTACAGTAGAGGGTGGCGGAATTTCCTGTGTAGCGGTGAAATGCGTAGATATAGGAAGGAACATCAGTGGCGAAGGCGGCCACCTGGACTGATACTGACACTGAGGTGCGAAAGCGTGGGGAGCAAACAGG	0	0	0	0	0	0	24	0.023486813	0	0	0	0	155	0.160502009
Bacteria	Proteobacteria	Gammaproteobacteria	Cellvibrionales	Porticoccaceae	SAR92_clade	ASV_RNA_0553	GGTAATACGGAGGGTGCGAGCGTTAATCGGAATTACTGGGCGTAAAGCGCGCGTAGGTGGTTTGATAAGCTAGCTGTGAAAGCCCTGGGCTCAACCTGGGAACTGCAGTTAGAACTGTCTGGCTAGAGTACAGTAGAGGGTGGCGGAATTTCCTGTGTAGCGGTGAAATGCGTAGATATAGGAAGGAACATCAGTGGCGAAGGCGGCCACCTGGACTGATACTGACACTGAAGTGCGAAAGCGTGGGGAGCAAACAGG	0	0	0	0	0	0	0	0	0	0	0	0	171	0.177069958
Bacteria	Proteobacteria	Gammaproteobacteria	Cellvibrionales	Porticoccaceae	SAR92_clade	ASV_RNA_0600	GGTAATACGGAGGGTGCGAGCGTTAATCGGAATTACTGGGCGTAAAGCGCGCGTAGGTGGTTTGATAAGCTAGCTGTGAAAGCCCTGGGCTCAACCTAGGAACTGCAGTTAGAACTGTCTGGCTAGAGTACAGTAGAGGGTGGCGGAATTTCCTGTGTAGCGGTGAAATGCGTAGATATAGGAAGGAACATCAGTGGCGAAGGCGGCCACCTGGACTGATACTGACACTGAGGTGCGAAAGCGTGGGGAGCAAACAGG	0	0	0	0	0	0	0	0	0	0	0	0	98	0.101478689
Bacteria	Proteobacteria	Gammaproteobacteria	Cellvibrionales	Porticoccaceae	SAR92_clade	ASV_RNA_0763	GGTAATACGGAGGGTGCGAGCGTTAATCGGAATTACTGGGCGTAAAGCGCGCGTAGGTGGTTTGATAAGCTAGCTGTGAAAGCCCTGGGCTCAACCTAGGAACTGCAGTTAGAACTGTCTGGCTAGAGTATAGTAGAGGGTGGCGGAATTTCCTGTGTAGCGGTGAAATGCGTAGATATAGGAAGGAACATCAGTGGCGAAGGCGGCCACCTGGACTAATACTGACACTGAGGTGCGAAAGCGTGGGGAGCAAACAGG	0	0	0	0	0	0	0	0	0	0	77	0.083876168	0	0
Bacteria	Proteobacteria	Gammaproteobacteria	Cellvibrionales	Spongiibacteraceae	BD1-7_clade	ASV_RNA_0473	GGTAATACGGAGGGTGCAAGCGTTAATCGGAATTACTGGGCGTAAAGCGCGCGTAGGCGGTTTGTTAAGTCGGATGTGAAAGCCCCGGGCTCAACCTGGGAATTGCATTCGATACTGATCGACTAGAGTACGAGAGAGGGGGGTAGAATTCCTAGTGTAGCGGTGAAATGCGTAGATATTAGGAGGAATACCAGTGGCGAAGGCGGCCCCCTGGTTCGATACTGACGCTGAGGTGCGAAAGCGTGGGGAGCAAACAGG	33	0.032243566	29	0.025310048	26	0.024444361	11	0.010764789	0	0	0	0	0	0
Bacteria	Proteobacteria	Gammaproteobacteria	Cellvibrionales	Spongiibacteraceae	BD1-7_clade	ASV_RNA_0963	GGTAATACTGAAGGTGCAAGCGTTAATCGGAATTACTGGGCGTAAAGCGCGCGTAGGCGGCTTGTTAAGTCGGATGTGAAAGCCCTGGGCTCAACCTGGGAACTGCACTCGATACTGGCAAGCTAGAGTATAGGAGAGGGCTGTGGAATTCCATGTGTAGCGGTGAAATGCGTAGATATGTGGAGGAACATCAGTGGCGAAGGCGGCAGCCTGGCCTAATACTGACGCTGAGGTGCGAAAGCGTGGGGAGCAAACAGG	7	0.006839544	0	0	0	0	7	0.00685032	0	0	0	0	0	0
Bacteria	Proteobacteria	Gammaproteobacteria	Cellvibrionales	Spongiibacteraceae	BD1-7_clade	ASV_RNA_1148	GGTAATACGGAGGGTCCGAGCGTTAATCGGAATTACTGGGCGTAAAGCGCGCGTAGGCGGTTTGTTAAGTCGGATGTGAAAGCCCAGGGCTCAACCTTGGAACTGCATTCGAAACTGGCTTACTAGAGTACGATAGAGGGTGGTAGAATTTCTTGTGTAGCAGTGAAATGCGTAGATATGAGAAGGAATACCAGTGGCGAAGGCGGCCACCTGGATCGATACTGACGCTGAGGTGCGAAAGCGTGGGGAGCAAACGGG	25	0.024426944	0	0	0	0	0	0	0	0	0	0	0	0
Bacteria	Proteobacteria	Gammaproteobacteria	Cellvibrionales	Spongiibacteraceae	BD1-7_clade	ASV_RNA_1203	GGTAATACGGAGGGTGCAAGCGTTAATCGGAATTACTGGGCGTAAAGCGCGCGTAGGCGGATGCTTAAGTCGGATGTGAAAGCCCAGGGCTCAACCTTGGAATTGCATTCGATACTGGGTATCTAGAGTACAGTAGAGGAGGGTAGAATTTCTTGTGTAGCAGTGAAATGCGTAGATATAAGAAGGAATACCAGTGGCGAAGGCGGCCCTCTGGACTGATACTGACGCTGAGGTGCGAAAGCGTGGGGAGCAAACGGG	15	0.014656166	0	0	3	0.002820503	0	0	0	0	0	0	0	0
Bacteria	Proteobacteria	Gammaproteobacteria	Cellvibrionales	Spongiibacteraceae	BD1-7_clade	ASV_RNA_1305	GGTAATACGGAGGGTGCAAGCGTTAATCGGAATTACTGGGCGTAAAGCGCGCGTAGGCGGTTTGGTCAGTTGGATGTGAAAGCCCCGGGCTTAACCTGGGAACTGCATTCAATACTGCCAGACTAGAGTACAAGAGAGGGGGGTAGAATTTCTAGTGTAGCGGTGAAATGCGTAGATATTAGAAGGAATACCAGTGGCGAAGGCGGCCCCCTGGCTTGATACTGACGCTGAGGTGCGAAAGCGTGGGGAGCAAACAGG	17	0.016610322	0	0	0	0	0	0	0	0	0	0	0	0
Bacteria	Proteobacteria	Gammaproteobacteria	Cellvibrionales	Spongiibacteraceae	Dasania	ASV_RNA_0902	GGTAATACTGAAGGTGCAAGCGTTAATCGGAATTACTGGGCGTAAAGCGCGCGTAGGCGGCTATTTAAGTCGGATGTGAAAGCCCCGGGCTCAACCTGGGAACTGCATTCGATACTGGGTAGCTAGAGTATGGGAGAGGGCTGTGGAATTCCAAGTGTAGCGGTGAAATGCGTAGATATTTGGAGGAACATCAGTGGCGAAGGCGGCAGCCTGGCCCAATACTGACGCTGAGGTGCGAAAGCGTGGGGAGCAAACAGG	26	0.025404022	0	0	0	0	0	0	0	0	10	0.010893009	0	0
Bacteria	Proteobacteria	Gammaproteobacteria	Cellvibrionales	Spongiibacteraceae	Oceanicoccus	ASV_RNA_1447	GGTAATACTGAAGGTGCAAGCGTTAATCGGAATTACTGGGCGTAAAGCGCGCGTAGGCGGCTTGTTAAGTCGGATGTGAAAGCCCTGGGCTCAACCCGGGAACTGCATACGATACTGGCAAGCTAGAGTATGGGAGAGGGCTGTGGAATTTCTAGTGTAGCGGTGAAATGCGTAGATATTAGAAGGAACATCAGTGGCGAAGGCGGCAGCCTGGCCCAATACTGACGCTGAGGTGCGAAAGCGTGGGGAGCAAACAGG	0	0	0	0	0	0	0	0	0	0	0	0	12	0.012425962
Bacteria	Proteobacteria	Gammaproteobacteria	Cellvibrionales	Spongiibacteraceae	Zhongshania	ASV_RNA_0187	GGTAATACGGAGGGTGCAAGCGTTAATCGGAATTACTGGGCGTAAAGCGCGCGTAGGCGGATTTGTCAGTCAGATGTGAAAGCCCTGGGCTCAACCTAGGAATTGCATTTGATACTGCGAGTCTAGAGTATGGTAGAGGTGAGTGGAATTCCAGGTGTAGCGGTGAAATGCGTAGATATCTGGAGGAACATCAGTGGCGAAGGCGACTCACTGGATCAATACTGACGCTGAGGTGCGAAAGCGTGGGGAGCAAACAGG	18	0.0175874	29	0.025310048	10	0.009401677	26	0.025444048	0	0	44	0.047929239	133	0.137721079
Bacteria	Proteobacteria	Gammaproteobacteria	Cellvibrionales	Spongiibacteraceae	NA	ASV_RNA_0503	GGTAATACTGAAGGTGCAAGCGTTAATCGGAATTACTGGGCGTAAAGCGCGCGTAGGCGGCTTGGTCAGTTGGGTGTGAAAGCCCCGGGCTCAACCTGGGAACTGCATTCAATACTGCCAAGCTAGAGTATAGGAGAGGGCTGTGGAATTCCATGTGTAGCGGTGAAATGCGTAGATATGTGGAGGAACATCAGTGGCGAAGGCGGCAGCCTGGCCTAATACTGACGCTGAGGTGCGAAAGCGTGGGGAGCAAACAGG	61	0.059601743	7	0.006109322	0	0	9	0.008807555	10	0.018560796	8	0.008714407	0	0
Bacteria	Proteobacteria	Gammaproteobacteria	Coxiellales	Coxiellaceae	Coxiella	ASV_RNA_0430	GGTAATACAGAGGGTGCGAGCGTTAATCGGAATTACTGGGCGTAAAGCGCATGTAGGCGGATATTTAAGTCAGATGTGAAAGCCCCGGGCTCAACCTGGGAACTGCATCTGATACTGGGTATCTGGAGTATGGTAGAGGATAGTGGAATTTCCGGTGTAGCGGTGAAATGCGTAGATATCGGAAAGAACACCAGTGGCGAAGGCGGCTATCTGGACCAATACTGACGCTGAGATGCGAAAGCGTGGGGAGCAAACAGG	0	0	23	0.020073486	64	0.060170734	11	0.010764789	0	0	14	0.015250212	0	0
Bacteria	Proteobacteria	Gammaproteobacteria	Coxiellales	Coxiellaceae	Coxiella	ASV_RNA_0508	GGTAATACAGAGAGTGCAAGCGTTAATCGGAATTACTGGGCGTAAAGCGCGCGTAGGTGGATAGTTAAGTCGGATGTGAAAGCCCAAGGCTCAACCTTGGAACTGCATTCGATACTGGCTATCTAGAGTATAATAGAGGGAAGTGGAATTTCCGGTGTAGCGGTGAAATGCGTAGATATCGGAAGGAACATCAGTGGCGAAGGCGGCTTCCTGGATTAATACTGACACTGAGGTGCGAAAGCGTGGGTAGCAAACAGG	75	0.073280832	0	0	41	0.038546877	0	0	0	0	75	0.081697567	0	0
Bacteria	Proteobacteria	Gammaproteobacteria	Coxiellales	Coxiellaceae	Coxiella	ASV_RNA_0884	GGTAATACAGAGGGTGCAAGCGTTAATCGGAGTTACTGGGCGTAAAGCGCGCGTAGGCGGGTATAACAGTCAGATGTGAAATCCCTAGGCTCAACCTAGGAACTGCATTCGATACTATATACCTAGAGTATGGTAGAGGGAAGTGGAATTTCCGGTGTAGCGGTGAAATGCATAGATATCGGAAGGAACATCAGTGGCGAAGGCGACTTCCTGGACCAATACTGACGCTGAGGTGCGAAAGCATGGGTAGCAAACAGG	13	0.012702011	0	0	12	0.011282013	0	0	0	0	0	0	0	0
Bacteria	Proteobacteria	Gammaproteobacteria	Coxiellales	Coxiellaceae	Coxiella	ASV_RNA_1191	GGTAATACAGAGGGTGCAAGCGTTAATCGGAATTACTGGGCGTAAAGCGCGCGTAGGTTGGTATTTAAGTCGGATGTGAAAGCCCTGGGCTTAACCTGGGAACTGCATCCGAAACTGGATATCTAGAGTGTGGTAGAGGGAAGTGGAATTTCAGGTGTAGCGGTGAAATGCGTAGATATCTGAAGGAACACCAGTGGCGAAGGCGACTTCCTGGACCAATACTGACACTGAGGTGCGAAAGCGTGGGTAGCAAACAGG	0	0	0	0	0	0	22	0.021529579	0	0	0	0	0	0
Bacteria	Proteobacteria	Gammaproteobacteria	Coxiellales	Coxiellaceae	Coxiella	ASV_RNA_1286	GGTAATACAGAGGGTGCGAGCGTTAATCGGAATTACTGGGCGTAAAGCGTGCGTAGGTGGACCGTTAAGTTAGATGTGAAAGCCCTGGGCTCAACCTAGGAACTGCATTTAAAACTGATGGTCTTGAGTATAGTAGAGGAAAGTAGAATTTCCGGTGTAGCGGTGAAATGCATAGATATCGGAAGGAATACCAGTGGCGAAGGCGGCTTTCTGGACTAATACTGACACTGAGGTACGAAAGCGTGGGTAGCAAACAGG	0	0	0	0	0	0	17	0.016636493	0	0	0	0	0	0
Bacteria	Proteobacteria	Gammaproteobacteria	Coxiellales	Coxiellaceae	Coxiella	ASV_RNA_1411	GGTAATACAGAGAGTGCGAGCGTTAATCGGAATTACTGGGCGTAAAGCGCGCGTAGGCGGACTTTTAAGTCGAATGTGAAAGCCCTGGGCTTAACCCAGGAATTGCATCCGATACTGGGAGTCTAGAGTATGGTAGAGGGAAGTGGAATTTCCGGTGTAGCGGTGAAATGCGTAGATATCGGAAGGAACACCAGTGGCGAAGGCGACTTCCTGGACCAATACTGACGCTGAGGTGCGAAAGCGTGGGGAGCAAACAGG	0	0	0	0	0	0	0	0	13	0.024129035	0	0	0	0
Bacteria	Proteobacteria	Gammaproteobacteria	Coxiellales	Coxiellaceae	Coxiella	ASV_RNA_1548	GGTAATACAGAGGGTGCGAGCGTTAATCGGAATGACTGGGCGTAAAGCGTACGTAGGCGGATGGTTAAGTCGAATGTGAAAGCCCCGGGCTCAACTCGGGAACTGCATTCGATACTGGTCATCTAGAGTGTGGTAGAGGGAAGTGGAATTTCAGGTGTAGCGGTGAAATGCGTAGATATCTGAAGGAACACCAGTGGCGAAGGCGACTTCCTGGACCAATACTGACACTGAGGTGCGAAAGCGTGGGTAGCAAACAGG	0	0	0	0	0	0	8	0.007828938	0	0	0	0	0	0
Bacteria	Proteobacteria	Gammaproteobacteria	Coxiellales	Coxiellaceae	Coxiella	ASV_RNA_1627	GGTAATACAGAGGGTGCGAGCGTTAATCGGAATTACTGGGCGTAAAGCGTACGTAGGCGGTTATTTAAGTTGGATGTGAAAGCCCCGGGCTCAACCTGGGAACTGCATCCAATACTGGGTAACTCGAGTATAGTAGAGGGAAGTGGAATTTCCGGTGTAGCGGTGAAATGCGTAGATATCGGAAGGAACACCAGTGGCGAAGGCGGCTTCCTGGACTAATACTGACGCTGAGGTACGAAAGCGTGGGGAGCAAACAGG	7	0.006839544	0	0	0	0	0	0	0	0	0	0	0	0
Bacteria	Proteobacteria	Gammaproteobacteria	Coxiellales	Coxiellaceae	Coxiella	ASV_RNA_1680	GGTAATACAGAGGGTGCAAGCGTTAATCGGAATTACTGGGCGTAAAGCGCGCGTAGGTGGATATTTAAGTCAAATGTGAAAGCCCTAGGCTTAACCTGGGAACTGCATTCGATACTGAGTATCTAGAGTATAGTAGAGGGAAGTGGAATTTCAGGTGTAGCGGTGAAATGCGTAGATATCTGAAGGAACACCAGTGGCGAAGGCGGCTTCCTGGACTAATACTGACACTGAGGTGCGAAAGCGTGGGGAGCAAACAGG	0	0	0	0	0	0	0	0	0	0	5	0.005446504	0	0
Bacteria	Proteobacteria	Gammaproteobacteria	Diplorickettsiales	Diplorickettsiaceae	NA	ASV_RNA_0761	GGTAATACAGAGGGTGCGAGCGTTAATCGGAATTACTGGGCGTAAAGGGTGCGTAGGTGGTTAGGTAAGTTAGATGTGAAAGCCCCGGGCTCAACCTGGGAACTGCGTTTAAAACTGCTTAACTAGAGTACTGTAGAGGGTAGTGGAATTTCCAGTGTAGCGGTGAAATGCGTAGATATTGGAAGGAACACCAGTGGCGAAGGCGACTACCTGGACAGATACTGACACTGAGGCACGAAAGCGTGGGGAGCAAACAGG	0	0	0	0	0	0	73	0.071439057	4	0.007424318	0	0	0	0
Bacteria	Proteobacteria	Gammaproteobacteria	Diplorickettsiales	Diplorickettsiaceae	NA	ASV_RNA_1288	GGTAATACAGAGGGTGCAAGCGTTAATCGGAATTACTGGGCGTAAAGGGTGCGTAGGTTGCAAGGTAAGTTAGATGTGAAATCCCCGGGCTTAACCTGGGAATTGCGTTTGATACTGCCTAGCTAGAGTATTGTAGAGGGTGGCGGAATTTCCGGTGTAGCGGTGAAATGCGTAGATATCGGAAGGAACACCAGTGGCGAAGGCGGCCACCTGGACAAATACTGACACTGAGGCACGAAAGCGTGGGTAGCGAACAGG	0	0	0	0	0	0	0	0	0	0	8	0.008714407	0	0
Bacteria	Proteobacteria	Gammaproteobacteria	EC3	NA	NA	ASV_RNA_0169	GGTAATACAGAGGGTGCAAGCGTTAATCGGAATTACTGGGCGTAAAGCGCGCGTAGGTGGATATTTAAGTTGAATGTGAAAGCCCCGGGCTCAACCTGGGAATGCCATTCAAAACTGGGCATCTAGAGTGCAGGAGAGGGAAGTGGAATTTCCGGTGTAGCGGTGAAATGCGTAGATATCGGAAGGAACACCAGTGGCGAAGGCGACTTCCTGGACTGACACTGACACTGAGGTGCGAAAGCGTGGGGAGCAAACAGG	0	0	82	0.071566343	197	0.185213042	63	0.061652884	246	0.456595579	127	0.138341213	21	0.021745433
Bacteria	Proteobacteria	Gammaproteobacteria	EC3	NA	NA	ASV_RNA_0786	GGTAATACAGAGGGTGCAAGCGTTAATCGGAATTACTGGGCGTAAAGCGCGCGTAGGTGGATGTTTAAGTTGAATGTGAAAGCCCCGGGCTCAACCTGGGAATGCCATTCAAAACTGGGCATCTAGAGTGCAGGAGAGGGAAGTGGAATTTCCGGTGTAGCGGTGAAATGCGTAGATATCGGAAGGAACACCAGTGGCGAAGGCGACTTCCTGGACTGACACTGACACTGAGGTGCGAAAGCGTGGGGAGCGAACAGG	71	0.069372521	0	0	0	0	0	0	0	0	0	0	0	0
Bacteria	Proteobacteria	Gammaproteobacteria	EC3	NA	NA	ASV_RNA_0820	GGTAATACAGAGGGTGCAAGCGTTAATCGGAATTACTGGGCGTAAAGCGCGCGCAGGTGGATATTTAAGTTGAATGTGAAAGCCCCGGGCTCAACCTGGGAATGCCATTCAAAACTGGGCATCTAGAGTGCAGGAGAGGGAAGTGGAATTTCCGGTGTAGCGGTGAAATGCGTAGATATCGGAAGGAACACCAGTGGCGAAGGCGACTTCCTGGACTGACACTGACACTGAGGTGCGAAAGCGTGGGGAGCAAACAGG	0	0	0	0	0	0	0	0	63	0.116933014	0	0	0	0
Bacteria	Proteobacteria	Gammaproteobacteria	EC3	NA	NA	ASV_RNA_0994	GGTAATACAGAGGGTGCAAGCGTTAATCGGAATTACTGGGCGTAAAGGGCGCGTAGGTGGATAAGTGTGTTGGATGTGAAAGCCCCGGGCTCAACCTGGGAAGGCCATTCAAAACTGCTTATCTAGAGTACAGTAGAGGGAAGTGGAATTTCCGGTGTAGCGGTGGAATGCATAGATATCGGAAGGAACACCAGTGGCGAAGGCGGCTTCCTGGACTGTTACTGACACTGAGGCGCGAAAGCGTGGGGAGCAAACAGG	0	0	0	0	14	0.013162348	0	0	0	0	0	0	0	0
Bacteria	Proteobacteria	Gammaproteobacteria	EC3	NA	NA	ASV_RNA_1135	GGTAATACAGAGGGTGCAAGCGTTAATCGGAATTACTGGGCGTAAAGCGCGCGTAGGTGGATATTTAAGTTGGATGTGAAAGCCCCGGGCTCAACCTGGGAATGCCATTCAAAACTGGGCATCTAGAGTGCAGGAGAGGGAAGTGGAATTTCCGGTGTAGCGGTGAAATGCGTAGATATCGGAAGGAACACCAGTGGCGAAGGCGACTTCCTGGACTGACACTGACACTGAGGTGCGAAAGCGTGGGGAGCGAACAGG	26	0.025404022	0	0	0	0	0	0	0	0	0	0	0	0
Bacteria	Proteobacteria	Gammaproteobacteria	EC3	NA	NA	ASV_RNA_1257	GGTAATACAGAGGGTGCGAGCGTTAATCGGAATTACTGGGCGTAAAGAGCGCGTAGGTGGTTATTTAAGTTAGATGTGAAAAACCTGGGCTCAACCTAGGTCGTGCATCTAAAACTGGATGACTAGAGTACAGTAGAGGAAAGTGGAATTTCCGGTGTAGCGGTGAAATGCGTAGATATCGGAAGGAACATCAGTGGCGAAGGCGGCTTTCTGGACTGATACTGACACTGAGGCGCGAAAGCGTGGGGAGCAAACAGG	0	0	0	0	12	0.011282013	0	0	0	0	0	0	0	0
Bacteria	Proteobacteria	Gammaproteobacteria	Ectothiorhodospirales	Ectothiorhodospiraceae	NA	ASV_RNA_0227	GGTAATACGGAGGGTGCAAGCGTTAATCGGAATTATTGGGCGTAAAGAGTACGTAGGCGGCTTTTCAAGTCGGATGTGAAAGCCCTGAGCTTAACTCAGGAACTGCATTCGATACTGGATCGCTAGAGTTGATTAGAGGATAGTGGAATTTCAAGTGTAGCGGTGAAATGCGTAGATATTTGAAGGAACACCAATGGCGAAGGCAGCTATCTGGAGTCATACTGACGCTGAGGTACGAAAGCGTGGGGAGCAAACAGG	55	0.053739277	48	0.041892493	46	0.043247715	64	0.062631502	24	0.04454591	200	0.217860177	49	0.050739345
Bacteria	Proteobacteria	Gammaproteobacteria	Ectothiorhodospirales	Ectothiorhodospiraceae	NA	ASV_RNA_0315	GGTAATACGGAGGGTGCAAGCGTTAATCGGAATTATTGGGCGTAAAGAGTACGTAGGCGGCTTTTCAAGTCGGATGTGAAAGCCCTGAGCTTAACTCAGGAACTGCATTCGAAACTGGATCGCTAGAGTTGATTAGAGGATAGTGGAATTTCAAGTGTAGCGGTGAAATGCGTAGATATTTGAAGGAACACCAATGGCGAAGGCAGCTATCTGGAGTCATACTGACGCTGAGGTACGAAAGCGTGGGGAGCAAACAGG	33	0.032243566	46	0.040146973	46	0.043247715	35	0.034251602	0	0	129	0.140519814	32	0.033135899
Bacteria	Proteobacteria	Gammaproteobacteria	EPR3968-O8a-Bc78	NA	NA	ASV_RNA_0230	GGTAATACGGAGGGTGCAAGCGTTAATCGGAATTACTGGGCGTAAAGAGTACGTAGGTGGCTAAGTAAGTCGGATGTGAAATCCCCGGGCTCAACCTGGGAATTGCATTCGAAACTGCCTAGCTAGAGTATGGGAGAGGAAAGTGGAATTCCCGGTGTAGCGGTGAAATGCGTAGATATCGGGAGGAACACCAGTGGCGAAGGCGGCTTTCTGGACCAATACTGACACTGAGGTACGAAAGCGTGGGGAGCAAACAGG	37	0.036151877	77	0.067202541	56	0.052649393	128	0.125263003	0	0	0	0	0	0
Bacteria	Proteobacteria	Gammaproteobacteria	Francisellales	Francisellaceae	Allofrancisella	ASV_RNA_0113	GGTAATACGGGGGGTGCAAGCGTTAATCGGAATTACTGGGCGTAAAGGGTTCGTAGGCGGTTTATTAAGTCAGATGTGAAAGCCCAGGGCTCAACCTTGGAACTGCATTTGATACTGGTAGACTAGAGTATAGTAGAGGAGTGGGGAATTTCTGGTGTAGCGGTGAAATGCGTAGAGATCAGAAGGAACACCAATGGCGAAGGCAACACTCTGGACTAATACTGACGCTGAGGGACGAAAGCGTGGGGATCAAACAGG	196	0.19150724	0	0	0	0	158	0.15462152	0	0	328	0.357290691	0	0
Bacteria	Proteobacteria	Gammaproteobacteria	Francisellales	Francisellaceae	Allofrancisella	ASV_RNA_0485	GGTAATACGGGGGGTGCAAGCGTTAATCGGAATTACTGGGCGTAAAGGGTTCGTAGGTGGTATGATAAGTCAGATGTGAAAGCCCAGGGCTCAACCTTGGAACTGCATTTGATACTGTCAAACTAGAGTATAGTAGAGGAGTGGGGAATTTCTGGTGTAGCGGTGAAATGCGTAGAGATCAGAAGGAACACCAATGGCGAAGGCAACACTCTGGACTAATACTGACACTGAGGGACGAAAGCGTGGGGATCAAACAGG	0	0	0	0	23	0.021623858	0	0	0	0	18	0.019607416	0	0
Bacteria	Proteobacteria	Gammaproteobacteria	Francisellales	Francisellaceae	Allofrancisella	ASV_RNA_0528	GGTAATACGGGGGGTGCAAGCGTTAATCGGAATTACTGGGCGTAAAGGGTTCGTAGGCGGTTTATTAAGTCAGATGTGAAAGCCCAGGGCTCAACCTTGGAACTGCATTTGATACTGGTAGACTAGAGTATAGTAGAGGAGTGGGGAATTTCTGGTGTAGCGGTGAAATGCGTAGAGATCAGAAGGAACACCAATGGCGAAGGCAACACTCTGGACTAATACTGACACTGAGGGACGAAAGCGTGGGGATCAAACAGG	3	0.002931233	14	0.012218644	25	0.023504193	12	0.011743407	35	0.064962786	9	0.009803708	30	0.031064905
Bacteria	Proteobacteria	Gammaproteobacteria	Francisellales	Francisellaceae	Allofrancisella	ASV_RNA_0895	GGTAATACGGGGGGTGCAAGCGTTAATCGGAATTACTGGGCGTAAAGGGTTCGTAGGTGGTTTATTAAGTCAGATGTGAAAGCCCAGGGCTCAACCTTGGAACTGCATTTGATACTGGTAGACTAGAGTATAGTAGAGGAGTGGGGAATTTCTGGTGTAGCGGTGAAATGCGTAGAGATCAGAAGGAACACCAATGGCGAAGGCAACACTCTGGACTAATACTGACACTGAGGGACGAAAGCGTGGGGATCAAACAGG	49	0.04787681	0	0	0	0	0	0	0	0	0	0	0	0
Bacteria	Proteobacteria	Gammaproteobacteria	Francisellales	Francisellaceae	Fangia	ASV_RNA_1076	GGTAATACGGAGGGTGCAAGCGTTAATCGGACTTACTGGGCGTAAAGGGTTCGTAGGCGGATAAATAAGTCAGATGTGAAAGCCCTGGGCTCAACCTAGGAACTGCATTTGAAACTGTTTATCTAGAATTCAGTAGAGGAGATGAGAATTTCTGGTGTAGCGGTGAAATGCGTAGAGATCAGAAGGAATATCAATGGCGAAGGCAAATCTCTGGACTTGAATTGACGCTGAGGGACGAAAGCGTGGGTAGCAAACAGG	31	0.03028941	0	0	0	0	0	0	0	0	0	0	0	0
Bacteria	Proteobacteria	Gammaproteobacteria	Francisellales	Francisellaceae	Francisella	ASV_RNA_0079	GGTAATACGGGGGGTGCAAGCGTTAATCGGAATTACTGGGCGTAAAGGGTTCGTAGGTGGTATGTTAAGTCAGATGTGAAAGCCCAGGGCTCAACCTTGGAACTGCATTTGATACTGGCAAACTAGAGTATAGTAGAGGAGTGGGGAATTTCTGGTGTAGCGGTGAAATGCGTAGAGATCAGAAGGAACACCAATGGCGAAGGCAACACTCTGGACTAATACTGACACTGAGGGACGAAAGCGTGGGGATCAAACAGG	143	0.139722119	55	0.048001815	144	0.135384153	98	0.095904487	55	0.102084377	530	0.57732947	217	0.224702812
Bacteria	Proteobacteria	Gammaproteobacteria	Francisellales	Francisellaceae	NA	ASV_RNA_0376	GGTAATACGGAGGGTGCGAGCGTTAATCGGAATTACTGGGCGTAAAGGGTTCGTAGGCGGTTAGATAAGTCAGATGTGAAATCCCTGGGCTCAACCTAGGAACTGCATATGAAACTGTCTGACTAGAGTATAGTAGAGGAGAGGGGAATTTCCGGTGTAGCGGTGAAATGCGTAGAGATCGGAAGGAACATCAGTGGCGAAGGCGACTCTCTGGACTAATACTGACGCTGAGGGACGAAAGCATGGGTAGCAAACAGG	15	0.014656166	0	0	0	0	32	0.031315751	17	0.031553353	24	0.026143221	0	0
Bacteria	Proteobacteria	Gammaproteobacteria	Francisellales	Francisellaceae	NA	ASV_RNA_0437	GGTAATACGGAGGGTGCGAGCGTTAATCGGAATTACTGGGCGTAAAGAGTTCGTAGGCGGTTAAGTAAGTTAGATGTGAAAGCCCTGGGCTCAACCTAGGAATTGCATTTGATACTGTTTAACTAGAGTACAGAAGAGGAGAGGGGAATTTCCAGTGTAGCGGTGAAATGCGTAGAGATTGGAAGGAACACCAGTGGCGAAGGCGACTCTCTGGGCTGATACTGACGCTGAGGAACGAAAGCATGGGTAGCAAACAGG	11	0.010747855	18	0.015709685	14	0.013162348	68	0.066545971	0	0	39	0.042482735	0	0
Bacteria	Proteobacteria	Gammaproteobacteria	Francisellales	Francisellaceae	NA	ASV_RNA_0529	GGTAATACGGAGGGTGCGAGCGTTAATCGGAATTACTGGGCGTAAAGGGTTCGTAGGCGGTTATATAAGTCAGATGTGAAATCCCTGGGCTCAACCTAGGAACTGCATTTGAAACTATATGACTAGAGTATAGTAGAGGAGAGGGGAATTTCCGGTGTAGCGGTGAAATGCGTAGAGATCGGAAGGAACATCAGTGGCGAAGGCGACTCTCTGGACTAATACTGACGCTGAGGGACGAAAGCATGGGTAGCAAACAGG	0	0	0	0	0	0	29	0.028379899	0	0	30	0.032679027	29	0.030029408
Bacteria	Proteobacteria	Gammaproteobacteria	Francisellales	Francisellaceae	NA	ASV_RNA_0744	GGTAATACGGAGGGTGCGAGCGTTAATCGGAATTACTGGGCGTAAAGGGTTCGTAGGCGGTTATATAAGTCAGATGTGAAATCCCTGGGCTCAACCTAGGAACTGCATTTGAAACTGTATGACTAGAGTATAGTAGAGGAGAGGGGAATTTCCGGTGTAGCGGTGAAATGCGTAGAGATCGGAAGGAACATCAGTGGCGAAGGCGACTCTCTGGACTAATACTGACGCTGAGGGACGAAAGCATGGGTAGCAAACAGG	0	0	0	0	81	0.076153586	0	0	0	0	0	0	0	0
Bacteria	Proteobacteria	Gammaproteobacteria	Francisellales	Francisellaceae	NA	ASV_RNA_1666	GGTAATACGGAGGGTGCGAGCGTTAATCGGAATTACTGGGCGTAAAGGGTTCGTAGGTGGTTAGATAAGTCAGATGTGAAAGCCCTGGGCTCAACCTGGGAGTTGCATATGAAACTGTCTAACTAGAGTTTGGTAGAGGATTGGGGAATTTCCGGTGTAGCGGTGAAATGCGTAGATATTGGAAAGAACATCGATGGCGAAGGCAACAATCTGGACTTGAACTGACACTGAGGGACGAAAGCGTGGGTAGCAAACAGG	0	0	0	0	0	0	0	0	0	0	0	0	6	0.006212981
Bacteria	Proteobacteria	Gammaproteobacteria	Ga0077536	NA	NA	ASV_RNA_0195	GGTAATACGGAGGGTGCAAGCGTTAATCGGAATTACTGGGCGTAAAGGGTTCGTAGGCGGCTTAGTAAGTCGGATGTGAAAGCCCCGGGCTTAACCTGGGAACTGCATTCGATACTGCTAAGCTAGAGTATAGAAGAGGGAAATGGAATTCCAGGTGTAGCGGTGAAATGCGTAGATATCTGGAGGAACACCAATGGCGAAGGCAATTTCCTGGTCTAATACTGACGCTGATGAACGAAAGCGTGGGTAGCAAACAGG	36	0.035174799	69	0.060220459	74	0.069572412	78	0.076332143	19	0.035265512	14	0.015250212	0	0
Bacteria	Proteobacteria	Gammaproteobacteria	Ga0077536	NA	NA	ASV_RNA_0240	GGTAATACGGAGGGTGCGAGCGTTAATCGGAATTACTGGGCGTAAAGCGCGCGTAGGCGGCTATGTCAGTCGGATGTGAAAGCCCCGGGCTTAACCTGGGAACTGCATTCGATACTGCATAGCTAGAGTATGGTAGAGGGAAGCGGAATTCCGGGTGTAGCGGTGAAATGCGTAGATATCCGGAGGAACACCAGTGGCGAAGGCGGCTTCCTGGACCAATACTGACGCTGAGGTGCGAAAGCGTGGGGAGCAAACAGG	39	0.038106032	90	0.078548425	47	0.044187883	54	0.05284533	0	0	0	0	0	0
Bacteria	Proteobacteria	Gammaproteobacteria	Gammaproteobacteria_Incertae_Sedis	Unknown_Family	Candidatus_Endonucleariobacter	ASV_RNA_0367	GGTAATACGGAGGGTGCAAGCGTTAATCGGAATTACTGGGCGTAAAGCGCACGTAGGTTGCTTTTCAAGTCAGATGTGAAATCCCCGGGCTTAACCTGGGAATTGCATTTGAAACTGGAAGACTAGAGTACAGTAGAGGAAGGTAGAATTTCCGGTGTAGCGGTGAAATGCTTAGATATCGGAAGGAATACCAGTGGCGAAGGCGGCCTTCTGGACTGATACTGACACTGAGGTGCGAAAGCGTGGGGAGCAAACAGG	40	0.03908311	48	0.041892493	39	0.036666541	38	0.037187454	7	0.012992557	75	0.081697567	0	0
Bacteria	Proteobacteria	Gammaproteobacteria	Gammaproteobacteria_Incertae_Sedis	Unknown_Family	Sulfuriflexus	ASV_RNA_1682	GGTAATACGGAGGGTGCGAGCGTTAATCGGAATTACTGGGCGTAAAGCGCGCGTAGGCGGTTTGATAAGTCGGATGTGAAAGCCCCGTGCTCAACATGGGAACTGCATTCGATACTGTCAGACTAGAGTATGTTAGAGGAAAGTAGAATTTCGGGTGTAGCGGTGAAATGCGTAGATATCCGAAGGAATACCAATGGCGAAGGCAGCTTTCTGGAACAATACTGACGCTGAGGCGCGAAAGCGTGGGTAGCAAACGGG	0	0	0	0	0	0	0	0	0	0	5	0.005446504	0	0
Bacteria	Proteobacteria	Gammaproteobacteria	Granulosicoccales	Granulosicoccaceae	Granulosicoccus	ASV_RNA_0052	GGTAATACGGAGGGTGCAAGCGTTAATCGGAATTACTGGGCGTAAAGCGCGCGTAGGCGGCTTGGTCAGTCAGATGTGAAATCCCCGAGCTCAACTTGGGAACTGCATTTGATACTGCCAAGCTAGAGTATGTTAGAGGAAAGCGGAATTCCGGGTGTAGCGGTGAAATGCGTAGATATCCGGAGGAACATCAGTGGCGAAGGCGGCTTTCTGGAACAATACTGACGCTGAGGTGCGAAAGCGTGGGGAGCAAACAGG	923	0.901842769	80	0.069820822	76	0.071452747	443	0.433527426	694	1.288119235	1415	1.541360755	292	0.302365075
Bacteria	Proteobacteria	Gammaproteobacteria	HgCo23	NA	NA	ASV_RNA_0339	GGTAATACGGAGGGTGCGAGCGTTAATCGGAATTACTGGGCGTAAAGCGTGCGTAGGCGGCATGGTCAGTCGGATGTGAAAGCCCCGGGCTCAACCTGGGAATTGCATTCGATACTGCCAAGCTAGAGTATGTTAGAGGAAAGTGGAATTCCCGGTGTAGCGGTGAAATGCGTAGATATCGGGAGGAACATCAATGGCGAAGGCAACTTTCTGGAGCAATACTGACGCTGAGGCACGAAAGCGTGGGGAGCAAACAGG	16	0.015633244	39	0.034037651	20	0.018803355	48	0.046973626	0	0	0	0	0	0
Bacteria	Proteobacteria	Gammaproteobacteria	JTB23	NA	NA	ASV_RNA_0402	GGTAATACGGAGGGTGCAAGCGTTAATCGGAATTACTGGGCGTAAAGCGCGCGTAGGCGGCTAAGTAAGTCGGATGTGAAAGCCCTGGGCTTAACCTGGGAATTGCATTCGATACTGCTTGGCTAGAGTATGGTAGAGGATAGTGGAATTCCTGGTGTAGCGGTGAAATGCGTAGATATCAGGAGGAACATCAGCGGCGAAGGCGGCTATCTGGACCAATACTGACGCTGAGGTGCGAAAGCGTGGGGAGCAAACAGG	8	0.007816622	37	0.03229213	21	0.019743522	23	0.022508196	0	0	0	0	0	0
Bacteria	Proteobacteria	Gammaproteobacteria	JTB23	NA	NA	ASV_RNA_0545	GGTAATACAGAGGGTGCGAGCGTTAATCGGAATTACTGGGCGTAAAGGGCGCGTAGGCGGCCCGATAAGTCGGATGTGAAAGCCCTGGGCTCAACCTGGGAACTGCATACGATACTGTCAGGCTAGAGTATGGTAGAGGTAAGCGGAATTCCGGGTGTAGCGGTGAAATGCGTAGATATCCGGAGGAACATCAGTGGCGAAGGCGGCTTACTGGACCAATACTGACGCTGAGGCGCGAAAGCGTGGGGAGCAAACAGG	11	0.010747855	17	0.014836925	8	0.007521342	12	0.011743407	0	0	0	0	0	0
Bacteria	Proteobacteria	Gammaproteobacteria	JTB23	NA	NA	ASV_RNA_1079	GGTAATACGGAGGGTGCGAGCGTTAATCGGAATTACTGGGCGTAAAGGGCGCGTAGGTGGTTTGGTAAGTCAGATGTGAAATCCCTGGGCTTAACCTGGGAATTGCATTTGATACTGTCAGACTAGAGTGTGGTAGAGGTAAGCGGAATTCCCGGTGTAGCGGTGAAATGCGTAGATATCGGGAAGAACATCAGTGGCGAAGGCGGCTTACTGGATCAACACTGACACTGAGGCGCGAAAGCGTGGGTAGCAAACAGG	0	0	0	0	0	0	9	0.008807555	0	0	0	0	0	0
Bacteria	Proteobacteria	Gammaproteobacteria	KI89A_clade	NA	NA	ASV_RNA_0154	GGTAATACGGAGGGTACGAACGTTAATCGGAATTACTGGGCGTAAAGCGCGCGTAGGCGGTTTGTTAAGTGGGATGTGAAAGCCCCGGGCTCAACCTGGGAACTGCATTCCAAACTGGCAGACTAGAGTATAGTAGAGGGTGGTAGAATTTCCTGTGTAGCGGTGAAATGCGTAGATATAGGAAGGAATACCGATGGCGAAGGCAGCCACCTGGACTAATACTGACGCTGAGGTGCGAAAGCGTGGGGAGCAAACAGG	20	0.019541555	104	0.090767069	44	0.04136738	57	0.055781181	0	0	10	0.010893009	0	0
Bacteria	Proteobacteria	Gammaproteobacteria	KI89A_clade	NA	NA	ASV_RNA_0259	GGTAATACGGAGGGTACGAACGTTAATCGGAATTACTGGGCGTAAAGCGCGCGTAGGCGGTTTGATAAGTGGGATGTGAAAGCCCCGGGCTCAACCTGGGAACTGCATTCCAAACTGTCAAACTAGAGTGTGGTAGAGGGCGGTAGAATTTCCTGTGTAGCGGTGAAATGCGTAGATATAGGAAGGAATACCGATGGCGAAGGCAGCCGCCTGGACCAACACTGACGCTGAGGTGCGAAAGCGTGGGGAGCAAACAGG	32	0.031266488	58	0.050620096	74	0.069572412	38	0.037187454	0	0	108	0.117644496	72	0.074555772
Bacteria	Proteobacteria	Gammaproteobacteria	KI89A_clade	NA	NA	ASV_RNA_1546	GGTAATACGGAGGGATCGAACGTTAATCGGAATTACTGGGCGTAAAGCGCGCGTAGGCGGCTTGATAAGTGGGATGTGAAAGCCCTGGGCTTAACCTGGGAACTGCATTCCAAACTGTCAAACTAGAGTATGGTAGAGGGAGGTAGAATTTCCTGTGTAGCGGTGAAATGCGTAGATATAGGAAGGAATACCAATGGCGAAGGCAGCCTCCTGGACCAATACTGACGCTGAGGTGCGAAAGCGTGGGGAGCAAACAGG	0	0	0	0	0	0	8	0.007828938	0	0	0	0	0	0
Bacteria	Proteobacteria	Gammaproteobacteria	Legionellales	Legionellaceae	Legionella	ASV_RNA_0467	GGTAATACGGAGGGTGCGAGCGTTAATCGGAATTACTGGGCGTAAAGAGTGCGTAGGTGGTTTATTAAGTTATCTGTGAAATTCCTGGGCTCAACCTAGGCTGGTCAGATAAAACTGGTGAACTCGAGTATGGGAGAGGGCAGTGGAATTTCCGGTGTAGCGGTGAAATGCGTAGAGATCGGAAGGAACACCAGTGGCGAAGGCGGCTGCCTGGCCTAATACTGACACTGAGGCACGAAAGCGTGGGGAGCAAACAGG	0	0	0	0	45	0.042307548	81	0.079267994	19	0.035265512	0	0	0	0
Bacteria	Proteobacteria	Gammaproteobacteria	Legionellales	Legionellaceae	NA	ASV_RNA_0318	GGTAATACGGAGGGTGCAAGCGTTAATCGGAATTACTGGGCGTAAAGGGTTCGTAGGTTGTAATGTAAGTTGGCTGTGAAAGCCCCGGGCTCAACCTGGGATGGTCAGTCAAAACTACATAACTAGAGTATAGTAGAGGGGTGTGGAATTTCCGGTGTAGCGGTGAAATGCGTAGAGATCGGAAGGAACACCAGTGGCGAAGGCGGCACCCTGGACTAATACTGACACTGAGGAACGAAAGCGTGGGGAGCAAACAGG	62	0.060578821	52	0.045383535	26	0.024444361	71	0.069481822	25	0.04640199	15	0.016339513	0	0
Bacteria	Proteobacteria	Gammaproteobacteria	Legionellales	Legionellaceae	NA	ASV_RNA_0408	GGTAATACGGAGGGTGCAAGCGTTAATCGGAATTACTGGGCGTAAAGGGTTCGTAGGTTGTTTTGTAAGTTGGCTGTGAAAGCCCCGGGCTCAACCTGGGATGGTCAGTCAAAACTACAAGACTAGAGTATAGTAGAGGGGTGTGGAATTTCCGGTGTAGCGGTGAAATGCGTAGAGATCGGAAGGAACACCAGTGGCGAAGGCGGCACCCTGGACTAATACTGACACTGAGGAACGAAAGCGTGGGGAGCAAACAGG	0	0	33	0.028801089	48	0.045128051	0	0	0	0	26	0.028321823	0	0
Bacteria	Proteobacteria	Gammaproteobacteria	Legionellales	Legionellaceae	NA	ASV_RNA_0490	GGTAATACGGAGGGTGCAAGCGTTAATCGGAATTACTGGGCGTAAAGGGTTCGTAGGTTGTTATGTAAGTTGGCTGTGAAAGCCCCGGGCTCAACCTGGGATGGTCAGTCAAAACTACATGGCTAGAGTATAGTAGAGGGGTGTGGAATTTCCGGTGTAGCGGTGAAATGCGTAGAGATCGGAAGGAACACCAGTGGCGAAGGCGGCACCCTGGACTAATACTGACACTGAGGAACGAAAGCGTGGGGAGCAAACAGG	97	0.094776542	0	0	12	0.011282013	62	0.060674267	0	0	11	0.01198231	0	0
Bacteria	Proteobacteria	Gammaproteobacteria	Legionellales	Legionellaceae	NA	ASV_RNA_0695	GGTAATACGGAGGGTGCAAGCGTTAATCGGAATTACTGGGCGTAAAGGGTTCGTAGGTGGTTTTGTAAGTTGGCTGTGAAAGCCCCGGGCTCAACCTGGGATGGTCAGTCAAAACTACAAGACTAGAGTATAGTAGAGGGGTGTGGAATTTCCGGTGTAGCGGTGAAATGCGTAGAGATCGGAAGGAACACCAGTGGCGAAGGCGGCACCCTGGACTAATACTGACACTGAGGAACGAAAGCGTGGGGAGCAAACAGG	0	0	0	0	0	0	75	0.073396291	0	0	0	0	0	0
Bacteria	Proteobacteria	Gammaproteobacteria	Legionellales	Legionellaceae	NA	ASV_RNA_0836	GGTAATACGGAGGGTGCAAGCGTTAATCGGAATTACTGGGCGTAAAGGGTCCGTAGGTTGTTTTGTAAGTTGGCTGTGAAAGCCCCGGGCTCAACCTGGGATGGTCAGTCAAAACTACAAGACTAGAGTATAGTAGAGGGGTGTGGAATTTCCGGTGTAGCGGTGAAATGCGTAGAGATCGGAAGGAACACCAGTGGCGAAGGCGGCACCCTGGACTAATACTGACACTGAGGAACGAAAGCGTGGGGAGCAAACAGG	60	0.058624665	0	0	0	0	0	0	0	0	0	0	0	0
Bacteria	Proteobacteria	Gammaproteobacteria	Legionellales	Legionellaceae	NA	ASV_RNA_0914	GGTAATACGGGGGGTGCAAGCGTTAATCGGAATTACTGGGCGTAAAGCGTGCGTAGGTGGTTTTGTAAGTTGGCTGTGAAAGCCCCGGGCTCAACCTGGGATGGTCAGTCAAAACTACAAGACTAGAGTACAATAGAGGGGTGTGGAATTTCCGGTGTAGCGGTGAAATGCGTAGAGATCGGAAGGAACACCAGTGGCGAAGGCGGCACCCTGGATTGATACTGACACTGAGGTACGAAAGCGTGGGGAGCAAACAGG	47	0.045922655	0	0	0	0	0	0	0	0	0	0	0	0
Bacteria	Proteobacteria	Gammaproteobacteria	Legionellales	Legionellaceae	NA	ASV_RNA_1131	GGTAATACGGAGGGTGCAAGCGTTAATCGGAATTACTGGGCGTAAAGCGCGCGTAGGTGGTTTTTTAAGTTGGCTGTGAAAGCCCCGGGCTCAACCTGGGATGGTCAGTCAATACTGGGAAACTAGAGTATGGTAGAGGGGTGTGGAATTTCAGGTGTAGCGGTGAAATGCGTAGAGATCTGAAGGAACATCAGTGGCGAAGGCGACACCCTGGACTAATACTGACACTGAGGTGCGAAAGCGTGGGTAGCAAACAGG	0	0	0	0	0	0	0	0	13	0.024129035	0	0	0	0
Bacteria	Proteobacteria	Gammaproteobacteria	Legionellales	Legionellaceae	NA	ASV_RNA_1241	GGTAATACGGAGGGTGCAAGCGTTAATCGGAATTACTGGGCGTAAAGGGTTCGTAGGTTGTTTTGTAAGTTGGCTGTGAAAGCCCCGGGCTCAACCTGGGATGGTCAGTCAAAACTACAAGGCTAGAGTATAGTAGAGGGGTGTGGAATTTCCGGTGTAGCGGTGAAATGCGTAGAGATCGGAAGGAACACCAGTGGCGAAGGCGGCACCCTGGACTAATACTGACACTGAGGAACGAAAGCGTGGGGAGCAAACAGG	0	0	0	0	0	0	0	0	20	0.037121592	0	0	0	0
Bacteria	Proteobacteria	Gammaproteobacteria	MBAE14	NA	NA	ASV_RNA_0722	GGTAATACGGAGGGTGCAAGCGTTAATCGGAATTACTGGGCGTAAAGCGCGCGTAGGCGGTTTGTTAAGCGAGATGTGAAAGCCCTGGGCTCAACCTGGGAACTGCATTTCGAACTGGCAGGCTAGAGTACAAGAGAGGGTGGTAGAATTTCCTGTGTAGCGGTGAAATGCGTAGATATAGGAAGGAATACCAGTGGCGAAGGCGGCCACCTGGCTTGATACTGACGCTGAGGTGCGAAAGCGTGGGGAGCGAACAGG	16	0.015633244	23	0.020073486	0	0	0	0	0	0	0	0	0	0
Bacteria	Proteobacteria	Gammaproteobacteria	Methylococcales	Methylococcaceae	Methyloterricola	ASV_RNA_0330	GGTAATACGGAGGGTGCGAGCGTTAATCGGAATTACTGGGCGTAAAGCGCGTGTAGGCGGATAAATAAGTCGGATGTGAAAGCCCTGGGCTCAACCTGGGAACTGCATCTGAAACTGTTAATCTAGAGTGTGGTAGAGGGAGGTGGAATTTCCGGTGTAGCGGTGAAATGCGTAGATATCGGAAGGAACATCAGTGGCGAAGGCGGCCTCCTGGACCAACACTGACGCTCAGACGCGAAAGCGTGGGTAGCGAACGGG	258	0.252086061	19	0.016582445	40	0.037606709	0	0	0	0	7	0.007625106	0	0
Bacteria	Proteobacteria	Gammaproteobacteria	Methylococcales	Methylomonadaceae	NA	ASV_RNA_1619	GGTAATACAGAGGGTGCAAGCGTTAATCGGAATAACTGGGCGTAAAGGGTGCGTAGGCGGAACGCTAAGTCAGATGTGAAATCCCCGGGCTTAACCTGGGAACTGCATTTGAAACTGGCGATCTAGAGTAGAGAAGAGGAGAGTGGAATTTCAGGTGTAGCGGTGAAATGCGTAGATATCTGAAGGAACACCAGTGGCGAAGGCGACTCTCTGGTCTCATACTGACGCTGAGGCACGACAGCGTGGGGAGCAAACAGG	4	0.003908311	0	0	0	0	0	0	0	0	0	0	0	0
Bacteria	Proteobacteria	Gammaproteobacteria	Nitrosococcales	Methylophagaceae	NA	ASV_RNA_0050	GGTAATACGGAGGGTCCAAGCGTTAATCGGAATTACTGGGCGTAAAGCGCGCGTAGGCGGATATTTAAGTCAGATGTGAAATCCCTGGGCTCAACCTAGGAACTGCATTTGAAACTGGGTATCTAGAGTATGGTAGAGGTGAGTGGAATTTCAGGTGTAGCGGTGAAATGCGTAGAGATCTGAAGGAACATCAGTGGCGAAGGCGACTCACTGGGCCATTACTGACGCTGAGGTGCGAAAGCGTGGGTAGCAAACAGG	0	0	26	0.022691767	11	0.010341845	0	0	0	0	0	0	10	0.010354968
Bacteria	Proteobacteria	Gammaproteobacteria	Nitrosococcales	Methylophagaceae	NA	ASV_RNA_0121	GGTAATACGGAGGGTCCAAGCGTTAATCGGAATTACTGGGCGTAAAGCGCGCGTAGGCGGATATTTAAGTCAGATGTGAAATCCCTGGGCTCAACCTAGGAACTGCATATGAAACTGGATATCTAGAGTATGGTAGAGGTGAGTGGAATTTCAGGTGTAGCGGTGAAATGCGTAGAGATCTGAAGGAACATCAGTGGCGAAGGCGACTCACTGGGCCATTACTGACGCTGAGGTGCGAAAGCGTGGGTAGCAAACAGG	0	0	0	0	0	0	0	0	62	0.115076934	0	0	0	0
Bacteria	Proteobacteria	Gammaproteobacteria	Nitrosococcales	Methylophagaceae	NA	ASV_RNA_0128	GGTAATACGGAGGGTGCAAGCGTTAATCGGAATTACTGGGCGTAAAGCGCGCGTAGGCGGTTAAATAAGTCAGATGTGAAATCCCTGGGCTCAACCTAGGAACTGCATTTGAAACTGTTTGGCTAGAGTATGGTAGAGGTGAGTGGAATTTCAGGTGTAGCGGTGAAATGCGTAGAGATCTGAAGGAACATCAGTGGCGAAGGCGACTCACTGGGCCATTACTGACGCTGAGGTGCGAAAGCGTGGGTAGCAAACAGG	18	0.0175874	0	0	9	0.00846151	0	0	29	0.053826308	825	0.898673232	716	0.741415731
Bacteria	Proteobacteria	Gammaproteobacteria	Nitrosococcales	Methylophagaceae	NA	ASV_RNA_0285	GGTAATACGGAGGGTCCAAGCGTTAATCGGAATTACTGGGCGTAAAGCGCGCGTAGGCGGATATTTAAGTCAGATGTGAAATCCCTGGGCTCAACCTAGGAACTGCATTTGAAACTGGATATCTAGAGTATGGTAGAGGTGAGTGGAATTTCAGGTGTAGCGGTGAAATGCGTAGAGATCTGAAGGAACATCAGTGGCGAAGGCGACTCACTGGGCCATTACTGACGCTGAGGTGCGAAAGCGTGGGTAGCAAACAGG	0	0	0	0	0	0	19	0.018593727	0	0	92	0.100215682	0	0
Bacteria	Proteobacteria	Gammaproteobacteria	Nitrosococcales	Methylophagaceae	NA	ASV_RNA_0735	GGTAATACGGAGGGTGCAAGCGTTAATCGGAATTACTGGGCGTAAAGCGCGCGTAGGCGGTTAAATAAGTCAGATGTGAAATCCCTGGGCTCAACCTAGGAACTGCATTTGAAACTGTTTAACTAGAGTATGGTAGAGGTGAGTGGAATTTCAGGTGTAGCGGTGAAATGCGTAGAGATCTGAAGGAACATCAGTGGCGAAGGCGACTCACTGGGCCATTACTGACGCTGAGGTGCGAAAGCGTGGGTAGCAAACAGG	0	0	0	0	0	0	21	0.020550961	13	0.024129035	25	0.027232522	23	0.023816427
Bacteria	Proteobacteria	Gammaproteobacteria	Nitrosococcales	Nitrosococcaceae	Cm1-21	ASV_RNA_0705	GGTAATACGGAGGGTGCGAGCGTTAATCGGAATTACTGGGCGTAAAGGGCGCGTAGGCGGTTCGATCAGTCAGATGTGAAAGCCCAGGGCTTAACCTTGGAATTGCATTTGATACTGTCGAGCTTGAGTGTGGTAGAGGAAAGCGGAATTCCGGGTGTAGCGGTGAAATGCGTAGATATCCGGAGGAACATCAGTGGCGAAGGCGGCTTTCTGGACCAACACTGACGCTGAGGCGCGAAAGCGTGGGGAGCAAACAGG	0	0	6	0.005236562	0	0	18	0.01761511	0	0	0	0	0	0
Bacteria	Proteobacteria	Gammaproteobacteria	Nitrosococcales	Nitrosococcaceae	Cm1-21	ASV_RNA_1281	GGTAATACGGAGGGTGCGAGCGTTAATCGGAATTACTGGGCGTAAAGGGCGCGTAGGCGGTTCGATAAGTCAGATGTGAAAGCCCAGGGCTTAACCTTGGAATTGCATTTGATACTGTCGAGCTTGAGTGTGGTAGAGGAAAGCGGAATTCCGGGTGTAGCGGTGAAATGCGTAGATATCCGGAGGAACATCAGTGGCGAAGGCGGCTTTCTGGACCAACACTGACGCTGAGGCGCGAAAGCGTGGGGAGCAAACAGG	18	0.0175874	0	0	0	0	0	0	0	0	0	0	0	0
Bacteria	Proteobacteria	Gammaproteobacteria	Nitrosococcales	Nitrosococcaceae	FS142-36B-02	ASV_RNA_0420	GGTAATACGGAGGGTGCGAGCGTTAATCGGAATTACTGGGCGTAAAGGGCGCGTAGGCGGCCGTATAAGTCGGATGTGAAAGCCCCGGGCTTAACTCGGGAATTGCATTCGATACTGTGCGGCTAGAGTGTAGCAGAGGAAAGCGGAATTCCCGGTGTAGCGGTGAAATGCGTAGATATCGGGAGGAACATCAGTGGCGAAGGCGGCTTTCTGGGTTAACACTGACGCTGAGGCGCGAAAGCGTGGGGAGCAAACAGG	5	0.004885389	14	0.012218644	11	0.010341845	45	0.044037775	0	0	0	0	0	0
Bacteria	Proteobacteria	Gammaproteobacteria	NKB5	NA	NA	ASV_RNA_1337	GGTAATACAGAGGGTGCAAGCGTTAATCGGAATTATTGGGCGTAAAGCGTGCGTAGGTGGTTTGATAAGTCAGGTGTGAAATCCCATAGCTTAACTATGGAATGGCGCTTGAGACTGTTAGACTAGAGTGCTGTAGAGGATAGTGGAATTTCCGGTGTAGCGGTGAAATGCGTAGAGATCGGAAGGAACACCAGTGGCGAAGGCGACTATCTGGACAGATACTGACACTGAGGCACGAAAGCGTGGGGAGCAAACAGG	0	0	0	0	9	0.00846151	0	0	0	0	6	0.006535805	0	0
Bacteria	Proteobacteria	Gammaproteobacteria	Oceanospirillales	Kangiellaceae	Aliikangiella	ASV_RNA_0202	GGTAATACGGAGGGTGCAAGCGTTAATCGGAATTACTGGGCGTAAAGCGCGCGTAGGCGGATTGTTAAGTCTCATGTGAAAGCCCTGGGCTCAACCTGGGAACTGCATGGGATACTGGCAATCTAGAATACAGTAGAGGGTAGTGGAATTTCAGGTGTAGCGGTGAAATGCGTAGAGATCTGAAGGAACATCAGTGGCGAAGGCGACTACCTGGACTGATATTGACGCTGAGGTGCGAAAGCGTGGGGAGCAAACAGG	136	0.132882575	0	0	0	0	451	0.441356363	451	0.837091895	0	0	0	0
Bacteria	Proteobacteria	Gammaproteobacteria	Oceanospirillales	Kangiellaceae	NA	ASV_RNA_0002	GGTAATACGGAGGGTGCAAGCGTTAATCGGAATTACTGGGCGTAAAGCGCTCGTAGGCGGCTTGTTAAGTCGGATGTGAAAGCCCCGGGCTCAACCTGGGAACTGCATTCGATACTGGCAAGCTAGAGTATAGAAGAGGCAAGTGGAATTCCAGGTGTAGCGGTGAAATGCGTAGATATCTGGAGGAACATCAGTGGCGAAGGCGACTTGCTGGTCTAATACTGACGCTGAGGAGCGAAAGCGTGGGGAGCAAACGGG	25121	24.5451703	14802	12.91859765	14305	13.44909932	20576	20.13602779	6507	12.07750988	16662	18.14993137	25559	26.46626351
Bacteria	Proteobacteria	Gammaproteobacteria	Oceanospirillales	Kangiellaceae	NA	ASV_RNA_0149	GGTAATACGGAGGGTGCAAGCGTTAATCGGAATTACTGGGCGTAAAGCGCTCGTAGGCGGCTTGTTAAGTCGGATGTGAAAGCCCCGGGCTCAACCTGGGAACTGCATTCGATACTGGCAGGCTAGAGTATAGAAGAGGCAAGTGGAATTCCAGGTGTAGCGGTGAAATGCGTAGATATCTGGAGGAACATCAGTGGCGAAGGCGACTTGCTGGTCTAATACTGACGCTGAGGAGCGAAAGCGTGGGGAGCAAACGGG	419	0.40939558	186	0.162333412	0	0	345	0.337622939	187	0.347086883	0	0	270	0.279584144
Bacteria	Proteobacteria	Gammaproteobacteria	Oceanospirillales	Marinomonadaceae	Marinomonas	ASV_RNA_0142	GGTAATACAGAGGGTGCAAGCGTTAATCGGAATTACTGGGCGTAAAGCGCGCGTAGGTGGTTTGTTAAGTCGGATGTGAAATCCCAGGGCTCAACCTTGGAATGGCACCCGATACTGGCTAGCTAGAGTATGGTAGAGGGGTGTGGAATTTCCTGTGTAGCGGTGAAATGCGTAGATATAGGAAGGAACATCAGTGGCGAAGGCGACACCCTGGACTAATACTGACACTGAGGTGCGAAAGCGTGGGGAGCAAACAGG	0	0	0	0	0	0	0	0	0	0	35	0.038125531	0	0
Bacteria	Proteobacteria	Gammaproteobacteria	Oceanospirillales	Nitrincolaceae	Profundimonas	ASV_RNA_0519	GGTAATACGGAGGGTGCAAGCGTTAATCGGAATTACTGGGCGTAAAGCGCGCGTAGGCGGTTATTTAAGTCAGATGTGAAAGCCCTGGGCTCAACCTAGGAACTGCATCTGATACTGGATAACTAGAGTACAGAAGAGGGTGGTGGAATTTCCTGTGTAGCGGTGAAATGCGTAGATATAGGAAGGAACATCAGTGGCGAAGGCGGCCACCTGGTCTGATACTGACGCTGAGGTGCGAAAGCGTGGGGAGCAAACAGG	134	0.130928419	0	0	0	0	0	0	0	0	0	0	0	0
Bacteria	Proteobacteria	Gammaproteobacteria	Oceanospirillales	Nitrincolaceae	NA	ASV_RNA_0001	GGTAATACGGAGGGTGCAAGCGTTAATCGGAATTACTGGGCGTAAAGCGCGCGTAGGTGGTTTGTTAAGTGGGATGTGAAAGCCCCGGGCTCAACCTGGGAATTGCATCCCAAACTGGCAAACTAGAGTACAAGAGAGGGGTGTGGAATTTCCTGTGTAGCGGTGAAATGCGTAGATATAGGAAGGAACATCAGTGGCGAAGGCGACGCCCTGGCTTGATACTGACACTGAGGTGCGAAAGCGTGGGGAGCAAACAGG	7975	7.792195103	26249	22.90908456	27293	25.65999774	15622	15.28795812	12218	22.67758041	12616	13.74261999	1416	1.466263513
Bacteria	Proteobacteria	Gammaproteobacteria	Oceanospirillales	Nitrincolaceae	NA	ASV_RNA_0008	GGTAATACGGAGGGTGCAAGCGTTAATCGGAATTACTGGGCGTAAAGCGCGCGTAGGTGGTTTGTTAAGTGGAATGTGAAAGCCCTGGGCTCAACCTAGGAATTGCATCCCAAACTGGCAAACTAGAGTACAAGAGAGGGGTGTGGAATTTCCTGTGTAGCGGTGAAATGCGTAGATATAGGAAGGAACATCAGTGGCGAAGGCGACGCCCTGGCTTGATACTGACACTGAGGTGCGAAAGCGTGGGGAGCAAACAGG	563	0.550094777	724	0.631878442	833	0.783159716	348	0.34055879	295	0.547543479	6647	7.240582994	9582	9.922130638
Bacteria	Proteobacteria	Gammaproteobacteria	Oceanospirillales	Nitrincolaceae	NA	ASV_RNA_0047	GGTAATACGGAGGGTGCAAGCGTTAATCGGAATTACTGGGCGTAAAGCGCGCGTAGGTGGTTTGTTAAGTGGGATGTGAAAGCCCTGGGCTCAACCTAGGAATTGCATCCCAAACTGGCAAACTAGAGTACAAGAGAGGGGTGTGGAATTTCCTGTGTAGCGGTGAAATGCGTAGATATAGGAAGGAACATCAGTGGCGAAGGCGACGCCCTGGCTTGATACTGACACTGAGGTGCGAAAGCGTGGGGAGCAAACAGG	693	0.677114885	93	0.081166706	140	0.131623482	897	0.877819641	556	1.031980251	0	0	0	0
Bacteria	Proteobacteria	Gammaproteobacteria	Oceanospirillales	Nitrincolaceae	NA	ASV_RNA_0111	GGTAATACGGAGGGTGCAAGCGTTAATCGGAATTACTGGGCGTAAAGCGCGCGTAGGTGGTTTGTTAAGTGGGATGTGAAAGCCCCGGGCTCAACCTGGGAATTGCACCCCAAACTGGCAAACTAGAGTACAAGAGAGGGGTGTGGAATTTCCTGTGTAGCGGTGAAATGCGTAGATATAGGAAGGAACATCAGTGGCGAAGGCGACGCCCTGGCTTGATACTGACACTGAGGTGCGAAAGCGTGGGGAGCAAACAGG	111	0.108455631	0	0	190	0.178631868	0	0	0	0	239	0.260342912	61	0.063165307
Bacteria	Proteobacteria	Gammaproteobacteria	Oceanospirillales	Nitrincolaceae	NA	ASV_RNA_0372	GGTAATACGGAGGGTGCAAGCGTTAATCGGAATTACTGGGCGTAAAGCGCGCGTAGGTGGTTTGTTAAGTGGGATGTGAAATCCCCGGGCTCAACCTGGGAATTGCATCCCAAACTGGCAAACTAGAGTACAAGAGAGGGGTGTGGAATTTCCTGTGTAGCGGTGAAATGCGTAGATATAGGAAGGAACATCAGTGGCGAAGGCGACGCCCTGGCTTGATACTGACACTGAGGTGCGAAAGCGTGGGGAGCAAACAGG	0	0	0	0	0	0	0	0	0	0	188	0.204788567	178	0.184318436
Bacteria	Proteobacteria	Gammaproteobacteria	Oceanospirillales	Nitrincolaceae	NA	ASV_RNA_0541	GGTAATACGGAGGGTGCAAGCGTTAATCGGAATTACTGGGCGTAAAGCGCGCGTAGGTGGTTTGTTAAGTGGGATGTGAAATCCCCGGGCTCAACCTGGGAATTGCATCCCAAACTGGCAGACTAGAGTACAAGAGAGGGGTGTGGAATTTCCTGTGTAGCGGTGAAATGCGTAGATATAGGAAGGAACATCAGTGGCGAAGGCGACGCCCTGGCTTGATACTGACACTGAGGTGCGAAAGCGTGGGGAGCAAACAGG	0	0	0	0	0	0	0	0	0	0	79	0.08605477	100	0.103549683
Bacteria	Proteobacteria	Gammaproteobacteria	Oceanospirillales	Nitrincolaceae	NA	ASV_RNA_1023	GGTAATACGGAGGGTGCAAGCGTTAATCGGAATTACTGGGCGTAAAGCGCGCGTAGGTGGATAATTAAGTCAGATGTGAAATCCCAGGGCTCAACCTTGGAACTGCATTTGATACTGGTTATCTTGAGTACAGTAGAGGGAGGTGGAATTTCAGGTGTAGCGGTGAAATGCGTAGATATCTGAAGGAACATCAGTGGCGAAGGCGGCCTCCTGGACTGATACTGACACTGAGGTGCGAAAGCGTGGGGAGCAAACAGG	0	0	0	0	0	0	11	0.010764789	0	0	24	0.026143221	0	0
Bacteria	Proteobacteria	Gammaproteobacteria	Oceanospirillales	Nitrincolaceae	NA	ASV_RNA_1189	GGTAATACGGAGGGTGCAAGCGTTAATCGGAATTACTGGGCGTAAAGCGCGCGTAGGTGGATAATTAAGTCAGATGTGAAATCCCAGGGCTCAACCTTGGAACTGCATTTGATACTGGTAATCTTGAGTACAGTAGAGGGAGGTGGAATTTCAGGTGTAGCGGTGAAATGCGTAGATATCTGAAGGAACATCAGTGGCGAAGGCGGCCTCCTGGACTGATACTGACACTGAGGTGCGAAAGCGTGGGGAGCAAACAGG	23	0.022472788	0	0	0	0	0	0	0	0	0	0	0	0
Bacteria	Proteobacteria	Gammaproteobacteria	Oceanospirillales	Oceanospirillaceae	Oceanospirillum	ASV_RNA_0859	GGTAATACGGAGGGTGCAAGCGTTAATCGGAATTACTGGGCGTAAAGCGCGCGTAGGCGGCTTGTTAAGCCAGATGTGAAAGCCCCGGGCTCAACCTGGGAACTGCATTTGGAACTGGCAAGCTAGAGTGTGTGAGAGGTGAGTGGAATTTCCTGTGTAGCGGTGAAATGCGTAGATATAGGAAGGAACATCAGTGGCGAAGGCGACTCACTGGCACAACACTGACGCTGAGGTGCGAAAGCGTGGGTAGCAAACGGG	45	0.043968499	0	0	0	0	0	0	0	0	0	0	0	0
Bacteria	Proteobacteria	Gammaproteobacteria	Oceanospirillales	Oleiphilaceae	Oleiphilus	ASV_RNA_0191	GGTAATACGGAGGGTGCAAGCGTTAATCGGAATTACTGGGCGTAAAGCGCGCGTAGGCGGCTTGTTAAGCCAGATGTGAAAGCCCCGGGCTCAACCTGGGAACTGCATTTGGAACTGGCAGGCTAGAGTACAGTAGAGGGTGGTGGAATTTCCAGTGTAGCGGTGAAATGCGTAGAGATTGGAAGGAACATCAGTGGCGAAGGCGGCCACCTGGACTGATACTGACGCTGAGGTGCGAAAGCGTGGGGAGCAAACAGG	218	0.213002951	63	0.054983898	70	0.065811741	181	0.177129716	0	0	0	0	0	0
Bacteria	Proteobacteria	Gammaproteobacteria	Oceanospirillales	Oleiphilaceae	Oleiphilus	ASV_RNA_0872	GGTAATACGGAGGGTGCAAGCGTTAATCGGAATTACTGGGCGTAAAGCGCGCGTAGGCGGCTTGTTAAGCCAGATGTGAAAGCCCCGGGCTCAACCTGGGAACTGCATTTGGAACTGGCAGGCTAGAGTACAGTAGAGGGTGGTGGAATTTCCAGTGTAGCGGTGAAATGCGTAGAGATTGGAAGGAACATCAGTGGCGAAGGCGACCACCTGGACTGATACTGACGCTGAGGTGCGAAAGCGTGGGGAGCAAACAGG	0	0	0	0	0	0	0	0	20	0.037121592	31	0.033768327	0	0
Bacteria	Proteobacteria	Gammaproteobacteria	Oceanospirillales	P13-46	NA	ASV_RNA_0558	GGTAATACGGAGGGTGCAAGCGTTAATCGGAATTACTGGGCGTAAAGCGCGCGTAGGCGGTATTGTAAGTGGGATGTGAAAGCCCCGGGCTCAACCTGGGAACTGCATTCCAAACTGCAAAACTAGAGTATGGTAGAGGGAAGTGGAATTTCAGGTGTAGCGGTGAAATGCGTAGAGATCTGAAGGAACACCAGTGGCGAAGGCGACTTCCTGGACCAATACTGACGCTGAGGTGCGAAAGCGTGGGGAGCAAACAGG	106	0.103570242	0	0	14	0.013162348	27	0.026422665	0	0	0	0	0	0
Bacteria	Proteobacteria	Gammaproteobacteria	Oceanospirillales	Pseudohongiellaceae	Pseudohongiella	ASV_RNA_0031	GGTAATACGGAGGGTGCAAGCGTTAATCGGAATTACTGGGCGTAAAGCGCGCGTAGGCGGTTTGTTAAGTCGGATGTGAAAGCCCTGGGCTCAACCTGGGAACTGCATTCGATACTGGCAGACTAGAGTACGGTAGAGGGGGGTAGAATTCCATGTGTAGCGGTGAAATGCGTAGAGATGTGGAGGAATACCAGTGGCGAAGGCGGCCCCCTGGATCGATACTGACGCTGAGGTGCGAAAGCGTGGGGAGCAAACAGG	1031	1.007367166	428	0.373541399	406	0.381708097	251	0.245632921	357	0.662620413	607	0.661205638	681	0.705173342
Bacteria	Proteobacteria	Gammaproteobacteria	Oceanospirillales	Pseudohongiellaceae	Pseudohongiella	ASV_RNA_0056	GGTAATACGGAGGGTGCAAGCGTTAATCGGAATTACTGGGCGTAAAGCGCGCGTAGGCGGTTCGGTAAGTTGGATGTGAAAGCCCAGGGCTCAACCTTGGAACTGCATTCAAAACTGCCAGGCTAGAGTACGGTAGAGGGGGGTAGAATTCCACGTGTAGCGGTGAAATGCGTAGAGATGTGGAGGAATACCAGTGGCGAAGGCGGCCCCCTGGATCGATACTGACGCTGAGGTGCGAAAGCGTGGGGAGCAAACAGG	216	0.211048795	439	0.383141762	457	0.429656651	267	0.261290796	0	0	187	0.203699266	0	0
Bacteria	Proteobacteria	Gammaproteobacteria	Oceanospirillales	Pseudohongiellaceae	Pseudohongiella	ASV_RNA_0156	GGTAATACGGAGGGTGCAAGCGTTAATCGGAATTACTGGGCGTAAAGCGCGCGTAGGCGGTTTGTTAAGTCGGATGTGAAAGCCCAGGGCTCAACCTTGGAACTGCATTCGATACTGGCAGACTAGAGTACGGTAGAGGGGGGTAGAATTCCATGTGTAGCGGTGAAATGCGTAGAGATGTGGAGGAATACCAGTGGCGAAGGCGGCCCCCTGGATCGATACTGACGCTGAGGTGCGAAAGCGTGGGGAGCAAACAGG	25	0.024426944	0	0	35	0.03290587	14	0.013700641	21	0.038977671	88	0.095858478	219	0.226773806
Bacteria	Proteobacteria	Gammaproteobacteria	Oceanospirillales	Pseudohongiellaceae	Pseudohongiella	ASV_RNA_0368	GGTAATACGGAGGGTGCAAGCGTTAATCGGAATTACTGGGCGTAAAGCGCGCGTAGGCGGTTTGTTAAGTGTGATGTGAAAGCCCAGGGCTCAACCTTGGAACTGCATCACATACTGGCAGACTAGAGTACGGTAGAGGGAGGTAGAATTCCACGTGTAGCGGTGAAATGCGTAGAGATGTGGAGGAATACCAGTGGCGAAGGCGGCCTCCTGGATCGATACTGACGCTGAGGTGCGAAAGCGTGGGGAGCAAACAGG	0	0	0	0	0	0	57	0.055781181	0	0	0	0	0	0
Bacteria	Proteobacteria	Gammaproteobacteria	Oceanospirillales	Pseudohongiellaceae	Pseudohongiella	ASV_RNA_1270	GGTAATACGGAGGGTGCAAGCGTTAATCGGAATTACTGGGCGTAAAGCGCGCGTAGGCGGTTTGATAAGTGAGATGTGAAAGCCCAGGGCTTAACCTTGGAACTGCATCTCATACTGTCAGGCTAGAGTACGAGAGAGGGGGGTAGAATTCCTAGTGTAGCGGTGAAATGCGTAGATATTAGGAGGAATACCAGTGGCGAAGGCGGCCCCCTGGTTCGATACTGACGCTGAGGTGCGAAAGCGTGGGGAGCAAACAGG	0	0	0	0	0	0	8	0.007828938	0	0	0	0	0	0
Bacteria	Proteobacteria	Gammaproteobacteria	Oceanospirillales	Saccharospirillaceae	Litoribacillus	ASV_RNA_0323	GGTAATACGGAGGGTGCAAGCGTTAATCGGAATTACTGGGCGTAAAGCGCGCGTAGGTGGTTGTCTAAGCGAGATGTGAAAGCCCCGGGCTCAACCTGGGAACTGCATTTCGAACTGGGCAACTAGAGTACGAGAGAGGACAGTGGAATTTCCAGTGTAGCGGTGAAATGCGTAGAGATTGGAAGGAACACCAGTGGCGAAGGCGACTGTCTGGCTCGATACTGACACTGAGGTGCGAAAGCGTGGGTAGCAAACAGG	22	0.021495711	25	0.021819007	62	0.058290399	112	0.109605128	50	0.092803979	13	0.014160912	0	0
Bacteria	Proteobacteria	Gammaproteobacteria	Oceanospirillales	Saccharospirillaceae	Oceanobacter	ASV_RNA_0641	GGTAATACGGAGGGTGCAAGCGTTAATCGGAATTACTGGGCGTAAAGCGCGCGTAGGCGGTTAGTTAAGCGAGATGTGAAAGCCCTGGGCTCAACCTGGGAACTGCATTTCGAACTGGCTGGCTAGAGTACAGAAGAGGGTGGTGGAATTTCCAGTGTAGCGGTGAAATGCGTAGAGATTGGAAGGAACATCAGTGGCGAAGGCGACCACCTGGTCTGATACTGACGCTGAGGTGCGAAAGCGTGGGGAGCAAACAGG	0	0	0	0	0	0	0	0	0	0	68	0.07407246	0	0
Bacteria	Proteobacteria	Gammaproteobacteria	Oceanospirillales	Saccharospirillaceae	Oleispira	ASV_RNA_0012	GGTAATACTAAAGGTGCAAGCGTTAATCGGAATTACTGGGCGTAAAGCGCGCGTAGGTGGTTTGTTAAGTTGGATGTGAAAGCCCAGGGCTCAACCTTGGAACTGCATTCAAAACTGACTCACTAGAGTACGAGAGAGGTTAGTGGAATTTCCTGTGTAGCGGTGAAATGCGTAGAGATGGGAAGGAACACCAGTGGCGAAGGCGACTGACTGGCTCGATACTGACACTGAGGTGCGAAAGCGTGGGGAGCAAACGGG	1559	1.523264221	681	0.59434975	249	0.234101764	1005	0.9835103	138	0.256138983	93	0.101304982	608	0.629582073
Bacteria	Proteobacteria	Gammaproteobacteria	Oceanospirillales	Saccharospirillaceae	Reinekea	ASV_RNA_0491	GGTAATACGGAGGGTGCAAGCGTTAATCGGAATTACTGGGCGTAAAGCGCGCGTAGGCGGTTGGTTAAGTTGGATGTGAAAGCCCTGGGCTCAACCTAGGAACTGCATACAAAACTGGCCAACTAGAGTACAGCAGAGGCAAGTGGAATTTCCAGTGTAGCGGTGAAATGCGTAGAGATTGGAAGGAACACCAGTGGCGAAGGCGACTTGCTGGGCTGATACTGACGCTGAGGTGCGAAAGCGTGGGGAGCAAACAGG	0	0	0	0	0	0	0	0	0	0	0	0	20	0.020709937
Bacteria	Proteobacteria	Gammaproteobacteria	Oceanospirillales	Saccharospirillaceae	NA	ASV_RNA_0042	GGTAATACGGAGGGTCCGAGCGTTAATCGGAATTACTGGGCGTAAAGCGTACGTAGGTGGTTTGTTAAGTTGGATGTGAAAGCCCAGGGCTCAACCTTGGAACTGCATTCAAAACTGATGAACTCGAATATAGTAGAGGTAAGTGGAATTTCCTGTGTAGCGGTGAAATGCGTAGAGATAGGAAGGAACATCAGTGGCGAAGGCGACTTACTGGACTAATATTGACACTGAGGTACGAAAGCGTGGGTAGCAAACAGG	101	0.098684853	580	0.506200962	84	0.078974089	3339	3.267602877	267	0.49557325	8	0.008714407	0	0
Bacteria	Proteobacteria	Gammaproteobacteria	Oceanospirillales	Saccharospirillaceae	NA	ASV_RNA_0092	GGTAATACTAAAGGTGCAAGCGTTAATCGGAATTACTGGGCGTAAAGCGCGCGTAGGTGGTTTGTTAAGCGGAATGTGAAAGCCCAGGGCTCAACCTTGGAACTGCATTGCGAACTGGCAGGCTAGAGTACAATAGAGGGTAGTGGAATTTCCTGTGTAGCGGTGAAATGCGTAGAGATGGGAAGGAACACCAGTGGCGAAGGCGACTACCTGGATTGATACTGACACTGAGGTGCGAAAGCGTGGGGAGCAAACAGG	253	0.247200672	220	0.192007261	229	0.215298409	354	0.346430494	327	0.606938026	10	0.010893009	60	0.06212981
Bacteria	Proteobacteria	Gammaproteobacteria	Oceanospirillales	Saccharospirillaceae	NA	ASV_RNA_0401	GGTAATACGGAGGGTGCGAGCGTTAATCGGAATTACTGGGCGTAAAGCGTACGTAGGTGGTTTGTTAAGTTGGATGTGAAAGCCCAGGGCTCAACCTTGGAACTGCATTCAAAACTGATGAACTAGAGTATGGTAGAGGTAAGTGGAATTTCCTGTGTAGCGGTGAAATGCGTAGAGATGGGAAGGAACATCAGTGGCGAAGGCGACTTACTGGACCAATACTGACACTGAGGTACGAAAGCGTGGGTAGCAAACAGG	0	0	22	0.019200726	12	0.011282013	18	0.01761511	0	0	0	0	0	0
Bacteria	Proteobacteria	Gammaproteobacteria	Oceanospirillales	Saccharospirillaceae	NA	ASV_RNA_0435	GGTAATACGGAGGGTGCAAGCGTTAATCGGAATTACTGGGCGTAAAGCGTACGTAGGTGGTTTGTTAAGTTGGATGTGAAAGCCCAGGGCTCAACCTTGGAACTGCATTCAAAACTGATGAACTAGAGTATGGTAGAGGTGAGTGGAATTTCCTGTGTAGCGGTGAAATGCGTAGAGATGGGAAGGAACATCAGTGGCGAAGGCGACTCACTGGACCAATACTGACACTGAGGTACGAAAGCGTGGGTAGCAAACGGG	0	0	27	0.023564528	0	0	48	0.046973626	0	0	0	0	28	0.028993911
Bacteria	Proteobacteria	Gammaproteobacteria	OM182_clade	NA	NA	ASV_RNA_0019	GGTAATACGGAGGGATCAAACGTTAATCGGAATTACTGGGCGTAAAGCGTGCGTAGGTGGTTTATTAAGTGGGATGTGAAAGCCCCGGGCTTAACCTGGGAACTGCATTCCAAACTGGAAAACTAGAGTACGATAGAGGGGGGTAGAATTCAGAGTGTAGCGGTGAAATGCGTAGATATTCTGAGGAATACCGGTGGCGAAGGCGGCCCCCTGGATTGATACTGACACTGAGGTACGAAAGCGTGGGGAGCAAACAGG	118	0.115295175	287	0.2504822	178	0.167349855	7801	7.634192885	935	1.735434415	174	0.189538354	0	0
Bacteria	Proteobacteria	Gammaproteobacteria	OM182_clade	NA	NA	ASV_RNA_0040	GGTAATACGGAGGGATCAAACGTTAATCGGAATTACTGGGCGTAAAGCGCGCGTAGGTGGTTTGTTAAGTGGGATGTGAAAGCCCTGGGCTTAACCTAGGAATTGCATTCCAAACTGACAGACTAGAGTACGATAGAGGGGGGTAGAATTCAGAGTGTAGCGGTGAAATGCGTAGATATTCTGAGGAATACCGGTGGCGAAGGCGGCCCCCTGGATTGATACTGACACTGAGGTGCGAAAGCGTGGGGAGCAAACAGG	0	0	27	0.023564528	11	0.010341845	1004	0.982531683	4058	7.531970971	61	0.066447354	0	0
Bacteria	Proteobacteria	Gammaproteobacteria	OM182_clade	NA	NA	ASV_RNA_0077	GGTAATACGGAGGGTGCAAACGTTAATCGGAATTACTGGGCGTAAAGCGCGCGTAGGTGGTTTGTTAAGTGGGATGTGAAAGCCCTAGGCTCAACCTAGGAATTGCATTCCAAACTGACAGACTAGAGTACGATAGAGGGAGGTAGAATTCAGAGTGTAGCGGTGAAATGCGTAGATATTCTGAGGAATACCGGTGGCGAAGGCGGCCTCCTGGATTGATACTGACACTGAGGTGCGAAAGCGTGGGGAGCAAACAGG	133	0.129951342	297	0.259209803	284	0.267007634	196	0.191808974	58	0.107652616	213	0.232021089	63	0.0652363
Bacteria	Proteobacteria	Gammaproteobacteria	OM182_clade	NA	NA	ASV_RNA_0211	GGTAATACGGAGGGTACAAACGTTAATCGGAATTACTGGGCGTAAAGCGCGCGTAGGTGGTTTATTAAGTGGGATGTGAAAGCCCTGGGCTTAACCTAGGAACTGCATTCCAAACTGATAGACTAGAGTACGATAGAGGGGGGTAGAATTCAGAGTGTAGCGGTGAAATGCGTAGATATTCTGAGGAATACCGGTGGCGAAGGCGGCCCCCTGGATTGATACTGACACTGAGGCGCGAAAGCGTGGGGAGCAAACAGG	293	0.286283782	0	0	0	0	0	0	0	0	625	0.680813054	93	0.096301205
Bacteria	Proteobacteria	Gammaproteobacteria	OM182_clade	NA	NA	ASV_RNA_0246	GGTAATACGGAGGGATCAAACGTTAATCGGAATTACTGGGCGTAAAGCGCGCGTAGGTGGTTTTTTAAGTGGGATGTGAAAGCCCCGGGCTTAACCTGGGAACTGCATTCCAAACTGGAGAACTAGAGTACGATAGAGGGGGGTAGAATTCAGAGTGTAGCGGTGAAATGCGTAGATATTCTGAGGAATACCGGTGGCGAAGGCGGCCCCCTGGATTGATACTGACACTGAGGTGCGAAAGCGTGGGGAGCAAACAGG	0	0	44	0.038401452	21	0.019743522	0	0	0	0	182	0.198252761	439	0.454583109
Bacteria	Proteobacteria	Gammaproteobacteria	OM182_clade	NA	NA	ASV_RNA_0254	GGTAATACGGAGGGTACAAACGTTAATCGGAATTACTGGGCGTAAAGCGCGCGTAGGTGGTTCGTTAAGTGGGATGTGAAAGCCCTGGGCTTAACCTAGGAATTGCATTCCAAACTGACGAACTAGAGTACGATAGAGGGGGGTAGAATTCAGAGTGTAGCGGTGAAATGCGTAGATATTCTGAGGAATACCGGTGGCGAAGGCGGCCCCCTGGATTGATACTGACACTGAGGTGCGAAAGCGTGGGGAGCAAACAGG	84	0.082074531	9	0.007854843	13	0.01222218	39	0.038166071	158	0.293260575	237	0.25816431	99	0.102514186
Bacteria	Proteobacteria	Gammaproteobacteria	OM182_clade	NA	NA	ASV_RNA_0297	GGTAATACGGAGGGTACGAACGTTAATCGGAATTACTGGGCGTAAAGCGCGCGTAGGTGGTTTGTTAAGTGGGATGTGAAAGCCCTGGGCTCAACCTGGGAACTGCATTCCAAACTGACGAACTAGAGTACGGTAGAGGGGGGTAGAATTCAGAGTGTAGCGGTGAAATGCGTAGATATTCTGAGGAATACCAGTGGCGAAGGCGGCCCCCTGGATTGATACTGACACTGATGAGCGAAAGCGTGGGGAGCAAACAGG	21	0.020518633	53	0.046256295	70	0.065811741	56	0.054802564	0	0	0	0	0	0
Bacteria	Proteobacteria	Gammaproteobacteria	OM182_clade	NA	NA	ASV_RNA_0312	GGTAATACGGAGGGTACGAACGTTAATCGGAATTACTGGGCGTAAAGCGCGCGTAGGTGGTTTGTTAAGTGGGATGTGAAAGCCCTGGGCTCAACCTGGGAACTGCATTCCAAACTGACAAACTAGAGTACGGTAGAGGGGGGTAGAATTCAGAGTGTAGCGGTGAAATGCGTAGATATTCTGAGGAATACCAGTGGCGAAGGCGGCCCCCTGGATTGATACTGACACTGAGGAGCGAAAGCGTGGGGAGCAAACAGG	25	0.024426944	31	0.027055569	0	0	0	0	0	0	0	0	0	0
Bacteria	Proteobacteria	Gammaproteobacteria	OM182_clade	NA	NA	ASV_RNA_0321	GGTAATACGGAGGGTCCGAACGTTAATCGGAATTACTGGGCGTAAAGCGCGCGTAGGTGGTTTGTTAAGTGGGATGTGAAAGCCCCGGGCTCAACCTGGGAATTGCATTCCAAACTGATGAACTAGAGTACGATAGAGGGGGGTAGAATTCAGAGTGTAGCGGTGAAATGCGTAGATATTCTGAGGAATACCGGTGGCGAAGGCGGCCCCCTGGATTGATACTGACACTGAGGTGCGAAAGCGTGGGGAGCAAACAGG	44	0.042991421	7	0.006109322	15	0.014102516	13	0.012722024	51	0.094660059	282	0.30718285	13	0.013461459
Bacteria	Proteobacteria	Gammaproteobacteria	OM182_clade	NA	NA	ASV_RNA_0348	GGTAATACGGAGGGATCGAACGTTAATCGGAATTACTGGGCGTAAAGCGCGCGTAGGTGGTTTGTTAAGTGGGATGTGAAAGCCCCGGGCTCAACCTGGGAACTGCATTCCAAACTGACAAACTAGAGTACGATAGAGGGGGGTAGAATTCAGAGTGTAGCGGTGAAATGCGTAGATATTCTGAGGAATACCGGTGGCGAAGGCGGCCCCCTGGATTGATACTGACACTGAGGTGCGAAAGCGTGGGGAGCAAACAGG	0	0	58	0.050620096	54	0.050769057	17	0.016636493	0	0	28	0.030500425	10	0.010354968
Bacteria	Proteobacteria	Gammaproteobacteria	OM182_clade	NA	NA	ASV_RNA_0434	GGTAATACGGAGGGTGCAAACGTTAATCGGAATTACTGGGCGTAAAGCGCGCGTAGGTGGTTTGTTAAGTGGGATGTGAAAGCCCTAGGCTCAACCTAGGAATTGCATTCCAAACTGACGGACTAGAGTACGATAGAGGGAGGTAGAATTCAGAGTGTAGCGGTGAAATGCGTAGATATTCTGAGGAATACCGGTGGCGAAGGCGGCCTCCTGGATTGATACTGACACTGAGGTGCGAAAGCGTGGGGAGCAAACAGG	0	0	61	0.053238377	48	0.045128051	0	0	0	0	0	0	0	0
Bacteria	Proteobacteria	Gammaproteobacteria	OM182_clade	NA	NA	ASV_RNA_0454	GGTAATACGGAGGGTGCAAACGTTAATCGGAATTACTGGGCGTAAAGCGCGCGTAGGTGGTTTGTTAAGTGGGATGTGAAAGCCCTAGGCTCAACCTAGGAATTGCATTCCAAACTAACAGACTAGAGTACGATAGAGGGAGGTAGAATTCAGAGTGTAGCGGTGAAATGCGTAGATATTCTGAGGAATACCGGTGGCGAAGGCGGCCTCCTGGATTGATACTGACACTGAGGTGCGAAAGCGTGGGGAGCAAACAGG	0	0	53	0.046256295	0	0	0	0	0	0	0	0	0	0
Bacteria	Proteobacteria	Gammaproteobacteria	OM182_clade	NA	NA	ASV_RNA_0474	GGTAATACGGAGGGATCAAACGTTAATCGGAATTACTGGGCGTAAAGCGTGCGTAGGTGGTTTATTAAGTGGGATGTGAAAGCCCCGGGCTTAACCTGGGAACTGCATTCCAAACTGGAAAACTAGAGTACGATAGAGGGGGGTAGAATTCAGAGTGTAGCGGTGAAATGCGTAGATATTCTGAGGAATACCGGTGGCGAAGGCGGCCCCCTGGATTGATACTGACACTGAGGTGCGAAAGCGTGGGGAGCAAACAGG	3	0.002931233	5	0.004363801	2	0.001880335	126	0.123305769	42	0.077955343	3	0.003267903	0	0
Bacteria	Proteobacteria	Gammaproteobacteria	OM182_clade	NA	NA	ASV_RNA_0494	GGTAATACGGAGGGTACAAACGTTAATCGGAATTACTGGGCGTAAAGCGCGCGTAGGTGGTTTATTAAGTGGGATGTGAAAGCCCTGGGCTTAACCTAGGAACTGCATTCCAAACTGATAGACTAGAGTACGATAGAGGGGGGTAGAATTCAGAGTGTAGCGGTGAAATGCGTAGATATTCTGAGGAATACCGGTGGCGAAGGCGGCCCCCTGGATTGATACTGACACTGAGGTGCGAAAGCGTGGGGAGCAAACAGG	3	0.002931233	11	0.009600363	23	0.021623858	16	0.015657875	34	0.063106706	8	0.008714407	1	0.001035497
Bacteria	Proteobacteria	Gammaproteobacteria	OM182_clade	NA	NA	ASV_RNA_0622	GGTAATACGGAGGGTCCGAACGTTAATCGGAATTACTGGGCGTAAAGCGCGCGTAGGTGGTTTGTTAAGTGGGATGTGAAAGCCCTGGGCTTAACCTAGGAATTGCATTCCAAACTGATGAACTAGAGTACGATAGAGGGGGGTAGAATTCAGAGTGTAGCGGTGAAATGCGTAGATATTCTGAGGAATACCGGTGGCGAAGGCGGCCCCCTGGATTGATACTGACACTGAGGTGCGAAAGCGTGGGGAGCAAACAGG	21	0.020518633	0	0	0	0	0	0	0	0	104	0.113287292	0	0
Bacteria	Proteobacteria	Gammaproteobacteria	OM182_clade	NA	NA	ASV_RNA_0799	GGTAATACGGAGGGTGCAAACGTTAATCGGAATTACTGGGCGTAAAGCGCGCGTAGGTGGTTTGTTAAGTGGGATGTGAAAGCCCTAGGCTCAACCTAGGAATTGCATTCCAAACTGATGAACTAGAGTACGATAGAGGGAGGTAGAATTCAGAGTGTAGCGGTGAAATGCGTAGATATTCTGAGGAATACCGGTGGCGAAGGCGGCCTCCTGGATTGATACTGACACTGAGGTGCGAAAGCGTGGGGAGCAAACAGG	0	0	15	0.013091404	16	0.015042684	0	0	0	0	0	0	0	0
Bacteria	Proteobacteria	Gammaproteobacteria	OM182_clade	NA	NA	ASV_RNA_0897	GGTAATACGGAGGGTGCGAACGTTAATCGGAATTACTGGGCGTAAAGCGCGCGTAGGTGGTTTGTTAAGTGGGATGTGAAAGCCCTAGGCTCAACCTAGGAATTGCATTCCAAACTAATAGACTAGAGTACGATAGAGGGAGGTAGAATTCAGAGTGTAGCGGTGAAATGCGTAGATATTCTGAGGAATACCGGTGGCGAAGGCGGCCTCCTGGATTGATACTGACACTGAGGTGCGAAAGCGTGGGGAGCAAACAGG	0	0	14	0.012218644	13	0.01222218	0	0	0	0	0	0	0	0
Bacteria	Proteobacteria	Gammaproteobacteria	OM182_clade	NA	NA	ASV_RNA_0973	GGTAATACGGAGGGTGCGAACGTTAATCGGAATTACTGGGCGTAAAGCGCGCGTAGGTGGTTTATTAAGTGGGATGTGAAAGCCCCGGGCTTAACCTGGGAACTGCATTCCAAACTGATGAACTAGAGTACGATAGAGGGGGGTAGAATTCAGAGTGTAGCGGTGAAATGCGTAGATATTCTGAGGAATACCGGTGGCGAAGGCGGCCCCCTGGATTGATACTGACACTGAGGTGCGAAAGCGTGGGGAGCAAACAGG	0	0	0	0	0	0	0	0	0	0	19	0.020696717	10	0.010354968
Bacteria	Proteobacteria	Gammaproteobacteria	P0X4b2H11	NA	NA	ASV_RNA_0686	GGTAATACAGAGGGTGCGAGCGTTAATCGGAATTACTGGGCGTAAAGCGTGCGTAGGTGGACCGTTATGTCAGATGTGAAAGCCCTGGGCTCAACCCAGGAACTGCATTTGAAACTGGCGGTCTTGAGTATAGTAGAGGAAAGTAGAATTTCCGGTGTAGCGGTGAAATGCATAGATATCGGAAGGAATACCAGTGGCGAAGGCGGCTTTCTGGACTAATACTGACACTGAGGTACGAAAGCGTGGGTAGCAAACAGG	0	0	10	0.008727603	26	0.024444361	9	0.008807555	0	0	0	0	0	0
Bacteria	Proteobacteria	Gammaproteobacteria	P0X4b2H11	NA	NA	ASV_RNA_1306	GGTAATACAGAGGGTGCAAGCGTTAATCGGAATTACTGGGCGTAAAGCGCACGTAGGTGGTTGCTTAAGTTGCCTGTGAAAGTCCAGGGCTCAACCTTGGAATTGCAGGCGATACTGGGCGACTTGAGTATAGTAGAGGAAAGTAGAATTTCCGGTGTAGCGGTGAAATGCGTAGATATCGGAAGGAATACTCGTGGCGAAGGCGACTTTCTGGACTAATACTGACACTGAGGTGCGAAAGCGTGGGGAGCAAACAGG	17	0.016610322	0	0	0	0	0	0	0	0	0	0	0	0
Bacteria	Proteobacteria	Gammaproteobacteria	P0X4b2H11	NA	NA	ASV_RNA_1664	GGTAATACAGAGGGTGCGAGCGTTAATCGGAATTACTGGGCGTAAAGGGTGCGTAGGCGGTTTATCATGTCGGATGTAAAAACCCTGGGCTCAACCTGGGACTGCCATCCGAAACGGATAGACTAGAGTAGGGTAGAGGAAAGCGGAATTTCCGGTGTAGCGGTGAAATGCGTAGATATCGGAAGGAACACCAGTGGCGAAGGCGGCTTTCTGGACCCATACTGACGCTGAGGCACGAAAGCGTGGGTAGCAAACAGG	6	0.005862467	0	0	0	0	0	0	0	0	0	0	0	0
Bacteria	Proteobacteria	Gammaproteobacteria	Piscirickettsiales	Piscirickettsiaceae	Candidatus_Endoecteinascidia	ASV_RNA_0833	GGTAATACAGAGGGTGCAAGCGTTAATCGGAATTACTGGGCGTAAAGCGTCCGTAGGTCGTTATTTAAGTCAGATGTGAAAGCCCTGGGCTCAACCTAGGAACTGCATCTGATACTGGATAACTGGAGTACAGTAGAGGGAAGAGGAATTTCTGGTGTAGCAGTGAAATGCGTAGATATCAGAAGGAACATCGGTGGCGAAGGCGTCTTCCTGGACTGATACTGACACTGAGGGACGAAAGCGTGGGTAGCAAACAGG	0	0	0	0	0	0	24	0.023486813	0	0	0	0	0	0
Bacteria	Proteobacteria	Gammaproteobacteria	Pseudomonadales	Moraxellaceae	Acinetobacter	ASV_RNA_0643	GGTAATACAGAGGGTGCAAGCGTTAATCGGATTTACTGGGCGTAAAGCGCGCGTAGGTGGCCAATTAAGTCAAATGTGAAATCCCCGAGCTTAACTTGGGAATTGCATTCGATACTGGTTGGCTAGAGTATGGGAGAGGATGGTAGAATTCCAGGTGTAGCGGTGAAATGCGTAGAGATCTGGAGGAATACCGATGGCGAAGGCAGCCATCTGGCCTAATACTGACACTGAGGTGCGAAAGCATGGGGAGCAAACAGG	0	0	0	0	0	0	6	0.005871703	0	0	0	0	0	0
Bacteria	Proteobacteria	Gammaproteobacteria	Pseudomonadales	Moraxellaceae	Enhydrobacter	ASV_RNA_0288	GGTAATACAGAGGGTGCGAGCGTTAATCGGAATTACTGGGCGTAAAGCGAGTGTAGGTGGCTCATTAAGTCACATGTGAAATCCCCGGGCTTAACCTGGGAACTGCATGTGATACTGGTGGTGCTAGAATATGTGAGAGGGAAGTAGAATTCCAGGTGTAGCGGTGAAATGCGTAGAGATCTGGAGGAATACCGATGGCGAAGGCAGCTTCCTGGCATAATATTGACACTGAGATTCGAAAGCGTGGGTAGCAAACAGG	0	0	0	0	0	0	7	0.00685032	0	0	6	0.006535805	0	0
Bacteria	Proteobacteria	Gammaproteobacteria	Pseudomonadales	Pseudomonadaceae	Azomonas	ASV_RNA_1506	GGTAATACGGAGGGTGCAAGTGTTAATCGGAATTACTGGGCGTAAAGAGTACGTAGGCTGTTAAGTAAGTTGAATGTGAAATTTTTGGGCTCAACCTGAAGACTGCATTCAAAACTGCTAAACTAGAGTACAGTAGAGGATGGCGGAATTTCCTGTGTAGCGGTGGAATGTGTAGATACAGGAAGGAACACTAGTTGCGAAGGCGGCCATCTGGACTGATACTGACGCTGAGGTACGAAAGCTTGGGTAGCAAACAGG	10	0.009770778	0	0	0	0	0	0	0	0	0	0	0	0
Bacteria	Proteobacteria	Gammaproteobacteria	Pseudomonadales	Pseudomonadaceae	Pseudomonas	ASV_RNA_0382	GGTAATACAGAGGGTGCAAGCGTTAATCGGAATTACTGGGCGTAAAGCGCGCGTAGGTGGTTCGTTAAGTTGGATGTGAAATCCCCGGGCTCAACCTGGGAACTGCATTCAAAACTGACGAGCTAGAGTATGGTAGAGGGTGGTGGAATTTCCTGTGTAGCGGTGAAATGCGTAGATATAGGAAGGAACACCAGTGGCGAAGGCGACCACCTGGACTGATACTGACACTGAGGTGCGAAAGCGTGGGGAGCAAACAGG	0	0	23	0.020073486	0	0	0	0	0	0	0	0	0	0
Bacteria	Proteobacteria	Gammaproteobacteria	Pseudomonadales	Pseudomonadaceae	Pseudomonas	ASV_RNA_1172	GGTAATACAGAGGGTGCAAGCGTTAATCGGAATTACTGGGCGTAAAGCGCGCGTAGGTGGTTCGTTAAGTTGGATGTGAAATCCCCGGGCTCAACCTGGGAACTGCATTCAAAACTGTCGAGCTAGAGTATGGTAGAGGGTGGTGGAATTTCCTGTGTAGCGGTGAAATGCGTAGATATAGGAAGGAACACCAGTGGCGAAGGCGACCACCTGGACTGATACTGACACTGAGGTGCGAAAGCGTGGGGAGCAAACAGG	0	0	0	0	0	0	23	0.022508196	0	0	0	0	0	0
Bacteria	Proteobacteria	Gammaproteobacteria	SAR86_clade	NA	NA	ASV_RNA_0061	GGTAATACGGAAGGTCCAAGCGTTAATCGGAATTACTGGGCGTAAAGCGCGCGTAGGTGGTTTATTAAGTTGGGTGTGAAATCCCCGGGCTCAACCTGGGAACTGCATCCAAAACTGATTCACTAGAGTACGATAGAGGGAGGTAGAATTCACAGTGTAGCGGTGGAATGCGTAGATATTGTGAAGAATACCAATGGCGAAGGCAGCCTCCTGGATCTGTACTGACACTGAGGTGCGAAAGCGTGGGTAGCGAACAGG	70	0.068395443	284	0.247863919	439	0.412733632	258	0.252483241	12	0.022272955	454	0.494542603	132	0.136685582
Bacteria	Proteobacteria	Gammaproteobacteria	SAR86_clade	NA	NA	ASV_RNA_0123	GGTAATACGGAAGGTGCAAGCGTTAATCGGAATTACTGGGCGTAAAGCGCGCGTAGGTGGTTTGTTAAGTTGGATGTGAAAGCCCTGGGCTCAACCTAGGAACTGCATCCAAAACTAACTCACTAGAGTACGATAGAGGGAGGTAGAATTCATAGTGTAGCGGTGGAATGCGTAGATATTATGAAGAATACCAGTGGCGAAGGCGGCCTCCTGGATCTGTACTGACACTGAGGTGCGAAAGCGTGGGTAGCGAACAGG	35	0.034197721	159	0.138768884	246	0.231281261	90	0.088075549	16	0.029697273	157	0.171020239	73	0.075591269
Bacteria	Proteobacteria	Gammaproteobacteria	SAR86_clade	NA	NA	ASV_RNA_0153	GGTAATACGGAAGGTGCAAGCGTTAATCGGAATTACTGGGCGTAAAGCGCGCGTAGGTGGTTTGTTAAGTTGGATGTGAAAGCCCTGGGCTCAACCTAGGAACTGCATCCAAAACTGACTGACTAGAGTACGATAGAGGGAGGTAGAATTCATAGTGTAGCGGTGGAATGCGTAGATATTATGAAGAATACCAGTGGCGAAGGCGGCCTCCTGGATCTGTACTGACACTGAGGTGCGAAAGCGTGGGTAGCGAACAGG	43	0.042014344	133	0.116077117	195	0.183332707	111	0.108626511	0	0	54	0.058822248	0	0
Bacteria	Proteobacteria	Gammaproteobacteria	SAR86_clade	NA	NA	ASV_RNA_0157	GGTAATACGGAGGGTCCAAGCGTTAATCGGAATTACTGGGCGTAAAGCGCGCGTAGGCGGTTTAATAAGTTGTATGTGAAAGCCCTGGGCTCAACCTAGGAACTGCATACAAAACTATTAAGCTTGAGGACGAGAGAGGAGAGTAGAATTTCAGGTGTAGCGGTGAAATGCGTAGATATCTGAAGGAATACCAATGGCGAAGGCAGCTCTCTGGCTCGTTTCTGACGCTAAGGTGCGAAAGCGTGGGTAGCAAACAGG	0	0	110	0.096003631	113	0.106238953	160	0.156578754	20	0.037121592	71	0.077340363	11	0.011390465
Bacteria	Proteobacteria	Gammaproteobacteria	SAR86_clade	NA	NA	ASV_RNA_0311	GGTAATACGGAGGGTCCAAGCGTTAATCGGAATTACTGGGCGTAAAGCGCGCGTAGGCGGTTTAATAAGTTGTATGTGAAAGCCCTGGGCTCAACCTAGGAACTGCATGCAAAACTATTAAGCTTGAGGACGAGAGAGGAGAGTAGAATTTCAGGTGTAGCGGTGAAATGCGTAGATATCTGAAGGAATACCAATGGCGAAGGCAGCTCTCTGGCTCGTTTCTGACGCTAAGGTGCGAAAGCGTGGGTAGCAAACAGG	41	0.040060188	80	0.069820822	82	0.077093754	77	0.075353525	0	0	0	0	0	0
Bacteria	Proteobacteria	Gammaproteobacteria	SAR86_clade	NA	NA	ASV_RNA_0767	GGTAATACGGAGGGTCCAAGCGTTAATCGGAATTACTGGGCGTAAAGCGCGCGTAGGCGGTTTAATAAGTTGTATGTGAAAGCCCCGGGCTCAACCTGGGAACTGCATGCAAAACTGTTAAGCTAGAGGACGAGAGAGGAGAGTAGAATTTCAGGTGTAGCGGTGAAATGCGTAGATATCTGAAGGAATACCAATGGCGAAGGCAGCTCTCTGGCTCGTTTCTGACGCTAAGGTGCGAAAGCGTGGGTAGCAAACAGG	7	0.006839544	17	0.014836925	0	0	0	0	0	0	0	0	0	0
Bacteria	Proteobacteria	Gammaproteobacteria	SAR86_clade	NA	NA	ASV_RNA_1053	GGTAATACGGAAGGTCCAAGCGTTAATCGGAATTACTGGGCGTAAAGCGCGCGTAGGTGGTTTATTAAGTTGGATGTGAAATCCCCGGGCTCAACCTGGGAACTGCATCCAAAACTAATTCACTAGAGTACGATAGAGGGAGGTAGAATTCACAGTGTAGCGGTGGAATGCGTAGATATTGTGAAGAATACCAATGGCGAAGGCAGCCTCCTGGATCTGTACTGACACTGAGGTGCGAAAGCGTGGGTAGCGAACAGG	0	0	0	0	0	0	0	0	0	0	32	0.034857628	0	0
Bacteria	Proteobacteria	Gammaproteobacteria	SAR86_clade	NA	NA	ASV_RNA_1585	GGTAATACGGAGGGTCCAAGCGTTAATCGGAATTACTGGGCGTAAAGCGCGCGTAGGCGGTTTAGCAAGTTGTATGTGAAAGCCCTGGGCTCAACCTAGGAACTGCATCCAAAACTACTAAGCTAGAGTACGAGAGAGGAGAGTAGAATTTCTGGTGTAGCGGTGAAATGCGTAGATATCAGAAGGAATACCAATGGCGAAGGCAGCTCTCTGGCTCGTAACTGACGCTGAGGTGCGAAAGCGTGGGTAGCAAACAGG	0	0	0	0	0	0	0	0	0	0	7	0.007625106	0	0
Bacteria	Proteobacteria	Gammaproteobacteria	sediment-surface35	NA	NA	ASV_RNA_1576	GGTAATACAGAGGGTGCGAGCGTTAATCGGAATTACTGGGCGTAAAGGGTGCGTAGGCGGTTTATCATGTCGGATGTAAAAGCCCCGGGCTCAACCTGGGAGTGCCATTCGAAACGGGTAGACTAGAGTAAGGTAGAGGAAAGCGGAATTTCCGGTGTAGCGGTGAAATGCGTAGATATCGGAAGGAACATCAGTGGCGAAGGCGGCTTTCTGGACCTATACTGACGCTGAGGCACGAAAGCGTGGGTAGCGAACAGG	0	0	7	0.006109322	0	0	0	0	0	0	0	0	0	0
Bacteria	Proteobacteria	Gammaproteobacteria	SS1-B-07-19	NA	NA	ASV_RNA_0263	GGTAATACGGAGGGTGCGAGCGTTAATCGGAATTACTGGGCGTAAAGGGTGCGTAGGCGGCACGGTCAGTCGGATGTGAAAGCCCAGGGCTTAACCCTGGAATTGCATTCGATACTGCCGAGCTAGAGTATGTTAGAGGAAAGTGGAATTCCCGGTGTAGCGGTGAAATGCGTAGATATCGGGAGGAACATCAGTGGCGAAGGCGACTTTCTGGATCAATACTGACGCTGAGGTACGAAAGCGTGGGGAGCAAACAGG	31	0.03028941	38	0.033164891	25	0.023504193	16	0.015657875	0	0	34	0.03703623	11	0.011390465
Bacteria	Proteobacteria	Gammaproteobacteria	Steroidobacterales	Woeseiaceae	Woeseia	ASV_RNA_0228	GGTAATACGGAGGGTCCAAGCGTTAATCGGAATTACTGGGCGTAAAGCGCGCGTAGGCGGTTAAGTAAGTCGGATGTGAAAGCCCAGGGCTCAACCCTGGAATTGCATTCGATACTGCTTGACTAGAGTATGGTAGAGGGAAGTGGAATTTCAAGTGTAGCGGTGAAATGCGTAGATATTTGAAGGAACACCAGTGGCGAAGGCGACTTCCTGGGCCAATACTGACGCTGAGGTGCGAAAGCGTGGGGAGCGAACAGG	25	0.024426944	83	0.072439103	100	0.094016773	43	0.04208054	0	0	20	0.021786018	5	0.005177484
Bacteria	Proteobacteria	Gammaproteobacteria	Steroidobacterales	Woeseiaceae	Woeseia	ASV_RNA_0422	GGTAATACGGAGGGAGCGAGCGTTAATCGGAATTACTGGGCGTAAAGCGCGCGTAGGCGGCTTTGTAAGTCGGATGTGAAAGCCCAGGGCTCAACCCTGGAATTGCATTCGATACTGCATGGCTAGAGTATGGTAGAGGGAAGTGGAATTTCCGGTGTAGCGGTGAAATGCGTAGATATCGGAAGGAACACCAGTGGCGAAGGCGACTTCCTGGGCCAATACTGACGCTGAGGTGCGAAAGCGTGGGGAGCAAACAGG	5	0.004885389	39	0.034037651	17	0.015982851	30	0.029358516	0	0	0	0	0	0
Bacteria	Proteobacteria	Gammaproteobacteria	Steroidobacterales	Woeseiaceae	Woeseia	ASV_RNA_0439	GGTAATACGGAGGGAGCGAGCGTTAATCGGAATTACTGGGCGTAAAGCGCGCGTAGGCGGCTTTGTCAGTCGGATGTGAAAGCCCTGGGCTCAACCTGGGAATTGCATTCGATACTGCAGAGCTAGAGTATGGTAGAGGGAAGTGGAATTTCCGGTGTAGCGGTGAAATGCGTAGATATCGGAAGGAACACCAGTGGCGAAGGCGACTTCCTGGGCCAATACTGACGCTGAGGTGCGAAAGCGTGGGGAGCAAACAGG	16	0.015633244	41	0.035783171	21	0.019743522	18	0.01761511	0	0	0	0	0	0
Bacteria	Proteobacteria	Gammaproteobacteria	Steroidobacterales	Woeseiaceae	Woeseia	ASV_RNA_0535	GGTAATACGGAGGGTACGAGCGTTAATCGGAATGACTGGGCGTAAAGCGAGCGCAGGCGGTCTGATCAGTCGGATGTGAAAGCCCCGGGCTTAACCTGGGAATTGCATTCGATACTGTCAGACTAGAGTATGGGAGAGGGAAGTGGAATTTCTAGTGTAGCGGTGAAATGCGTAGATATTAGAAGGAACACCAGTGGCGAAGGCGGCTTCCTGGCCCAATACTGACGCTCAGGCTCGAAAGCGTGGGGAGCGAACAGG	45	0.043968499	13	0.011345884	24	0.022564025	12	0.011743407	0	0	0	0	0	0
Bacteria	Proteobacteria	Gammaproteobacteria	Tenderiales	Tenderiaceae	Candidatus_Tenderia	ASV_RNA_1668	GGTAATACGGAGGGTGCAAGCGTTAATCGGAATTACTGGGCGTAAAGCGTGCGTAGGTGGTTTAGTAAGTCGGATGTGAAATCCCCGGGCTCAACCTGGGAATTGCATTCGAAACTGCTTCACTAGAGTCTAGCAGAGGGATGGGGAATTCCGGGTGTAGCGGTGAAATGCGTAGAGATCCGGAGGAACATCAGTGGCGAAGGCGCCATCCTGGGCTAAGACTGACACTGAGGCACGAAAGCGTGGGGAGCAAACAGG	0	0	0	0	0	0	0	0	0	0	0	0	6	0.006212981
Bacteria	Proteobacteria	Gammaproteobacteria	Thiohalorhabdales	Thiohalorhabdaceae	NA	ASV_RNA_0419	GGTAATACGGAGGGTGCAAGCGTTAATCGGAATTACTGGGCGTAAAGCGCGCGTAGGCGGTCTGGTCAGTCGGATGTGAAAGCCCCGGGCTCAACCTGGGAATTGCATTCGATACTGCCAAACTAGAATGTGGGAGAGGGAAGTGGAATTTCCGGTGTAGCGGTGAAATGCGTAGATATCGGAAGGAACACCAGTGGCGAAGGCGGCTTCCTGGCCCAACATTGACGCTGAGGTGCGAAAGCGTGGGTAGCGAACAGG	10	0.009770778	37	0.03229213	18	0.016923019	6	0.005871703	0	0	0	0	0	0
Bacteria	Proteobacteria	Gammaproteobacteria	Thiomicrospirales	Thioglobaceae	JL-ETNP-Z34	ASV_RNA_0948	GGTAATACGGAGGGTCCGAGCGTTAATCGGAATTACTGGGCGTAAAGCGCGCGTAGGTGGTTTGTTAAGCGTGATGTGAAAGCCCCGGGCTCAACCTGGGAACTGCATCACGAACTGGCAGACTAGAGTACTGTAGAGGGTAGTAGAATTTCTGGTGTAGCAGTGAAATGCGTAGATATCAGAAGGAATACCGGTGGCGAAGGCGGCTACCTGGACAGATACTGACACTGAGGTGCGAAAGCGTGGGGAGCAAACAGG	0	0	7	0.006109322	0	0	0	0	0	0	0	0	0	0
Bacteria	Proteobacteria	Gammaproteobacteria	Thiomicrospirales	Thioglobaceae	SUP05_cluster	ASV_RNA_0014	GGTAATACGGAGGGTGCAAGCGTTAATCGGAATTACTGGGCGTAAAGCGTGCGTAGGCGGTTTATTAAGTCAGATGTGAAAGCCCCGGGCTTAACCTGGGAACTGCATTTGAAACTGGTCAACTAGAGTATGGTAGAGGAAAGTGGAATTTCTGGTGTAGCGGTGAAATGCGTAGATATCAGAAGGAACATCAATGGCGAAGGCAACTTTCTGGACCAATACTGACGCTGAGGTACGAAAGCGTGGGTAGCAAACAGG	428	0.41818928	1277	1.114514876	1881	1.768455492	940	0.919900181	192	0.356367281	3217	3.504280952	896	0.927805161
Bacteria	Proteobacteria	Gammaproteobacteria	Thiomicrospirales	Thioglobaceae	SUP05_cluster	ASV_RNA_0125	GGTAATACGGAGGGTGCAAGCGTTAATCGGAATTACTGGGCGTAAAGCGTGCGTAGGCGGTTTATTAAGTCAGATGTGAAAGCCCCGGGCTTAACCTGGGAACTGCATTTGAAACTGGTCAACTAGAGTATGGTAGAGGAAAGTGGAATTTCTGGTGTAGCGGTGAAATGCGTAGATATCAGAAGGAACATCAATGGCGAAGGCAGCTTTCTGGACCAATACTGACGCTGAGGTACGAAAGCGTGGGTAGCAAACAGG	0	0	0	0	0	0	162	0.158535989	0	0	723	0.787564541	197	0.203992876
Bacteria	Proteobacteria	Gammaproteobacteria	Thiomicrospirales	Thioglobaceae	SUP05_cluster	ASV_RNA_0779	GGTAATACGGAGGGTGCAAGCGTTAATCGGAATTACTGGGCGTAAAGCGTGCGTAGGCGGTTTATTAAGTCAGATGTGAAAGCCCCGGGCTTAACCTGGGAACTGCATTTGAAACTGGTAAACTAGAGTATGGTAGAGGAAAGTGGAATTTCTGGTGTAGCGGTGAAATGCGTAGATATCAGAAGGAACATCAATGGCGAAGGCAGCTTTCTGGACCAATACTGACGCTGAGGTACGAAAGCGTGGGTAGCAAACAGG	0	0	0	0	0	0	0	0	0	0	72	0.078429664	0	0
Bacteria	Proteobacteria	Gammaproteobacteria	Thiotrichales	Thiotrichaceae	NA	ASV_RNA_0331	GGTAATACGGAGGGTGCAAGCGTTAATCGGAATTACTGGGCGTAAAGCGTACGTAGGATGTGATGTAAGTTGGATGTGAAATCCCCGGGCTTAACCTGGGAACTGCATTCAAAACTGCATCGCTAGAGTGTAGTAGAGGTAAGCGGAATTTCGGGTGTAGCGGTGAAATGCGTAGATATCCGAAAGAACATCAGTGGCGAAGGCGGCTTACTGGACTAACACTGACTCTGAGGTACGAAAGCGTGGGGAGCAAACAGG	0	0	0	0	0	0	0	0	0	0	348	0.379076709	92	0.095265708
Bacteria	Proteobacteria	Gammaproteobacteria	Thiotrichales	Thiotrichaceae	NA	ASV_RNA_0415	GGTAATACGGAGGGTGCAAGCGTTAATCGGAATTACTGGGCGTAAAGCGTACGTAGGATGTGATGTAAGTTGGATGTGAAATCCCCGGGCTCAACCTGGGAACTGCATTCAAAACTGCAACACTAGAGTGTAGTAGAGGTAAGCGGAATTTCGGGTGTAGCGGTGAAATGCGTAGATATCCGAAAGAACATCAGTGGCGAAGGCGGCTTACTGGACTAACACTGACTCTGAGGTACGAAAGCGTGGGGAGCAAACAGG	18	0.0175874	0	0	13	0.01222218	23	0.022508196	7	0.012992557	75	0.081697567	16	0.016567949
Bacteria	Proteobacteria	Gammaproteobacteria	Thiotrichales	Thiotrichaceae	NA	ASV_RNA_0648	GGTAATACGGAGGGTGCAAGCGTTAATCGGAATTACTGGGCGTAAAGCGTACGTAGGATGTAATGTAAGTTGGATGTGAAATCCCCGGGCTCAACCTGGGAACTGCATTCAAAACTGCAATACTAGAGTGTAGTAGAGGTAAGCGGAATTTCGGGTGTAGCGGTGAAATGCGTAGATATCCGAAAGAACATCAGTGGCGAAGGCGGCTTACTGGACTAACACTGACTCTGAGGTACGAAAGCGTGGGGAGCAAACAGG	0	0	20	0.017455206	0	0	0	0	0	0	37	0.040304133	0	0
Bacteria	Proteobacteria	Gammaproteobacteria	UBA10353_marine_group	NA	NA	ASV_RNA_0063	GGTAATACGGAGGGTGCAAGCGTTAATCGGAATCACTGGGCGTAAAGCGCGCGTAGGCGGTTTGATAAGTCAGATGTGAAAGCCCCGGGCTCAACCTGGGAACTGCATTTGAAACTGTCAGACTAGAGTGTGGTAGAGGGAAGTGGAATTCCGAGTGTAGCGGTGAAATGCGTAGATATTCGGAGGAACATCAGTGGCGAAGGCGACTTCCTGGACCAACACTGACGCTGAGGTGCGAAAGCGTGGGGAGCAAACAGG	85	0.083051609	183	0.159715131	232	0.218118912	290	0.283798992	0	0	0	0	0	0
Bacteria	Proteobacteria	Gammaproteobacteria	UBA10353_marine_group	NA	NA	ASV_RNA_0115	GGTAATACGGAGGGTGCAAGCGTTAATCGGAATTACTGGGCGTAAAGGGCGCGTAGGCGGTCTGGTTAGTCAGATGTGAAAGCCCCGGGCTTAACCTGGGAACTGCATTTGATACTGCCAGACTAGAGTGTGGTAGAGGGAAGTGGAATTCCGCGTGTAGCGGTGAAATGCGTAGATATGCGGAGGAACATCAGTGGCGAAGGCGACTTCCTGGACCAACACTGACGCTCAGGTGCGAAAGCGTGGGGAGCAAACAGG	54	0.052762199	91	0.079421185	122	0.114700463	167	0.163429075	0	0	0	0	0	0
Bacteria	Proteobacteria	Gammaproteobacteria	UBA10353_marine_group	NA	NA	ASV_RNA_0155	GGTAATACGGAGGGTGCAAGCGTTAATCGGAATTACTGGGCGTAAAGCGTGCGCAGGCGGTTTGCTAAGTCAGATGTGAAAGCCCTGGGCTCAACCTAGGAACTGCATTTGAAACTAGCAAACTAGAGTGTGGTAGAGGGGAGTGGAATTCCTCATGTAGCGGTGAAATGCGTAGATATGAGGAGGAACACCAGTGGCGAAGGCGACTCCCTGGACCAACACTGACGCTCAGGTACGAAAGCGTGGGTAGCAAACAGG	1212	1.18421824	16	0.013964164	10	0.009401677	30	0.029358516	51	0.094660059	25	0.027232522	0	0
Bacteria	Proteobacteria	Gammaproteobacteria	UBA10353_marine_group	NA	NA	ASV_RNA_0531	GGTAATACGGAGGGTGCAAGCGTTAATCGGAATTACTGGGCGTAAAGCGCGCGTAGGCGGTCTGGTCAGTCAGATGTGAAAGCCCCGGGCTCAACCTGGGAACTGCATTTGATACTGCCAGACTAGAGTGTAGTAGAGGGAAGCGGAATTCCGAGTGTAGCGGTGAAATGCGTAGATATTCGGAGGAACATCAGTGGCGAAGGCGGCTTCCTGGACTAACACTGACGCTGAGGTGCGAAAGCGTGGGGAGCAAACAGG	0	0	0	0	0	0	0	0	0	0	10	0.010893009	0	0
Bacteria	Proteobacteria	Gammaproteobacteria	UBA10353_marine_group	NA	NA	ASV_RNA_0584	GGTAATACGGAGGGTGCAAGCGTTAATCGGAATTACTGGGCGTAAAGGGCGCGTAGGCGGTCTGGTTAGTCAGATGTGAAAGCCCCGGGCTTAACCTGGGAACTGCATTTGATACTGCCAGACTAGAGTGTGGTAGAGGGAAGTGGAATTCCGCGTGTAGCGGTGAAATGCGTAGATATGCGGAGGAACATCAGTGGCGAAGGCGACTTCCTGGACCAACACTGACGCTCAAGTGCGAAAGCGTGGGGAGCAAACAGG	0	0	0	0	0	0	0	0	0	0	8	0.008714407	0	0
Bacteria	Proteobacteria	Gammaproteobacteria	UBA10353_marine_group	NA	NA	ASV_RNA_0788	GGTAATACGGAGGGTGCAAGCGTTAATCGGAATCACTGGGCGTAAAGCGCGCGTAGGCGGTCTAGTCAGTCAGATGTGAAAGCCCCGGGCTCAACCTGGGAATTGCATTTGAAACAGCTAGACTAGAGTGTGGTAGAGGGAAGTGGAATTCCGAGTGTAGCGGTGAAATGCGTAGATATTCGGAGGAACATCAGTGGCGAAGGCGACTTCCTGGACCAACACTGACGCTGAGGTGCGAAAGCGTGGGGAGCAAACAGG	0	0	0	0	0	0	26	0.025444048	0	0	0	0	0	0
Bacteria	Proteobacteria	Gammaproteobacteria	WD260	NA	NA	ASV_RNA_1374	GGTAATACAGAGGGTGCGAGCGTTAATCGGAATTACTGGGCGTAAAGCGCGCGTAGACGGTTTTGTAAGTCAGATGTGAAATCCCTGGGCTCAACCTGGGAACTGCATTTGAGACTGCATGGCTAGAGTATCGAAGAGGGAAGTGGAATTTCCGGTGTAGCGGTGAAATGCGTAGATATCGGAAGGAACACCAGTGGCGAAAGCGACTTCCTGGTCGAATACTGACGTTCATGTGCGAAAGCGTGGGGAGCAAACAGG	0	0	0	0	14	0.013162348	0	0	0	0	0	0	0	0
Bacteria	Proteobacteria	Gammaproteobacteria	WD260	NA	NA	ASV_RNA_1452	GGTAATACAGAGGGTGCGAGCGTTAATCGGAATTACTGGGCGTAAAGCGCGCGTAGACGGTTTTGTAAGTCAGATGTGAAATCCCTGGGCTCAACCTGGGAACTGCATTTGAAACTGCATGGCTAGAGTATCGAAGAGGGAAGTGGAATTTCCGGTGTAGCGGTGAAATGCGTAGATATCGGAAGGAACACCAGTGGCGAAAGCGACTTCCTGGTCGAATACTGACGTTCATGTGCGAAAGCGTGGGGAGCAAACAGG	0	0	0	0	0	0	0	0	0	0	11	0.01198231	0	0
Bacteria	Proteobacteria	Gammaproteobacteria	WD260	NA	NA	ASV_RNA_1537	GGTAATACAGAGGGTGCGAGCGTTAATCGGAATTACTGGGCGTAAAGCGCGCGTAGACGGTTTTGTAAGTCAGATGTGAAATCCCTGGGCTCAACCTGGGAACTGCATTTGATACTGCATGGCTAGAGTATCGAAGAGGGAAGTGGAATTTCCGGTGTAGCGGTGAAATGCGTAGATATCGGAAGGAACACCAGTGGCGAAAGCGACTTCCTGGTCGAATACTGACGTTCATGTGCGAAAGCGTGGGGAGCAAACAGG	0	0	0	0	0	0	0	0	9	0.016704716	0	0	0	0
Bacteria	Proteobacteria	Gammaproteobacteria	Xanthomonadales	Rhodanobacteraceae	Dokdonella	ASV_RNA_1648	GGTAATACGAAGGGTGCAAGCGTTACTCGGAATTACTGGGCGTAAAGCGTGCGTAGGCGGTTTGTTAAGTCCGCTGTGAAAGCCCTGGGCTCAACCTGGGAATTGCAGTGGATACTGGCAAGCTAGAGTGCGGTAGAGGATGGTGGAATTCCCGGTGTAGCGGTGAAATGCGTAGAGATCGGGAGGAACACCCGTGGCGAAGGCGGCCATCTGGACCAGCACTGACGCTGAGGCACGAAAGCGTGGGGAGCAAACAGG	0	0	0	0	6	0.005641006	0	0	0	0	0	0	0	0
Bacteria	Proteobacteria	Gammaproteobacteria	Xanthomonadales	Rhodanobacteraceae	Rhodanobacter	ASV_RNA_1707	GGTAATACGAAGGGTGCAAGCGTTACTCGGAATTACTGGGCGTAAAGGGTGCGTAGGTGGTTTTTTAAGTCCGTTGTGAAATCCCTGGGCTCAACCTGGGAATGGCAGTGGATACTGGAAGGCTAGAGTGCGGTAGAGGGTAGTGGAATTCCCGGTGTAGCAGTGAAATGCGTAGAGATCGGGAGGAACACCAGTGGCGAAGGCGGCTACCTGGACCAGCACTGACACTGAAGCACGAAAGCGTGGGGAGCAAACAGG	0	0	0	0	0	0	0	0	5	0.009280398	0	0	0	0
Bacteria	Proteobacteria	Gammaproteobacteria	NA	NA	NA	ASV_RNA_0789	GGTAATACAGAGGGTGCAAGCGTTAATCGGAGTTACTGGGCGTAAAGGGCGCGTAGGCGGTAGATTAAGTCAGTTGTGAAAGCCCAGGGCTCAACCTTGGAACTGCAATTGATACTGGTCAACTAGAGTCGAAGAGAGGGAAGCGGAATTTCCGGTGTAGCGGTGAAATGCGTAGATATCGGAAGGAACACCCGTGGCGAAGGCGGCTTCCTGGCTTCAGACTGACGCTGAGGCGCGAAAGCGTGGGGAGCAAACAGG	47	0.045922655	0	0	0	0	0	0	16	0.029697273	7	0.007625106	0	0
Bacteria	SAR324_clade(Marine_group_B)	NA	NA	NA	NA	ASV_RNA_0022	GGTAATACATAGGGTGCGAGCGTTGTTCGGAATTACTGGGCGTAAAGGGCGCGCAGGCGGAATAGTAAGTCGGAGGTGAAAGCCCGGGGCTCAACCCCGGAGGGTCTTTCGAAACTGCTAATCTAGAGAGGGTCAGGGGCCGGCAGAATTCCTGGTGTAGAGGTGAAATTCGTAGATATCAGGAGGAATACCGGTGGCGAAGGCGGCCGGCTGGGGCCACTCTGACGCTGAGGCGCGAAAGCGTGGGGAGCAAACAGG	305	0.298008716	480	0.418924934	421	0.395810613	632	0.618486079	52	0.096516139	46	0.050107841	5	0.005177484
Bacteria	SAR324_clade(Marine_group_B)	NA	NA	NA	NA	ASV_RNA_0073	GGTAATACGTAGGGTGCGAGCGTTGTTCGGAATTACTGGGCGTAAAGGGCGCGCAGGCGGAATAGTAAGTCGGAGGTGAAAGCCCGGGGCTCAACCCCGGAGGGTCTTTCGAAACTGCTAATCTAGAGAGGGTCAGGGGCCAGCAGAATTCATGGTGTAGAGGTGAAATTCGTAGATATCATGAGGAATACCGGTGGCGAAAGCGGCTGGCTGGGGCCACTCTGACGCTGAGGCGCGAAAGCGTGGGGAGCAAACAGG	183	0.178805229	267	0.233026994	288	0.270768305	132	0.129177472	23	0.042689831	24	0.026143221	0	0
Bacteria	SAR324_clade(Marine_group_B)	NA	NA	NA	NA	ASV_RNA_0160	GGTAATACGTAGGGTGCGAGCGTTGTTCGGAATTACTGGGCGTAAAGGGCGCGCAGGCGGAATAGCAAGTCGGAGGTGAAAGCCCGGGGCTCAACCCCGGAGGGTCTTTCGAAACTGCTAATCTAGAGAGGGTCAGGGGCCAGCAGAATTCATGGTGTAGAGGTGAAATTCGTAGATATCATGAGGAATACCGGTGGCGAAAGCGGCTGGCTGGGGCCACTCTGACGCTGAGGCGCGAAAGCGTGGGGAGCAAACAGG	48	0.046899732	173	0.150987528	186	0.174871197	61	0.05969565	0	0	0	0	0	0
Bacteria	SAR324_clade(Marine_group_B)	NA	NA	NA	NA	ASV_RNA_0276	GGTAATACATAGGGTGCGAGCGTTGTTCGGAATTACTGGGCGTAAAGGGCGCGCAGGCGGAATAGTAAGTCGGAGGTGAAAGCCCGGGGCTCAACCCCGGAGGGTCTTTCGAAACTACTAATCTAGAGAGGGTCAGGGGCCGGCAGAATTCCTGGTGTAGAGGTGAAATTCGTAGATATCAGGAGGAATACCGGTGGCGAAGGCGGCCGGCTGGGGCCACTCTGACGCTGAGGCGCGAAAGCGTGGGGAGCAAACAGG	0	0	0	0	0	0	58	0.056759798	0	0	0	0	0	0
Bacteria	SAR324_clade(Marine_group_B)	NA	NA	NA	NA	ASV_RNA_0629	GGTAATACGTAGGGCGCGAGCGTTGTCCGGAATCACTGGGCGTAAAGGGCGCGCAGGTGGGTTCGCAAGCGGGGGGTGAAAGGCCGGGGCTCAACCCCGGGACTGCTTCCCGAACTGCGGATCTAGAGGGGGTCAGGGGCCAGCGGAATTCCGGGTGGAGAGGTGAAATTCGTAGAGATCCGGAGGAACGCCGGCGGCGAAAGCGGCTGGCTGGGGCCGCCCTGACACTGAGGCGCGAGAGCGTGGGGAGCAAACAGG	0	0	0	0	0	0	10	0.009786172	0	0	0	0	0	0
Bacteria	Verrucomicrobiota	Chlamydiae	Chlamydiales	Chlamydiaceae	NA	ASV_RNA_1312	GGTAATACGGAGGGTGCAAGCGTTAATCGGATTTATTGGGCGTAAAGTGCGCGTAGGCGGGAAGGAAAGTCAGACGTGAAAGCCCGGAGCTCAACTCCGGAATTGCATCTGAAACTCCCTTTCTAGAGGGTAGGCGGAGAAAACGGAATTCCACATGTAGCGGTGAAATGCGTAGATATGTGGAAGAACACCGGTGGCGAAAGCGGTTTTCTAGCTTACTCCTGACGCTAAGGCGCGAAAGCTAGGGGAGCGAACAGG	0	0	0	0	5	0.004700839	0	0	0	0	3	0.003267903	0	0
Bacteria	Verrucomicrobiota	Chlamydiae	Chlamydiales	Simkaniaceae	NA	ASV_RNA_1121	GGTAATACGGAGGGTGCAAGCGTTAATCGGATTTATTGGGCGTAAAGAGGGCGCAGGTGGGAAAGTAAGTCAGACGTGAAAGCCTGGGGCTCAACCCCAGAACAGCATCTGAAACTGCTTTTCTAGAGGATAGGCGGAGAAAACGGAATTCCACATGTAGCGGTGAAATGCGTAGATATGTGGAAGAACATCAGTGGCGAAGGCGGTTTTCTAGCTTACTCCTGACACTCATGCCCGAAAGCAAGGGGAGCGAACAGG	27	0.026381099	0	0	0	0	0	0	0	0	0	0	0	0
Bacteria	Verrucomicrobiota	Lentisphaeria	Lentisphaerales	Lentisphaeraceae	Lentisphaera	ASV_RNA_1571	GGTAATACGTAGGTGGCGAGCGTTATTCGGATTTACTGGGCGTAAAGGGTCCGTAGGGGGATGTATAAGTTTGATGTGAAATTTCGAGGCTCAACCTCGAACCTGCATTGAAAACTGTATATCTAGAATTCGGTAGAGGTAAGTGGAATTTGTGGTGTAGCGGTGGAATGCGTAGATATCACAAGGAACATCAAAGGCGAAAGCAGCTTACTGGGCCGATATTGACCCTGAGGGACGAAAGCTAAGGTAGCGAAAAGG	8	0.007816622	0	0	0	0	0	0	0	0	0	0	0	0
Bacteria	Verrucomicrobiota	Lentisphaeria	Victivallales	Arctic95B-14	NA	ASV_RNA_1723	GGTAATACGTAGGTGGCAAGCGTTATTCGGATTTATTGGGCGTAAAGGGTCCGCAGGGGGTTTAGTAAGTTTGGTGTGAAATCCCAGGGCTCAACCTTGGACGTGCATTAAAAACTGCTGAACTAGAGTGCAGGAGAGGAGAGCGGAATACCAGGTGTAGCGGTGGAATGCGTAGATATCTGGTAGAACACCGACGGCGAAGGCAGCTCTCTGGACTGCTACTGACCCTCATGGACGAAAGCCGGGGGAGCGAACAGG	0	0	0	0	0	0	4	0.003914469	0	0	0	0	0	0
Bacteria	Verrucomicrobiota	Verrucomicrobiae	Arctic97B-4_marine_group	NA	NA	ASV_RNA_0078	GGTAATACAGAGGTCCCAAGCGTTGTTCGGATTTACTGGGCGTAAAGAGTGCGTAGGCGGCTAGAAAAGTTTGGTGTGAAATCTTCGGGCTTAACCCGGAAACTGCACTGAAAACTATCTGGCTAGAGGATCGGAGAGGAGATTGGAATTCTCGGTGTAGCAGTGAAATGCGTAGATATCGAGAGGAACACCAGTTGCGAAGGCGGATCTCTGGACGGTTTCTGACGCTGAGGCACGAAAGCTGGGGTAGCGAAGAGG	66	0.064487132	272	0.237390796	165	0.155127675	251	0.245632921	12	0.022272955	10	0.010893009	0	0
Bacteria	Verrucomicrobiota	Verrucomicrobiae	Arctic97B-4_marine_group	NA	NA	ASV_RNA_0215	GGTAATACGGAGGCCCCAAGCGTTGTTCGGATTTACTGGGCGTAAAGCGTGCGTAGGCGGCATGATAAGTTTGGCGTGAAATCCCCGGGCCTAACCCGGAAATTGCGCTGGAAACTATCAAGCTAGAGGTGTGGAGGGGAGTATGGAATTCCCGGTGTAGCAGTGAAATGCGTAGATATCGGGAGGAACACCAGTGGCGAAGGCGATACTCTGGACACATTCTGACGCTGAGGTACGAAGGCTAGGGGAGCGAAGAGG	17	0.016610322	100	0.087276028	125	0.117520966	148	0.144835348	0	0	0	0	0	0
Bacteria	Verrucomicrobiota	Verrucomicrobiae	Arctic97B-4_marine_group	NA	NA	ASV_RNA_0403	GGTAATACAGAGGTCCCAAGCGTTGTTCGGATTTACTGGGCGTAAAGGGTGCGTAGGCGGCTAGAAAAGTTTGATGTGAAATCTCCGGGCTTAACCCGGAAACTGCATTGAAAACTATCTGGCTAGAGGATCGGAGAGGAGATTGGAATTCTCGGTGTAGCAGTGAAATGCGTAGATATCGAGAGGAACACCAGTTGCGAAGGCGGATCTCTGGACGGTTTCTGACGCTGAGGCACGAAAGCTGGGGTAGCGAAGAGG	0	0	34	0.029673849	13	0.01222218	27	0.026422665	0	0	0	0	0	0
Bacteria	Verrucomicrobiota	Verrucomicrobiae	Chthoniobacterales	Chthoniobacteraceae	Candidatus_Udaeobacter	ASV_RNA_0775	GGTAATACAGAGGTCCCAAGCGTTGTTCGGATTCATTGGGCGTAAAGGGTGCGTAGGCGGCGCGGTAAGTCGGGTGTGAAATCTCGGAGCTTAACTCCGAAACTGCATTCGATACTGCCGTGCTTGAGGACTGGAGAGGAGACTGGAATTTACGGTGTAGCGGTGAAATGCGTAGATATCGTAAGGAAGACCAGTGGCGAAGGCGGGTCTCTGGACAGTTCCTGACGCTGAGGCACGAAGGCCAGGGGAGCAAACGGG	15	0.014656166	0	0	0	0	11	0.010764789	0	0	9	0.009803708	13	0.013461459
Bacteria	Verrucomicrobiota	Verrucomicrobiae	Opitutales	Puniceicoccaceae	Coraliomargarita	ASV_RNA_1419	GGTAATACGGAGACTGCAAGCGTTACTCGGATTCACTGGGCGTAAAGGGTGTGTAGGCGGCTAGATATGTCGGGTGTGAAATCTTGGGGCTTAACCCCGAAACTGCGCCCGAAACTGTCTAGCTTGAGTCTCGGAGAGGTAAGCGGAATTTCTGGTGTAGCGGTGAAATGCGTAGATATCAGAAGGAACATCAATGGCGAAGGCAGCTTACTGGACGACGACTGACGCTGAGGCACGAAAGCGTGGGTAGCGAAAGGG	0	0	0	0	0	0	12	0.011743407	0	0	0	0	0	0
Bacteria	Verrucomicrobiota	Verrucomicrobiae	Opitutales	Puniceicoccaceae	Lentimonas	ASV_RNA_0020	GGTAATACGGAGACTGCAAGCGTTACTCGGATTCACTGGGCGTAAAGGGTGCGTAGGCGGATAGATGTGTCAGGTGTGAAATCTCGGGGCTCAACCTCGAAACTGCGCCTGAAACTGTCTATCTAGAGTATTGGAGGGGTAAGTGGAATTTCTGGTGTAGCGGTGAAATGCGTAGATATCAGAAGGAACACCAATGGCGAAGGCAGCTTACTGGACAAATACTGACGCTGAGGCACGAAAGCATGGGTAGCGAAAGGG	263	0.25697145	44	0.038401452	31	0.0291452	48	0.046973626	0	0	128	0.139430513	7757	8.032348921
Bacteria	Verrucomicrobiota	Verrucomicrobiae	Opitutales	Puniceicoccaceae	Lentimonas	ASV_RNA_0489	GGTAATACGGAGACTGCAAGCGTTACTCGGATTCACTGGGCGTAAAGGGTGCGTAGGCGGATAGATGTGTGAGGTGTGAAATCTCGGGGCTCAACCTCGAAACTGCGCCTCAAACTGTCTATCTAGAGTATTGGAGGGGTAAGTGGAATTTCTGGTGTAGCGGTGAAATGCGTAGATATCAGAAGGAACACCAATGGCGAAGGCAGCTTACTGGACAAATACTGACGCTGAGGCACGAAAGCATGGGTAGCGAAAGGG	15	0.014656166	0	0	0	0	101	0.098840339	65	0.120645173	42	0.045750637	0	0
Bacteria	Verrucomicrobiota	Verrucomicrobiae	Opitutales	Puniceicoccaceae	Lentimonas	ASV_RNA_1081	GGTAATACGGAGACTGCAAGCGTTACTCGGATTCACTGGGCGTAAAGGGTGCGTAGGCGGCTAGGTGTGTTAGGTGTGAAATCTCGGGGCTCAACCTCGAAACTGCGCCTAAAACTGCCTAGCTAGAGTATTGGAGAGGTAAGCGGAATTTCTGGTGTAGCGGTGAAATGCGTAGATATCAGAAGGAACACCAATGGCGAAGGCAGCTTACTGGACAATAACTGACGCTGAGGCACGAAAGCATGGGTAGCGAAAGGG	0	0	0	0	0	0	0	0	0	0	30	0.032679027	0	0
Bacteria	Verrucomicrobiota	Verrucomicrobiae	Opitutales	Puniceicoccaceae	MB11C04_marine_group	ASV_RNA_0295	GGTAATACGGAGACCTCGAGCGTTACTCGGATTTACTGGGCGTAAAGGGTGAGTAGGCGGCTAGATATGTCAAGTGTGAAATCCCGGGGCTCAACCTCGGAACTGCGCCTGAAACTATCTAGCTAGAGTCTCGGAGAGGATAGTGGAATTCCAGGTGTAGCGGTGAAATGCGTAGATATTTGGAGGAACACCAGTGGCGAAGGCGACTATCTGGACGAGTACTGACGCTCAATCACGAAAGCGTGGGTAGCGAAAGGG	15	0.014656166	73	0.0637115	61	0.057350231	84	0.082203846	0	0	0	0	0	0
Bacteria	Verrucomicrobiota	Verrucomicrobiae	Opitutales	Puniceicoccaceae	MB11C04_marine_group	ASV_RNA_0742	GGTAATACGGAGACCTCGAGCGTTACTCGGATTCACTGGGCGTAAAGGGTGAGTAGGCGGCCAAGTATGTCGGGTGTGAAATCCCGGGGCTTAACCCCGGAACTGCGCCCGAAACTACTTGGCTAGAGTCTCGGAGAGGATAGTGGAATTCCAGGTGTAGCGGTGAAATGCGTAGATATTTGGAGGAACACCAGTGGCGAAGGCGACTATCTGGACGAGTACTGACGCTCAATCACGAAAGCGTGGGTAGCGAAAGGG	4	0.003908311	7	0.006109322	10	0.009401677	14	0.013700641	0	0	0	0	0	0
Bacteria	Verrucomicrobiota	Verrucomicrobiae	Opitutales	Puniceicoccaceae	Pelagicoccus	ASV_RNA_0565	GGTAATACAGAGACCTCAAGCGTTATTCGGATTTACTGGGCGTAAAGGGTGCGCAGGCGGCCGAGTGTGTCGGAGGTGAAATCTTGCAGCTTAACTGTAAAATTGCCTACGAAACTACTCGGCTAGAGTATCGGAGAGGATAGCAGAATTCCAGGTGTAGCAGTGAAATGCGTAGATATCTGGAGGAATACCAATGGCGAAGGCAGCTATCTGGACGATTACTGACGCTCAGGCACGAAAGCATGGGGAGCGAAAGGG	14	0.013679089	21	0.018327966	8	0.007521342	11	0.010764789	0	0	0	0	0	0
Bacteria	Verrucomicrobiota	Verrucomicrobiae	Pedosphaerales	Pedosphaeraceae	SCGC_AAA164-E04	ASV_RNA_0304	GGTAATACGGAGGTCCCAAGCGTTGTTCGGATTCACTGGGCGTAAAGGGTGCGTAGGTGGTCGAGATAGTTTGATGTGAAAGCTCCGGGCTCAACCCGGAAAATGCATTGAATACTGCTCGACTAGAGGATCGGAGGGGAGAGTGGAATTCTTGGTGTAGCAGTGAAATGCATAGATATCAAGAGGAACATCAGTGGCGAAGGCGACTCTCTGGACGATTCCTGACACTGAGGCACGAAGGCTAGGGGAGCAAACAGG	17	0.016610322	51	0.044510774	41	0.038546877	61	0.05969565	0	0	0	0	0	0
Bacteria	Verrucomicrobiota	Verrucomicrobiae	Pedosphaerales	Pedosphaeraceae	SCGC_AAA164-E04	ASV_RNA_0356	GGTAATACGGGGGTCCCAAGCGTTGTTCGGATTCACTGGGCGTAAAGAGTACGTAGGCGGCCTGTTTAGTCTGATGTGAAAGCTCCGAGCTCAACTCGGAAATTGCATTGGATACTGGCAGGCTAGAGATCCGGAGGGGAGACTGGAATTCTCGGTGTAGCAGTGAAATGCGTAGATATCGAGAGGAACATCAGTGGCGAAGGCGAGTCTCTGGACGGTTTCTGACGCTGAGGTACGAAAGTTAGGGTAGCAAACAGG	39	0.038106032	33	0.028801089	38	0.035726374	55	0.053823947	0	0	11	0.01198231	0	0
Bacteria	Verrucomicrobiota	Verrucomicrobiae	Pedosphaerales	Pedosphaeraceae	SCGC_AAA164-E04	ASV_RNA_1269	GGTAATACAGAGGTCCCAAGCGTTGTTCGGATTCACTGGGCGTAAAGAGTGCGTAGGTGGCTAGGTAAGTTTGATGTGAAAGCTCCGAGCTCAACTCGGAAATTGCATTGAAAACTGCTTGGCTAGAGGGTCGGAAGGGAGACTGGAATTTTCGGTGTAGCAGTGAAATGCGTAGATATCGAGAGGAACACCAGTGGCGAAGGCGAGTCTCTGGACGAATCCTGACACTGAGGCACGAAAGCTAGGGGAGCAAACAGG	0	0	0	0	0	0	12	0.011743407	0	0	0	0	0	0
Bacteria	Verrucomicrobiota	Verrucomicrobiae	Verrucomicrobiales	DEV007	NA	ASV_RNA_1039	GGTAATACGAAGGTCCCAAGCGTTGTTCGGAATTACTGGGCGTAAAGCGTGCGTAGGCGGCATGGTAAGTCAGATGTGAAATCCCGGGGCTCAACCTCGGAACTGCATCCGATACTGCCAAGCTAGAGTAGTGGAGGGGAGTCTGGAATTCACGGTGTAGCAGTGAAATGCGTAGATATCGTGAGGAACACTAGTGGCGAAGGCGAGACTCTGGACACTAACTGACGCTGAGGCACGAAGGCTAGGGTAGCGAAAGGG	0	0	0	0	0	0	8	0.007828938	0	0	0	0	0	0
Bacteria	Verrucomicrobiota	Verrucomicrobiae	Verrucomicrobiales	Rubritaleaceae	Roseibacillus	ASV_RNA_0449	GGTAATACGAAGGTCCCAAGCGTTGTTCGGAATAACTGGGCGTAAAGCGTGTGTAGGCTGCGCGGAAAGTCAAATGTGAAAGCCAGAGGCTCAACCTCTGAACTGCATTCGATACTCCCGTGCTAGAGTAATGGAGAGGTAAGTGGAATTCTCGGTGTAGCAGTGAAATGCGTAGATATCGAGAGGAACATCAATGGCGAAGGCAACTTACTGGACATTTACTGACGCTCAGACACGAAGGCTAGGGGAGCGAAAGGG	78	0.076212065	0	0	0	0	24	0.023486813	9	0.016704716	10	0.010893009	33	0.034171395
Bacteria	Verrucomicrobiota	Verrucomicrobiae	Verrucomicrobiales	Rubritaleaceae	Roseibacillus	ASV_RNA_0507	GGTAATACGAAGGTCCCAAGCGTTGTTCGGAATAACTGGGCGTAAAGCGTGTGTAGGCTGCGCGGAAAGTCAAATGTGAAAGCCAGGGGCTCAACCTCTGAACTGCATTCGATACTCCCGCGCTAGAGTAATGGAGAGGTAAGTGGAATTCTCGGTGTAGCAGTGAAATGCGTAGATATCGAGAGGAACATCAATGGCGAAGGCAACTTACTGGACATTTACTGACGCTCAGACACGAAGGCTAGGGGAGCGAAAGGG	0	0	41	0.035783171	23	0.021623858	0	0	0	0	0	0	0	0
Bacteria	Verrucomicrobiota	Verrucomicrobiae	Verrucomicrobiales	Rubritaleaceae	Roseibacillus	ASV_RNA_1064	GGTAATACGAAGGTCCCAAGCGTTGTTCGGAATAACTGGGCGTAAAGCGTGTGTAGGCCGCGCGGAAAGTCGGATGTGAAAGCCCAAGGCTCAACCTTGGAACTGCATCCGATACTCCCGTGCTAGAGTAATGGAGAGGTAAGTGGAATTCTCGGTGTAGCAGTGAAATGCGTAGATATCGAGAGGAACATCAATGGCGAAGGCAACTTACTGGACATTTACTGACGCTCAGACACGAAGGCTAGGGGAGCGAAAGGG	8	0.007816622	6	0.005236562	0	0	0	0	0	0	0	0	0	0
Bacteria	Verrucomicrobiota	Verrucomicrobiae	Verrucomicrobiales	Rubritaleaceae	Rubritalea	ASV_RNA_0252	GGTAATACGAAGGTCCCGAGCGTTATTCGGAATCACTGGGCGTAAAGGGAGCGTAGGCGGCGCGGTAAGTCAGATGTGAAATCTCAGAGCTCAACTCTGAAACTGCATTCGATACTGCCGTGCTAGAGTAATGGAGAGGTAACTGGAATTCTTGGTGTAGCAGTGAAATGCGTAGATATCAAGAGGAAGACCAATGGCGAAAGCAGGTTACTGGACATTCACTGACGCTGAGGCTCGAAGGCTAGGGTAGCGAAAGGG	0	0	0	0	0	0	68	0.066545971	279	0.517846205	435	0.473845886	0	0
