# Supplementary material for: A Winter-to-Summer Transition of Bacterial and Archaeal Communities in Arctic Sea Ice
Source: Microorganisms. 2022 Aug 10;10(8):1618. doi: 10.3390/microorganisms10081618 (PMC9414599; doi:10.3390/microorganisms10081618)
Supplement: Supplementary file 1 [file microorganisms-10-01618-s001.zip › SupplementS3.xlsx]

## Sheet: Sheet1
Glycosyl hydrolase (GH)
		Rel. gene count per sample based on ASV abundance
EC-number	Name	DNA01	DNA02	DNA05	DNA07	DNA09	DNA10	DNA11
EC:3.2.1.1	Alpha-amylase	10021.6	5291.06	4375.5	6610.62	10632.4	8192.1	8228.12
EC:3.2.1.10	Oligo-1,6-glucosidase	339	331	240	153	21	25	0
EC:3.2.1.122	Maltose-6-phosphate glucosidase	430	104	90	54.43	2	4	0
EC:3.2.1.123	Endoglycoceramidase	2	3.34	0	0.8	0	0	0
EC:3.2.1.135	Neopullulanase	8.62	16.87	19.88	25.62	2.38	11	0
EC:3.2.1.139	α-glucuronidase	72.5	49	54.5	64	58.5	82.5	29.5
EC:3.2.1.14	Chitinase	1044.9	247.57	308.93	632.24	2005.1	1012.26	1274.03
EC:3.2.1.141	4-α-D-{(1→4)-α-D-glucano}trehalose trehalohydrolas	1032.63	1437.79	1342.29	1071.67	827.21	650.43	85.77
EC:3.2.1.166	Heparanase	14	1.5	6	14	18.5	3	0
EC:3.2.1.17	Lysozyme	582.17	553.28	394.1	277.5	264.46	267.53	785.77
EC:3.2.1.170	Mannosylglycerate hydrolase	215	52	45	27	0	0	0
EC:3.2.1.172	Unsaturated rhamnogalacturonyl hydrolase	108	20.57	14	80	119	57	48
EC:3.2.1.177	α-D-xyloside xylohydrolase	358.67	434.3	308.1	402.57	154.8	241.2	496.77
EC:3.2.1.18	Exo-α-sialidase	1576	1030.01	714.5	2721	4850	1746.5	1848
EC:3.2.1.180	Unsaturated chondroitin disaccharide hydrolase	304	350	212	147	28	13	8
EC:3.2.1.183	UDP-N-acetylglucosamine 2-epimerase (hydrolysing)	134	9	28	43	119	33	40
EC:3.2.1.184	UDP-N,N'-diacetylbacillosamine 2-epimerase (hydrolysing)	230	565	445	437	23	23	19
EC:3.2.1.20	α-glucosidase	26137.2	13041.4	7527.02	10506.1	15408.4	21232.4	22307.3
EC:3.2.1.21	β-glucosidase	50739.2	26357	15530.3	21168.5	37445.7	36066.6	34382.7
EC:3.2.1.22	α-galactosidase	3488.17	1543.64	1197.1	2732.57	4777.96	2872.53	3302.77
EC:3.2.1.23	β-galactosidase	27690.5	12870.2	7466.2	12948.2	24097.7	18933.6	26902.5
EC:3.2.1.24	α-mannosidase	885	300.84	313	563	1961	758	1155.5
EC:3.2.1.25	β-mannosidase	2227.5	602.17	617.5	993	2363.5	1424	9887.5
EC:3.2.1.26	β-fructofuranosidase	284.66	72.57	77	90.1	23.17	92.67	41.33
EC:3.2.1.28	α,α-trehalase	1134.45	366.34	428.05	904.62	2523.55	1150.67	1754.83
EC:3.2.1.3	Glucan 1,4-α-glucosidase	344.62	77.37	93.88	103.79	32.38	45	0
EC:3.2.1.31	β-glucuronidase	2112.5	277.17	339	659.5	2909	1846	1740
EC:3.2.1.37	β-xylosidase	1200.84	539.18	344.5	597.34	2294.32	854.16	1722.84
EC:3.2.1.4	Endo-β-1,4-glucanase / cellulase	15192.2	4661.37	3932.1	9504.76	16495.8	10162.2	10202.8
EC:3.2.1.40	α-L-rhamnosidase	1152.5	564	551.5	1343	2920	1157.5	2208.5
EC:3.2.1.41	Pullulanase	2371.33	702.83	629.67	1050.33	2741.67	1283.67	1783.33
EC:3.2.1.45	β-glucosylceramidase	7344.68	2015.32	1664	1743.5	4790.5	4805.34	5955.36
EC:3.2.1.51	α-L-fucosidase	8019.85	3880.17	3352.99	7940	14676	10724.7	29357.2
EC:3.2.1.52	β-N-acetylhexosaminidase	73093.1	42019.2	27797.8	38219.6	35180.8	35418.3	26018.8
EC:3.2.1.55	α-L-arabinofuranosidase	6484.67	887.51	881	1653.17	6424.66	3844.33	3778.67
EC:3.2.1.58	Glucan β-1,3-glucosidase	0	14	0	0	0	0	0
EC:3.2.1.6	Endo-1,3(4)-β-glucanase	8.67	0	0	1.67	0	0	0.67
EC:3.2.1.65	Levanase	3382	149	167	218	1429	1211	606
EC:3.2.1.70	Glucan 1,6-α-glucosidase	0	3	0	0	0	4	0
EC:3.2.1.78	Mannan endo-β-1,4-mannosidase	253	59	184	180	937	536	44
EC:3.2.1.8	Endo-β-1,4-xylanase	936.34	764.48	624.6	880.91	1014.12	658.86	1665.94
EC:3.2.1.80	Fructan β-fructosidase	4509	496.5	573	1107.5	3939	2299.5	2335
EC:3.2.1.81	β-agarase	98	96	124	270	464	178	529
EC:3.2.1.85	6-phospho-β-galactosidase	2.33	4.67	5.33	5.67	0	5	0
EC:3.2.1.86	6-phospho-β-glucosidase	1605.33	586.29	251.33	286.1	83	15	176
EC:3.2.1.89	Arabinogalactan endo-β-1,4-galactanase	2231.5	302.57	388	691	2979.5	1887	1860.5
EC:3.2.1.91	Cellulose β-1,4-cellobiosidase	28	3	12	28	37	6	0
EC:3.2.1.93	α,α-phosphotrehalase	244.33	71.67	50.33	34.6	27.5	8	80
EC:3.2.1.96	Endo-β-N-acetylglucosaminidase	2.33	4.67	5.33	5.67	0	1	0
EC:3.2.1.99	Arabinan endo-1,5-α-L-arabinanase	54.5	3	8	2.5	4	21	8
Polysaccharide lyase (PL)
EC-number	Name	DNA01	DNA02	DNA05	DNA07	DNA09	DNA10	DNA11
EC:4.2.2.3	Mannuronate-specific alginate lyase	4174.81	2827.69	2363.09	2034.4	3717.43	3977.53	7410.93
EC:4.2.2.2	Pectate lyase	34.5	57	40	58.5	1	2	0
EC:4.2.2.5	Chondroitin AC lyase	0	28	0	0	0	0	0
EC:4.2.2.1	Hyaluronate lyase	3.33	6.34	5.33	5.67	0	1	0
EC:4.2.2.20	Chondroitin-sulfate-ABC endolyase	6	0	0	4	10	0	0
EC:4.2.2.21	Chondroitin-sulfate-ABC exolyase	6	0	0	4	10	0	0
EC:4.2.2.23	Rhamnogalacturonan endolyase	0	0	12	0	0	0	0
EC:4.2.2.6	Oligogalacturonide lyase	0	0	6	0	0.5	1	0
Carbohydrate esterase (CE)
EC-number	Name	DNA01	DNA02	DNA05	DNA07	DNA09	DNA10	DNA11
EC:3.5.1.108	UDP-3-O-acyl-N-acetylglucosamine deacetylase	57721.8	35238.9	25427.9	35619.2	27483.5	33304.5	28088.4
EC:3.2.1.4	Cellulase	15192.2	4661.37	3932.1	9504.76	16495.8	10162.2	10202.8
EC:3.5.1.25	N-acetylglucosamine-6-phosphate deacetylase	14913.8	8841.91	3589.48	5535.95	6038.1	5586.38	3250.68
EC:3.2.1.55	Non-reducing end alpha-L-arabinofuranosidase	6484.67	887.51	881	1653.17	6424.66	3844.33	3778.67
EC:3.1.1.3	Triacylglycerol lipase	2393.41	2278.34	1912.83	2377.16	1633.59	1174.93	480.27
EC:3.2.1.40	Alpha-L-rhamnosidase	1152.5	564	551.5	1343	2920	1157.5	2208.5
EC:3.1.1.74	Cutinase	918	322	476	673	520.5	3856	3105
EC:3.2.1.8	Endo-1,4-beta-xylanase	936.34	764.48	624.6	880.91	1014.12	658.86	1665.94
EC:3.5.1.115	Mycothiol S-conjugate amidase	833	115.5	179	175.8	104	242	68
EC:3.5.1.105	Chitin disaccharide deacetylase	540	126	117	155.5	95.5	207	52
EC:2.3.1.20	Diacylglycerol O-acyltransferase	60.5	34	32	83.8	302.5	146.5	77
EC:3.1.1.11	Pectinesterase	165	1.5	18	47	140	36	40
EC:3.1.1.73	Feruloyl esterase	58	57	54	26	8	27	28
EC:4.2.2.2	Pectate lyase	34.5	57	40	58.5	1	2	0
EC:3.1.1.41	Cephalosporin-C deacetylase	1	1.67	3	7	6	0	8
EC:2.3.1.122	Trehalose O-mycolyltransferase	0	0	0	4.8	0	0	0
Carbohydrate-binding module (CBM)
EC-number	Name	DNA01	DNA02	DNA05	DNA07	DNA09	DNA10	DNA11
EC:3.1.3.16	Protein-serine/threonine phosphatase	47018.8	39438	34626.7	42473.9	26533.2	21601.8	21388
EC:2.4.1.21	Starch synthase	31094.1	12886.5	11004.4	17754.6	23377	22669.7	23321
EC:2.4.1.18	1,4-alpha-glucan branching enzyme	29734.1	12785.5	10952.9	17343.1	17374.5	19226.8	19945.8
EC:2.4.1.25	4-alpha-glucanotransferase	14945.8	6917.78	5100.44	7267.62	6067.63	5604.46	10056.1
EC:3.1.1.73	Feruloyl esterase	58	57	54	26	8	27	28
Glycosyl transferase (GT)
EC-number	Name	DNA01	DNA02	DNA05	DNA07	DNA09	DNA10	DNA11
EC:2.4.1.1	Glycogen phosphorylase	18987.2	8867.85	7099.94	12063	11423.6	8064.46	12950.1
EC:2.4.1.11	Glycogen(starch) synthase	900.5	186.5	214.5	490	1971	770.5	1148.5
EC:2.4.1.12	Cellulose synthase (UDP-forming)	1006	212.14	237	1039.67	1779	788	567
EC:2.4.1.129	Peptidoglycan glycosyltransferase	23205.1	13280	7416.77	13109.7	9586.8	12327.5	9706.95
EC:2.4.1.13	Sucrose synthase	318	338	222	157	24	13	0
EC:2.4.1.14	Sucrose-phosphate synthase	6187	2586	2228.5	3784	2630	3056.5	4148
EC:2.4.1.144	Beta-1,4-mannosyl-glycoprotein 4-beta-N-acetylglucosaminyltransferase	8619	8299.57	6934	8631	1043	2548	1265
EC:2.4.1.15	Alpha,alpha-trehalose-phosphate synthase (UDP-forming)	2876.67	1491.81	1353	3102.34	6125	3446	3275.67
EC:2.4.1.182	Lipid-A-disaccharide synthase	54951.8	33075.9	23489.9	33044.2	27181.5	32744.5	27859.4
EC:2.4.1.208	Diglucosyl diacylglycerol synthase (1,2-linking)	0	3	0	0	0	0	0
EC:2.4.1.21	Starch synthase	31094.1	12886.5	11004.4	17754.6	23377	22669.7	23321
EC:2.4.1.212	Hyaluronan synthase	103.17	31	16.5	36.67	54.5	81	96.67
EC:2.4.1.213	Glucosylglycerol-phosphate synthase	99	0	0	33	116	38	40
EC:2.4.1.227	Undecaprenyldiphospho-muramoylpentapeptide beta-N- acetylglucosaminyltransferase	69888.2	59288.7	47702.3	56477.9	29393.5	34437.5	28839.1
EC:2.4.1.245	Alpha,alpha-trehalose synthase	0	4	0	0	0	0	0
EC:2.4.1.252	GDP-mannose:cellobiosyl-diphosphopolyprenol alpha-mannosyltransferase	0	0	4	10	0	0	0
EC:2.4.1.266	Glucosyl-3-phosphoglycerate synthase	7112.17	2395.21	2103.6	2527.07	2341.71	7285.03	4977.52
EC:2.4.1.276	Zeaxanthin glucosyltransferase	0	28.57	0	2.67	0	0	0
EC:2.4.1.287	Rhamnopyranosyl-N-acetylglucosaminyl-diphospho-decaprenol beta-1,4/1,5- galactofuranosyltransferase	41	13.5	28	14.8	3	0	8
EC:2.4.1.288	Galactofuranosylgalactofuranosylrhamnosyl-N-acetylglucosaminyl-diphospho- decaprenol beta-1,5/1,6-galactofuranosyltransferase	82	27	56	25.6	6	0	8
EC:2.4.1.289	N-acetylglucosaminyl-diphospho-decaprenol L-rhamnosyltransferase	41	19.5	38	30.8	3	0	8
EC:2.4.1.57	Phosphatidylinositol alpha-mannosyltransferase	860	178.5	222	377.8	104	242	68
EC:2.4.1.58	Lipopolysaccharide glucosyltransferase I	0	0.57	0	0	0	0	0
EC:2.4.1.80	Ceramide glucosyltransferase	66.17	18	44	41.67	3	0	0.67
EC:2.4.1.83	Dolichyl-phosphate beta-D-mannosyltransferase	39992.2	38498.8	34870.5	37934.3	17008.5	14732.6	14945.7
EC:2.4.2.43	Lipid IV(A) 4-amino-4-deoxy-L-arabinosyltransferase	810	178.07	200.5	468.34	1955	726.5	1126.5
EC:2.4.99.18	Dolichyl-diphosphooligosaccharide--protein glycotransferase	10838	23534	22064	19182	838	586	416
EC:3.1.3.12	Trehalose-phosphatase	2791.67	1281.24	1257	2822.84	6116	3441	3267.67
