# Supplementary material for: A Winter-to-Summer Transition of Bacterial and Archaeal Communities in Arctic Sea Ice
Source: Microorganisms. 2022 Aug 10;10(8):1618. doi: 10.3390/microorganisms10081618 (PMC9414599; doi:10.3390/microorganisms10081618)
Supplement: Supplementary file 1 [file microorganisms-10-01618-s001.zip › SupplementS4.xlsx]

## Sheet: Sheet1
Nitrogen metabolism
				Rel. gene count per sample based on ASV abundance
EC-number	Gene	Name	Pathway	DNA01	DNA02	DNA05	DNA07	DNA09	DNA10	DNA11
EC:1.18.6.1	nifH	Nitrogenase reductase	Nitrogen fixation	2661	714	592.5	644.25	271.5	186.75	332.25
EC:1.7.2.1	nirS/nirK	Nitrite reductase	Denitrification	21797	46857.7	43526	35478.8	1705.5	1335.9	568.2
EC:1.7.2.5	norB	Copper nitrite reductase	Denitrification	2882	870.67	549	801	1619.5	2123.9	1181.2
EC:1.7.2.4	nosZ	Nitric oxyde reductase	Denitrification	3427	1123.5	816	1274.5	3355	1756	2593
EC:1.7.7.2	narB	Nitrous oxide reductase	Assimilatory nitrate reduction	734.84	627.16	445	527.75	976.5	1332.42	2407.93
EC:1.7.2.7	hzsA	Periplasmatic nitrate reductase	Annamox	0	0	0	0	0	0	0
EC:1.7.2.6	hao	Hydrazine synthase	Nitrification	763	367	247	228	83	178	0
EC:1.14.99.39	amoA*	Ammonia monooxygenase	Nitrification	10676	23178	21541	17509	804	531	237
EC:1.7.2.2	nrfA	Nitrite reductase	Dissimilatory nitrate reduction to ammonium
Sulfur metabolism
EC-number	Gene	Name	Pathway	DNA01	DNA02	DNA05	DNA07	DNA09	DNA10	DNA11
EC:1.8.99.2	aprA	Adenylyl-sulfate reductase	Dissimilatory sulphate reduction	20982	19918	16420	16466	2614	10498	4796
EC:1.8.99.5	dsrA	Dissimilatory sulfate reductase	Dissimilatory sulphite reduction	16	58	20	66	30	0	0
EC:1.8.4.8	cysH	Phosphoadenylyl-sulfate reductase	Assimilatory sulphate reduction	50170.1	43102	34448.8	40677.4	25608.3	25598.8	24369.2
EC:3.1.6.20	soxB	Sulphate thiohydrolase	Sulphur oxydation	0	0	0	0	0	0	0
Methane metabolism
EC-number	Gene	Name	Pathway	DNA01	DNA02	DNA05	DNA07	DNA09	DNA10	DNA11
EC:1.14.18.3	pmoA*	Particulate methane monooxygenase	Aerobic methane oxydation	10676	23178	21541	17509	804	531	237
EC:1.14.13.25	mmoX	Methane monooxygenase	Aerobic methane oxydation	0	0	0	0	0	0	0
EC:3.1.21.-	mcrA	Coenzyme M methyl reductase	Methanogenesis	0	0	0	0	0	0	0
Photosynthesis
EC-number	Gene	Name	Pathway	DNA01	DNA02	DNA05	DNA07	DNA09	DNA10	DNA11
EC:1.97.1.12	psaA	Reaction center PS I	Photosynthesis	0	0	0	0	0	0	0
EC:1.10.3.9	psbA	Reaction center PS II D1	Photosynthesis	0	0	0	0	0	0	0
*All genes inferred as EC:1.14.18.3 were defined as amoA
